# Supplementary material for: 5-hydroxymethylcytosine signature in plasma extracellular vesicle DNA as a diagnostic molecular biomarker for precancerous lesions of gastric cancer
Source: Extracell Vesicles Circ Nucl Acids. 2025 Nov 19;6(4):822–42. doi: 10.20517/evcna.2025.76 (PMC12809687; doi:10.20517/evcna.2025.76)
Supplement: Supplementary file 1 [file evcna-6-4-822-SupplementaryMaterials.zip]

Archive with 4 entries (3 files):
- evcna6076-SupplementaryMaterials/
- evcna6076-SupplementaryMaterials/evcna6076-SupplementaryMaterials.pdf
- evcna6076-SupplementaryMaterials/Supplementary Table 1.xlsx
- evcna6076-SupplementaryMaterials/Supplementary Table 2.xlsx
