# Supplementary material for: 5-hydroxymethylcytosine signature in plasma extracellular vesicle DNA as a diagnostic molecular biomarker for precancerous lesions of gastric cancer
Source: Extracell Vesicles Circ Nucl Acids. 2025 Nov 19;6(4):822–42. doi: 10.20517/evcna.2025.76 (PMC12809687; doi:10.20517/evcna.2025.76)
Supplement: Supplementary file 1 [file evcna-6-4-822-SupplementaryMaterials.zip › evcna6076-SupplementaryMaterials/Supplementary Table 1.xlsx]

## Sheet: Sheet1
Supplementary Table 1 Information on DhMRs
seqnames	start	end	log2FoldChange	pvalue	padj	annotation	transcriptId	distanceToTSS	ENSEMBL	SYMBOL	GENENAME
chr1	1195227	1195882	0.580476	2.88880403825011e-05	0.00131298	Intron (uc001adm.4/118424, intron 3 of 6)	uc001adm.4	7490	ENSG00000160087	UBE2J2	ubiquitin conjugating enzyme E2 J2
chr1	1652380	1653013	-0.800614	2.74209160485253e-06	0.000275296	Promoter (2-3kb)	uc001ahu.1	2458	ENSG00000248333	CDK11B	cyclin dependent kinase 11B
chr1	3387928	3388865	-0.526312	0.00300969	0.0291109	Promoter (<=1kb)	uc009vli.1	0	ENSG00000130762	ARHGEF16	Rho guanine nucleotide exchange factor 16
chr1	3418592	3419280	-0.668066	9.63478887681773e-05	0.00291917	Intron (uc001akk.3/1953, intron 14 of 29)	uc001akk.3	28732	ENSG00000162591	MEGF6	multiple EGF like domains 6
chr1	3755920	3756782	0.544491	8.24730311588943e-05	0.00265274	Promoter (2-3kb)	uc031pky.1	-2204	ENSG00000116198	CEP104	centrosomal protein 104
chr1	6825588	6826024	0.543008	0.000464975	0.00844219	Distal Intergenic	uc001aoh.3	-19360	ENSG00000171735	CAMTA1	calmodulin binding transcription activator 1
chr1	6846646	6847399	0.512302	8.72953301469006e-06	0.000602089	Promoter (1-2kb)	uc001aoi.3	1262	ENSG00000171735	CAMTA1	calmodulin binding transcription activator 1
chr1	6847654	6848159	0.506865	3.64246702366339e-05	0.00153354	Promoter (2-3kb)	uc001aoi.3	2270	ENSG00000171735	CAMTA1	calmodulin binding transcription activator 1
chr1	7166425	7166923	0.578875	2.45404187425357e-05	0.00117124	Intron (uc001aoi.3/23261, intron 4 of 22)	uc001aoi.3	321041	ENSG00000171735	CAMTA1	calmodulin binding transcription activator 1
chr1	7834631	7835200	-0.536149	0.00544734	0.0431994	Intron (uc001aol.3/9341, intron 2 of 4)	uc001aol.3	3302	ENSG00000049245	VAMP3	vesicle associated membrane protein 3
chr1	8544559	8545156	-0.843451	1.26712243589572e-06	0.000167963	Intron (uc001ape.3/473, intron 11 of 23)	uc010nzx.1	40688	ENSG00000142599	RERE	arginine-glutamic acid dipeptide repeats
chr1	8713220	8714014	0.588794	6.50590391941064e-07	0.00010987	Intron (uc001ape.3/473, intron 3 of 23)	uc001aph.1	99883	ENSG00000142599	RERE	arginine-glutamic acid dipeptide repeats
chr1	8794401	8795126	-0.574369	0.000542216	0.00938754	Intron (uc001ape.3/473, intron 2 of 23)	uc001aph.1	18771	ENSG00000142599	RERE	arginine-glutamic acid dipeptide repeats
chr1	9042015	9042801	-0.741541	3.24941255683314e-06	0.000309735	Distal Intergenic	uc031pld.1	36122	ENSG00000131686	CA6	carbonic anhydrase 6
chr1	9409283	9409932	0.519746	2.68972016454941e-05	0.0012572	Intron (uc010oae.2/80176, intron 1 of 2)	uc001apv.3	-5834	ENSG00000171621	SPSB1	splA/ryanodine receptor domain and SOCS box containing 1
chr1	9730219	9730874	-0.593358	0.000123264	0.00347515	Intron (uc001aqa.2/5293, intron 1 of 3)	uc001aqc.4	-15575	ENSG00000179840	PIK3CD-AS1	PIK3CD antisense RNA 1
chr1	10000273	10000678	0.891402	9.60164047644604e-11	3.62024519919689e-07	Promoter (2-3kb)	uc001aqm.3	2162	ENSG00000162441	LZIC	leucine zipper and CTNNBIP1 domain containing
chr1	12753297	12753878	-0.57861	0.00132124	0.0168616	Distal Intergenic	uc001aug.1	-22240	ENSG00000188984	AADACL3	arylacetamide deacetylase like 3
chr1	12769389	12770050	-0.689385	3.28052035698615e-05	0.00141991	Distal Intergenic	uc001aug.1	-6068	ENSG00000188984	AADACL3	arylacetamide deacetylase like 3
chr1	15828825	15829532	-0.501933	0.00275617	0.0273634	Intron (uc001awm.2/842, intron 6 of 7)	uc001awm.2	21408	ENSG00000132906	CASP9	caspase 9
chr1	15857212	15857789	0.660166	4.52901716315732e-07	8.53820380081003e-05	Intron (uc001awr.1/23341, intron 2 of 12)	uc001awt.3	3860	ENSG00000116138	DNAJC16	DnaJ heat shock protein family (Hsp40) member C16
chr1	15930412	15931027	-0.526192	0.000790999	0.0119829	Distal Intergenic	uc001aww.3	-12926	ENSG00000197312	DDI2	DNA damage inducible 1 homolog 2
chr1	16012157	16012631	-0.512771	0.0005323	0.00927739	Promoter (1-2kb)	uc010obo.2	1330	ENSG00000116786	PLEKHM2	pleckstrin homology and RUN domain containing M2
chr1	16595410	16596288	0.531812	4.46026321114009e-05	0.0017661	Intron (uc001ayf.3/54455, intron 5 of 10)	uc001ayd.3	-31751	ENSG00000132881	CPLANE2	ciliogenesis and planar polarity effector complex subunit 2
chr1	19560008	19560570	-0.65052	0.000577032	0.0097079	Intron (uc001bbo.4/23065, intron 13 of 22)	uc001bbn.4	-11598	ENSG00000127463	EMC1	ER membrane protein complex subunit 1
chr1	19642370	19643220	0.557558	4.72347971862681e-07	8.71122612890665e-05	Intron (uc001bby.3/54896, intron 2 of 8)	uc021ohq.1	3630	ENSG00000040487	SLC66A1	solute carrier family 66 member 1
chr1	20902171	20903168	-0.568055	0.000347026	0.00692298	Distal Intergenic	uc001bdk.3	-12276	ENSG00000158825	CDA	cytidine deaminase
chr1	21386863	21387525	-0.618669	1.19436304799666e-05	0.000738304	Intron (uc001bec.3/8672, intron 1 of 31)	uc001beg.3	-9376	ENSG00000075151	EIF4G3	eukaryotic translation initiation factor 4 gamma 3
chr1	21586768	21587424	0.622942	7.18454381026576e-08	2.68143195563499e-05	Exon (uc001bej.2/1889, exon 3 of 17)	uc001bej.2	18759	ENSG00000117298	ECE1	endothelin converting enzyme 1
chr1	22184342	22184995	0.50583	2.08229209968288e-05	0.00104838	Intron (uc001bfj.3/3339, intron 42 of 96)	uc001bfi.3	-27136	ENSG00000142798	HSPG2	heparan sulfate proteoglycan 2
chr1	22234398	22235152	0.678789	8.43674318215762e-07	0.000131932	Intron (uc001bfj.3/3339, intron 1 of 96)	uc009vqe.1	-11595	ENSG00000142798	HSPG2	heparan sulfate proteoglycan 2
chr1	22794507	22795195	-0.540446	0.00136681	0.0172706	Intron (uc001bft.2/9923, intron 2 of 18)	uc009vqi.1	16163	ENSG00000184677	ZBTB40	zinc finger and BTB domain containing 40
chr1	22821102	22822051	-0.517591	0.000215305	0.00503872	Intron (uc001bft.2/9923, intron 4 of 18)	uc001bfv.1	-6018	ENSG00000184677	ZBTB40	zinc finger and BTB domain containing 40
chr1	23959761	23960702	0.562658	1.61677202954301e-07	4.28430040995396e-05	Intron (uc001bhi.3/259283, intron 5 of 6)	uc001bhj.3	6535	ENSG00000197880	MDS2	myelodysplastic syndrome 2 translocation associated
chr1	29384711	29385380	-0.554413	0.00063941	0.0103966	Exon (uc001brg.2/2035, exon 14 of 21)	uc009vtn.2	-25029	ENSG00000159023	EPB41	erythrocyte membrane protein band 4.1
chr1	31413836	31414387	-0.522505	0.00226191	0.0238743	Exon (uc001bsf.1/9698, exon 14 of 16)	uc021okk.1	-5213	NA	SNORD103A	small nucleolar RNA, C/D box 103A
chr1	32303068	32303574	-0.733484	3.17714254159554e-05	0.00138934	Distal Intergenic	uc001btv.3	-21488	ENSG00000134668	SPOCD1	SPOC domain containing 1
chr1	32514522	32515069	0.628378	1.12389546347112e-05	0.00070889	Intron (uc001buc.2/10657, intron 10 of 10)	uc010ogt.1	-23434	ENSG00000121775	TMEM39B	transmembrane protein 39B
chr1	33473792	33474383	-0.608292	4.77060801556398e-05	0.00183804	3' UTR	uc001bwo.2	28129	ENSG00000004455	AK2	adenylate kinase 2
chr1	35462602	35463464	-0.567843	0.000597933	0.00995964	Intron (uc001byf.1/9204, intron 14 of 15)	uc021olg.1	6142	ENSG00000163867	ZMYM6	zinc finger MYM-type containing 6
chr1	35857273	35857884	-0.506347	0.00426849	0.0366422	Exon (uc001byt.3/9202, exon 16 of 30)	uc009vuv.3	32747	ENSG00000146463	ZMYM4	zinc finger MYM-type containing 4
chr1	35912273	35912740	-0.745075	1.33948415987767e-05	0.000791882	Intron (uc001byw.3/79932, intron 7 of 11)	uc001byw.3	7497	ENSG00000142687	KIAA0319L	KIAA0319 like
chr1	36288971	36289894	-0.675764	9.0675696576556e-06	0.000614624	Intron (uc001bzj.2/192670, intron 3 of 17)	uc001bzj.2	15143	ENSG00000134698	AGO4	argonaute RISC component 4
chr1	36575047	36576001	-0.677046	0.000113742	0.00329326	Distal Intergenic	uc001bzw.2	-9197	ENSG00000171812	COL8A2	collagen type VIII alpha 2 chain
chr1	37197084	37198055	-0.733901	3.72148535501468e-06	0.000345041	Distal Intergenic	uc001cax.2	-248169	ENSG00000119535	CSF3R	colony stimulating factor 3 receptor
chr1	37510263	37510730	0.515734	0.0033285	0.0311499	Distal Intergenic	uc001cba.1	-10419	ENSG00000163873	GRIK3	glutamate ionotropic receptor kainate type subunit 3
chr1	37984395	37985154	0.501281	0.000124492	0.00349421	Distal Intergenic	uc031plz.1	-3975	ENSG00000163875	MEAF6	MYST/Esa1 associated factor 6
chr1	38835163	38835992	-0.586556	0.00065174	0.0105165	Distal Intergenic	uc021olp.1	-154724	ENSG00000237290	LINC01343	long intergenic non-protein coding RNA 1343
chr1	39572775	39573525	0.604585	5.96317767749875e-06	0.000468619	Intron (uc001cdc.2/23499, intron 1 of 61)	uc001cda.1	-14460	ENSG00000127603	MACF1	microtubule actin crosslinking factor 1
chr1	39782694	39783268	0.555555	0.000416472	0.00783401	Exon (uc001cdc.2/23499, exon 28 of 62)	uc031pmd.1	-13588	ENSG00000127603	MACF1	microtubule actin crosslinking factor 1
chr1	39887435	39888128	-0.615805	8.67741230603136e-07	0.00013267	Exon (uc001cdc.2/23499, exon 52 of 62)	uc009vvt.1	12259	NA	NA	NA
chr1	40174955	40175669	-0.949045	1.07922149415609e-08	8.84876407305732e-06	Distal Intergenic	uc010oix.2	-17866	ENSG00000116983	HPCAL4	hippocalcin like 4
chr1	40687066	40687615	0.567714	4.26174835280923e-06	0.000380409	Intron (uc001cfc.4/6018, intron 5 of 7)	uc001cfd.4	-8861	ENSG00000117000	RLF	RLF zinc finger
chr1	41406917	41407634	0.501706	0.000137508	0.00374796	Distal Intergenic	uc001cgk.4	-37373	ENSG00000171793	CTPS1	CTP synthase 1
chr1	41680425	41680931	-0.576336	0.00475511	0.039289	Intron (uc001cgq.3/22955, intron 1 of 14)	uc001cgq.3	26884	ENSG00000010803	SCMH1	Scm polycomb group protein homolog 1
chr1	43926568	43927350	-0.841572	1.33394705647853e-06	0.000173363	Distal Intergenic	uc021omq.1	-6908	ENSG00000178922	HYI	hydroxypyruvate isomerase (putative)
chr1	44002497	44002998	0.53285	0.000146559	0.00390945	Promoter (<=1kb)	uc001cjt.4	-871	ENSG00000142949	PTPRF	protein tyrosine phosphatase receptor type F
chr1	44179235	44180018	0.572414	2.82871758734707e-06	0.000282323	Intron (uc009vwu.1/6487, intron 1 of 7)	uc009vxb.4	6031	ENSG00000126091	ST3GAL3	ST3 beta-galactoside alpha-2,3-sialyltransferase 3
chr1	44592947	44593723	-0.576337	0.00223351	0.0236852	Intron (uc009vxf.1/128209, intron 2 of 2)	uc001clp.3	8425	ENSG00000171872	KLF17	KLF transcription factor 17
chr1	44620321	44620932	-0.575182	0.000409152	0.00775652	Distal Intergenic	uc001clp.3	35799	ENSG00000171872	KLF17	KLF transcription factor 17
chr1	44706946	44707440	0.500883	0.000930556	0.013307	Intron (uc010okv.2/79033, intron 6 of 6)	uc010oku.1	27821	ENSG00000178028	DMAP1	DNA methyltransferase 1 associated protein 1
chr1	46219084	46219656	-0.514298	0.00142073	0.0176146	Promoter (2-3kb)	uc001cou.3	-2599	ENSG00000197429	IPP	intracisternal A particle-promoted polypeptide
chr1	46843132	46843716	-0.824823	1.62867552567944e-07	4.28430040995396e-05	Distal Intergenic	uc001cpu.2	-16223	ENSG00000117480	FAAH	fatty acid amide hydrolase
chr1	49240447	49241236	-0.602482	0.000511037	0.00904146	Promoter (1-2kb)	uc001crw.4	1311	ENSG00000162373	BEND5	BEN domain containing 5
chr1	50996564	50997270	-0.73404	3.03538975397269e-05	0.00135853	Intron (uc010onc.1/11124, intron 8 of 11)	uc010onc.1	80900	ENSG00000185104	FAF1	Fas associated factor 1
chr1	51331792	51332348	-0.508668	0.00352158	0.0322254	Intron (uc009vyw.1/11124, intron 1 of 15)	uc009vyw.1	93177	ENSG00000185104	FAF1	Fas associated factor 1
chr1	51616121	51616778	-0.60005	0.000385343	0.00742862	Distal Intergenic	uc001csh.3	48215	ENSG00000204006	C1orf185	chromosome 1 open reading frame 185
chr1	51898714	51899157	-0.548677	0.000336874	0.00678829	Intron (uc001csq.1/2060, intron 12 of 24)	uc001csp.3	-10921	ENSG00000085832	EPS15	epidermal growth factor receptor pathway substrate 15
chr1	52169872	52170592	-0.555454	0.00116279	0.0154842	Intron (uc001css.4/114883, intron 6 of 25)	uc001csy.3	-24894	ENSG00000117859	OSBPL9	oxysterol binding protein like 9
chr1	53025383	53026186	-0.690983	5.54622397973139e-05	0.00201074	Distal Intergenic	uc009vzf.1	-6253	ENSG00000134744	TUT4	terminal uridylyl transferase 4
chr1	53657755	53658342	-0.50674	0.00937989	0.0614355	Distal Intergenic	uc001cvb.4	-3759	ENSG00000157184	CPT2	carnitine palmitoyltransferase 2
chr1	54302523	54303410	-0.517578	0.00278276	0.0275628	Promoter (<=1kb)	uc001cvs.3	815	ENSG00000058804	NDC1	NDC1 transmembrane nucleoporin
chr1	54571002	54571638	0.520048	0.000947751	0.0134847	Intron (uc001cwu.1/127428, intron 4 of 4)	uc001cwv.2	47041	ENSG00000157211	CDCP2	CUB domain containing protein 2
chr1	55775472	55776210	0.524945	0.000168239	0.00425728	Distal Intergenic	uc021ony.1	84158	ENSG00000265822	MIR4422	microRNA 4422
chr1	58988534	58989147	-0.62341	0.000239515	0.00541846	Intron (uc001cyt.1/1600, intron 2 of 20)	uc001cyx.1	15835	ENSG00000162600	OMA1	OMA1 zinc metallopeptidase
chr1	59964062	59964636	-0.542758	0.0003322	0.00671492	Intron (uc001czg.2/55277, intron 5 of 8)	uc001czm.5	-16665	ENSG00000172456	FGGY	FGGY carbohydrate kinase domain containing
chr1	61952883	61953517	-0.8274	1.09375397246392e-06	0.000152112	Distal Intergenic	uc009wae.3	80649	ENSG00000162599	NFIA	nuclear factor I A
chr1	62035984	62036716	-0.552962	0.00153433	0.0184305	Distal Intergenic	uc031pmt.1	-83198	NA	MGC34796	sepiapterin reductase (7,8-dihydrobiopterin:NADP+ oxidoreductase) pseudogene
chr1	62369646	62370196	-0.552634	0.00134016	0.017039	Intron (uc009waf.1/10207, intron 24 of 35)	uc010oot.2	-47730	ENSG00000132849	PATJ	PATJ crumbs cell polarity complex component
chr1	63002893	63003365	0.512575	0.000309276	0.0063529	Promoter (1-2kb)	uc010oov.1	-1590	ENSG00000116641	DOCK7	dedicator of cytokinesis 7
chr1	63136267	63137170	0.565636	0.000168183	0.00425728	Intron (uc001dan.4/85440, intron 1 of 48)	uc001dan.4	16869	ENSG00000116641	DOCK7	dedicator of cytokinesis 7
chr1	64649355	64650092	-0.870249	4.87615215063664e-08	2.07888559675681e-05	Distal Intergenic	uc001dbn.1	-19398	ENSG00000177414	UBE2U	ubiquitin conjugating enzyme E2 U
chr1	66257326	66258169	-0.546712	0.00409103	0.0356327	Promoter (<=1kb)	uc001dcn.3	-24	ENSG00000184588	PDE4B	phosphodiesterase 4B
chr1	67167606	67168272	-0.538983	0.00119144	0.0157439	Intron (uc001dcr.3/84251, intron 18 of 24)	uc001dcu.3	7229	ENSG00000118473	SGIP1	SH3GL interacting endocytic adaptor 1
chr1	67983773	67984562	-0.548922	0.0015207	0.0183278	Distal Intergenic	uc001ddy.3	-87650	ENSG00000142864	SERBP1	SERPINE1 mRNA binding protein 1
chr1	68236994	68237402	0.552073	0.000213017	0.00500867	Intron (uc001dea.2/55970, intron 2 of 3)	uc001deb.2	-60569	ENSG00000232284	GNG12-AS1	GNG12, DIRAS3 and WLS antisense RNA 1
chr1	68715006	68715502	-0.625871	0.00209248	0.0226567	Distal Intergenic	uc001deh.2	-16722	ENSG00000116729	WLS	Wnt ligand secretion mediator
chr1	68806201	68806842	-0.528158	0.00132206	0.0168657	Distal Intergenic	uc001deh.2	-107917	ENSG00000116729	WLS	Wnt ligand secretion mediator
chr1	76566987	76567816	-0.525434	0.00556297	0.04375	Intron (uc001dhg.4/256435, intron 1 of 3)	uc010orh.1	26598	ENSG00000184005	ST6GALNAC3	ST6 N-acetylgalactosaminide alpha-2,6-sialyltransferase 3
chr1	76734094	76734823	0.515487	0.000507777	0.00900726	Intron (uc001dhg.4/256435, intron 1 of 3)	uc010orh.1	193705	ENSG00000184005	ST6GALNAC3	ST6 N-acetylgalactosaminide alpha-2,6-sialyltransferase 3
chr1	77371973	77372799	-0.858582	2.90740200421636e-06	0.000287638	Intron (uc001dhi.3/81849, intron 2 of 4)	uc009wbw.3	37791	ENSG00000117069	ST6GALNAC5	ST6 N-acetylgalactosaminide alpha-2,6-sialyltransferase 5
chr1	77708462	77709292	-0.554504	0.000770117	0.0117611	Distal Intergenic	uc001dhl.1	-23330	ENSG00000142892	PIGK	phosphatidylinositol glycan anchor biosynthesis class K
chr1	78020799	78021682	-0.554318	8.1954995870412e-05	0.00264447	Intron (uc001dhn.3/26289, intron 13 of 13)	uc001dhp.3	77408	ENSG00000036549	ZZZ3	zinc finger ZZ-type containing 3
chr1	84389445	84390241	-0.589611	0.000297257	0.00618899	Intron (uc001djb.3/79739, intron 9 of 19)	uc031pmy.1	-10386	ENSG00000264406	MIR548AP	microRNA 548ap
chr1	86992905	86993532	-0.628457	6.98849660671566e-05	0.00237148	Distal Intergenic	uc009wcs.3	-19227	ENSG00000016602	CLCA4	chloride channel accessory 4
chr1	87995507	87996343	-0.535748	0.00577803	0.0447448	Distal Intergenic	uc001dmk.3	-158169	ENSG00000227290	LINC01364	long intergenic non-protein coding RNA 1364
chr1	89276546	89277420	-0.911941	1.31299526324762e-07	3.93861660563942e-05	Intron (uc001dmn.3/5586, intron 15 of 21)	uc010osr.2	29824	ENSG00000065243	PKN2	protein kinase N2
chr1	91397004	91397795	-0.516809	0.00178969	0.0204482	Intron (uc001dnv.3/84146, intron 2 of 3)	uc001dnv.3	89270	ENSG00000122482	ZNF644	zinc finger protein 644
chr1	91958108	91958938	-0.643303	0.000154285	0.00404912	Distal Intergenic	uc001doe.3	-7466	ENSG00000097046	CDC7	cell division cycle 7
chr1	93201751	93202410	-0.543721	0.000672302	0.010698	Exon (uc001dox.3/7813, exon 2 of 18)	uc001doy.1	-41806	ENSG00000067208	EVI5	ecotropic viral integration site 5
chr1	93362884	93363878	-0.779203	9.79668760032198e-06	0.000645517	Intron (uc001dpc.3/388650, intron 1 of 4)	uc021opu.1	-20177	ENSG00000154511	DIPK1A	divergent protein kinase domain 1A
chr1	93379744	93380688	-0.684275	0.000323115	0.00657743	Intron (uc001dpc.3/388650, intron 1 of 4)	uc021opu.1	-37037	ENSG00000154511	DIPK1A	divergent protein kinase domain 1A
chr1	93505851	93506366	-0.632305	9.89269990419989e-05	0.00296816	Distal Intergenic	uc001dpi.4	-38426	ENSG00000143033	MTF2	metal response element binding transcription factor 2
chr1	94424673	94425398	-0.516494	0.00128027	0.0165387	Distal Intergenic	uc031pnc.1	-49661	ENSG00000023909	GCLM	glutamate-cysteine ligase modifier subunit
chr1	94932231	94932858	-0.591246	0.000424664	0.00793095	Intron (uc001dqm.4/5825, intron 3 of 8)	uc001dqo.4	-14191	ENSG00000117528	ABCD3	ATP binding cassette subfamily D member 3
chr1	95211854	95212428	-0.90196	5.44482979052992e-07	9.77591820697579e-05	Intron (uc001dqu.3/uc001dqu.3, intron 1 of 4)	uc001dqv.5	-73470	ENSG00000143036	SLC44A3	solute carrier family 44 member 3
chr1	95560662	95561557	-0.714197	7.48881959977831e-06	0.000546507	Promoter (2-3kb)	uc021oqe.1	2589	ENSG00000152078	TLCD4	TLC domain containing 4
chr1	95563030	95563781	-0.665207	0.000228821	0.00526786	Intron (uc021oqe.1/148534, intron 1 of 6)	uc021oqe.1	4957	ENSG00000152078	TLCD4	TLC domain containing 4
chr1	95581327	95581866	-0.852355	1.10861209987794e-06	0.00015355	Promoter (1-2kb)	uc001drb.3	-1028	ENSG00000152078	TLCD4	TLC domain containing 4
chr1	97720055	97720677	-0.65513	0.00128491	0.0165662	Intron (uc031pne.1/100873932, intron 1 of 4)	uc031pne.1	158576	ENSG00000232878	DPYD-AS1	DPYD antisense RNA 1
chr1	97916736	97917732	-0.518475	0.00176008	0.0202125	Intron (uc001drv.3/1806, intron 13 of 22)	uc031pne.1	355257	ENSG00000232878	DPYD-AS1	DPYD antisense RNA 1
chr1	98031352	98032010	-0.568964	0.000658859	0.010571	Intron (uc001drv.3/1806, intron 11 of 22)	uc001drv.3	354605	ENSG00000188641	DPYD	dihydropyrimidine dehydrogenase
chr1	98917049	98917917	-0.660447	9.40820338151303e-05	0.00288089	Distal Intergenic	uc001dsa.3	-209319	ENSG00000162627	SNX7	sorting nexin 7
chr1	101343212	101343741	0.604801	1.79377917174962e-05	0.000954077	5' UTR	uc001dtk.2	16994	ENSG00000162694	EXTL2	exostosin like glycosyltransferase 2
chr1	110512150	110512768	-0.657745	1.37293518358026e-05	0.000800501	Distal Intergenic	uc001dyx.3	-14619	ENSG00000168710	AHCYL1	adenosylhomocysteinase like 1
chr1	111984111	111984875	-0.646527	0.000241309	0.0054373	Exon (uc001ebb.3/79084, exon 9 of 10)	uc009wgf.1	-6587	ENSG00000116459	ATP5PB	ATP synthase peripheral stalk-membrane subunit b
chr1	112208479	112208895	-0.878032	1.41859576722495e-06	0.000178954	Intron (uc001ebi.3/5906, intron 1 of 7)	uc001ebl.3	46074	ENSG00000116473	RAP1A	RAP1A, member of RAS oncogene family
chr1	115159191	115159843	0.516403	0.00151895	0.0183235	Intron (uc001eez.3/163259, intron 6 of 29)	uc001efa.3	-34926	ENSG00000116752	BCAS2	BCAS2 pre-mRNA processing factor
chr1	116534539	116535525	-0.666568	5.18092461722695e-07	9.45212343876232e-05	Exon (uc001ega.2/55356, exon 2 of 6)	uc001egb.4	15420	ENSG00000163393	SLC22A15	solute carrier family 22 member 15
chr1	117544445	117545098	-1.0806	7.95336961109482e-10	1.22677111083133e-06	Promoter (<=1kb)	uc010oxd.2	73	ENSG00000134256	CD101	CD101 molecule
chr1	147136133	147136993	-0.582385	2.65459349935136e-05	0.00124421	Intron (uc001epr.2/51205, intron 1 of 9)	uc001epr.2	5641	ENSG00000162836	ACP6	acid phosphatase 6, lysophosphatidic
chr1	149224753	149225486	-0.666883	0.000729278	0.011352	Distal Intergenic	uc010pbf.2	-53990	ENSG00000291158	LINC02591	long intergenic non-protein coding RNA 2591
chr1	150125232	150126065	0.561307	1.4948790249854e-07	4.22854506894091e-05	Promoter (1-2kb)	uc001etu.3	-1022	ENSG00000023902	PLEKHO1	pleckstrin homology domain containing O1
chr1	150155252	150156193	-0.559349	0.000545775	0.00941552	Distal Intergenic	uc001etu.3	28165	ENSG00000023902	PLEKHO1	pleckstrin homology domain containing O1
chr1	150906661	150907045	0.549316	0.00115518	0.015438	Intron (uc001evw.4/9869, intron 3 of 8)	uc009wmg.2	7704	ENSG00000143379	SETDB1	SET domain bifurcated histone lysine methyltransferase 1
chr1	150941276	150941977	0.633292	2.36817702719279e-07	5.357447949384e-05	5' UTR	uc001evy.3	5502	ENSG00000143418	CERS2	ceramide synthase 2
chr1	153204621	153205540	-0.713726	2.97253638037728e-05	0.00134314	Distal Intergenic	uc021ozw.1	14561	ENSG00000203783	PRR9	proline rich 9
chr1	153341180	153341885	-0.625977	0.000420449	0.00786957	Distal Intergenic	uc001fbr.1	6190	ENSG00000163221	S100A12	S100 calcium binding protein A12
chr1	153346982	153347960	-0.622985	0.000122604	0.00346703	Promoter (<=1kb)	uc001fbr.1	115	ENSG00000163221	S100A12	S100 calcium binding protein A12
chr1	153374693	153375522	-0.805608	2.80670334959186e-06	0.000280952	Distal Intergenic	uc001fbs.3	-11029	ENSG00000143546	S100A8	S100 calcium binding protein A8
chr1	154227597	154228507	-0.517856	0.00034393	0.00688144	Promoter (<=1kb)	uc001feq.3	0	ENSG00000143569	UBAP2L	ubiquitin associated protein 2 like
chr1	155046670	155047111	0.71558	0.000190451	0.00463947	Intron (uc010pew.2/1944, intron 1 of 4)	uc001fhf.3	-4237	ENSG00000143590	EFNA3	ephrin A3
chr1	155433837	155434490	-0.608717	0.000266739	0.0058017	Intron (uc001fkt.3/55870, intron 3 of 27)	uc010pgd.2	30866	ENSG00000237872	POU5F1P4	POU class 5 homeobox 1 pseudogene 4
chr1	155785590	155786143	-0.500075	0.00232364	0.024329	5' UTR	uc001fmf.3	5196	ENSG00000116580	GON4L	gon-4 like
chr1	156636035	156636616	0.519667	0.000435667	0.00807641	Distal Intergenic	uc001fpq.3	10573	ENSG00000132688	NES	nestin
chr1	157062862	157063806	-0.665282	0.000297467	0.00618899	Exon (uc001fqq.2/440695, exon 5 of 5)	uc001fqq.2	5794	ENSG00000253831	ETV3L	ETS variant transcription factor 3 like
chr1	158081716	158082131	0.542846	0.000631233	0.0103032	Distal Intergenic	uc001fro.4	25330	ENSG00000183853	KIRREL1	kirre like nephrin family adhesion molecule 1
chr1	158118708	158119553	-0.760835	2.08814022604274e-06	0.000231565	Distal Intergenic	uc001frq.3	-8278	ENSG00000231666	LINC01704	long intergenic non-protein coding RNA 1704
chr1	158662797	158663239	-0.580548	0.0019509	0.0215923	Distal Intergenic	uc001fst.1	-6291	ENSG00000163554	SPTA1	spectrin alpha, erythrocytic 1
chr1	159544397	159545069	-0.511269	0.00981378	0.0632999	Distal Intergenic	uc001ftv.3	-12547	ENSG00000132703	APCS	amyloid P component, serum
chr1	159787260	159788108	-0.54354	0.000570796	0.00963554	Distal Intergenic	uc001fue.4	-8371	ENSG00000158714	SLAMF8	SLAM family member 8
chr1	161733138	161734031	-0.708414	4.72005012113477e-06	0.000405494	Promoter (2-3kb)	uc001gbq.2	-2003	ENSG00000118217	ATF6	activating transcription factor 6
chr1	162311417	162312215	-0.526194	0.000619434	0.0101742	Promoter (<=1kb)	uc021pdr.1	-121	ENSG00000207729	MIR556	microRNA 556
chr1	162381477	162382333	-0.537342	0.000554468	0.00949378	Promoter (<=1kb)	uc001gbz.1	0	ENSG00000198574	SH2D1B	SH2 domain containing 1B
chr1	162545990	162546405	-0.601133	0.000340455	0.00683521	Intron (uc001gce.4/6675, intron 2 of 9)	uc001gce.4	14694	ENSG00000117143	UAP1	UDP-N-acetylglucosamine pyrophosphorylase 1
chr1	166668429	166669189	-0.500792	0.00323351	0.0305344	Distal Intergenic	uc010pld.2	95276	ENSG00000290604	FMO9P	flavin containing dimethylaniline monoxygenase 9, pseudogene
chr1	167341351	167342095	-0.555192	0.000824691	0.0123174	Promoter (<=1kb)	uc001geg.3	197	ENSG00000143190	POU2F1	POU class 2 homeobox 1
chr1	167602812	167603555	-0.523405	0.00106961	0.014648	Intron (uc001gem.3/92241, intron 1 of 6)	uc010pli.2	3338	ENSG00000198771	RCSD1	RCSD domain containing 1
chr1	167775113	167775833	0.719965	1.35787534964812e-07	3.97225363059994e-05	Distal Intergenic	uc009wvj.3	27482	ENSG00000143199	ADCY10	adenylate cyclase 10
chr1	169305078	169305989	0.570506	1.56717408352712e-05	0.000870384	Intron (uc001gft.3/29922, intron 1 of 11)	uc001gft.3	31197	ENSG00000143156	NME7	NME/NM23 family member 7
chr1	169479300	169479786	-0.529002	0.00163137	0.0192019	Distal Intergenic	uc001ggf.4	-24092	ENSG00000117479	SLC19A2	solute carrier family 19 member 2
chr1	169553968	169554636	-0.767595	1.02564964403617e-06	0.000146854	Promoter (1-2kb)	uc001ggg.1	1133	ENSG00000198734	F5	coagulation factor V
chr1	169942774	169943156	-0.532291	0.00423934	0.0364844	Intron (uc010plx.2/22920, intron 9 of 12)	uc010plx.2	51886	ENSG00000075945	KIFAP3	kinesin associated protein 3
chr1	171565957	171566484	-0.677876	2.73686443876767e-05	0.00126702	Distal Intergenic	uc010pmj.2	16990	ENSG00000117523	PRRC2C	proline rich coiled-coil 2C
chr1	172086344	172086798	0.513624	0.00135514	0.017178	Intron (uc001gid.5/26052, intron 13 of 14)	uc021pew.1	-21150	ENSG00000283152	MIR3120	microRNA 3120
chr1	174711200	174712033	-0.693499	0.000103695	0.0030639	Intron (uc001gjx.3/9910, intron 17 of 20)	uc001gkd.4	41042	ENSG00000152061	RABGAP1L	RAB GTPase activating protein 1 like
chr1	178767160	178767837	-0.524007	0.000770876	0.0117674	Intron (uc001gly.1/55103, intron 4 of 9)	uc010pnc.1	70608	ENSG00000116194	ANGPTL1	angiopoietin like 1
chr1	179911315	179912239	-0.663029	5.5177880834983e-05	0.00200467	Distal Intergenic	uc001gnr.1	-11669	ENSG00000135837	CEP350	centrosomal protein 350
chr1	180324018	180324639	-0.851311	8.87082108102343e-07	0.000134988	Intron (uc001gog.3/84320, intron 6 of 7)	uc001gof.2	-80202	ENSG00000230124	LHX4-AS1	LHX4 antisense RNA 1
chr1	180510138	180510985	0.504264	0.00192637	0.0213905	Distal Intergenic	uc001gog.3	-38116	ENSG00000230124	ACBD6	acyl-CoA binding domain containing 6
chr1	180946454	180947040	-0.601179	0.00130287	0.0167215	Intron (uc010pnr.2/10228, intron 5 of 5)	uc010pnr.2	45006	ENSG00000135823	STX6	syntaxin 6
chr1	182097410	182098343	-0.764647	2.87859020482537e-05	0.00131298	Distal Intergenic	uc001goz.3	-66563	ENSG00000179930	ZNF648	zinc finger protein 648
chr1	182621445	182622041	-0.654608	0.000114773	0.0033062	Intron (uc010pnw.1/85397, intron 5 of 6)	uc010pnw.1	19023	ENSG00000135824	RGS8	regulator of G protein signaling 8
chr1	183139666	183140271	-0.516726	0.00582564	0.0449801	Distal Intergenic	uc001gpz.4	-14903	ENSG00000058085	LAMC2	laminin subunit gamma 2
chr1	183219693	183220417	-0.65352	0.000105364	0.0030956	3' UTR	uc009wye.2	28000	ENSG00000157064	NMNAT2	nicotinamide nucleotide adenylyltransferase 2
chr1	183524280	183524762	-0.761069	7.32239266592711e-06	0.000542849	3' UTR	uc001gqj.4	34977	ENSG00000116701	NCF2	neutrophil cytosolic factor 2
chr1	185281352	185281865	-0.523831	0.00108207	0.0147822	Promoter (<=1kb)	uc009wyj.3	-898	ENSG00000116679	IVNS1ABP	influenza virus NS1A binding protein
chr1	185406788	185407740	-0.57046	0.000282544	0.00601029	Distal Intergenic	uc001grn.4	-102617	ENSG00000293113	GS1-279B7.1	microtubule associated protein 1 light chain 3 beta pseudogene
chr1	185463724	185464293	-1.29603	1.9208625386968e-12	2.17275164627124e-08	Distal Intergenic	uc001grn.4	-159553	ENSG00000293113	GS1-279B7.1	microtubule associated protein 1 light chain 3 beta pseudogene
chr1	186326364	186327125	-0.53692	0.00730936	0.0522737	3' UTR	uc001grv.3	17332	ENSG00000047410	TPR	translocated promoter region, nuclear basket protein
chr1	186583688	186584291	-0.53706	0.0022974	0.0241212	Distal Intergenic	uc001gsb.3	65268	ENSG00000073756	PTGS2	prostaglandin-endoperoxide synthase 2
chr1	192243697	192244272	-0.546747	0.0031482	0.0300087	Distal Intergenic	uc001gsh.3	-41850	ENSG00000253148	RGS21	regulator of G protein signaling 21
chr1	192785975	192786865	-0.893901	4.68760161928101e-07	8.71122612890665e-05	Distal Intergenic	uc001gsl.3	7806	ENSG00000116741	RGS2	regulator of G protein signaling 2
chr1	192909328	192909911	-0.541284	0.00299917	0.0290451	Distal Intergenic	uc001gsm.3	118612	ENSG00000116750	UCHL5	ubiquitin C-terminal hydrolase L5
chr1	193046404	193046969	-0.503444	0.00168257	0.0195803	Intron (uc001gss.3/6738, intron 5 of 8)	uc001gsx.2	8258	ENSG00000116747	RO60	Ro60, Y RNA binding protein
chr1	193536908	193537798	-0.560762	0.000485316	0.008709	Distal Intergenic	uc001gtc.4	-381165	ENSG00000162630	B3GALT2	beta-1,3-galactosyltransferase 2
chr1	198022757	198023651	-0.882927	3.55649339636027e-06	0.00033431	Distal Intergenic	uc001gun.4	-102457	ENSG00000151414	NEK7	NIMA related kinase 7
chr1	198705494	198706005	-0.832272	1.14493219785234e-05	0.000718154	Intron (uc001gur.2/5788, intron 23 of 32)	uc001guw.1	97076	ENSG00000081237	PTPRC	protein tyrosine phosphatase receptor type C
chr1	199011825	199012549	-0.556933	0.000443697	0.00814025	Distal Intergenic	uc021pgz.1	-105267	NA	MIR181A1HG	MIR181A1 host gene
chr1	200103381	200103971	-0.662022	0.000242282	0.0054463	Intron (uc001gvb.4/2494, intron 7 of 7)	uc010pph.3	91428	ENSG00000116833	NR5A2	nuclear receptor subfamily 5 group A member 2
chr1	200323434	200324407	-0.664326	4.97618252924953e-05	0.00188672	Intron (uc001gvd.1/554279, intron 4 of 4)	uc001gvd.1	18513	ENSG00000203721	LINC00862	long intergenic non-protein coding RNA 862
chr1	201806913	201807313	0.566127	0.000237429	0.00538924	Intron (uc001gwz.3/55705, intron 1 of 23)	uc001gwz.3	8625	ENSG00000198700	IPO9	importin 9
chr1	204193250	204193962	0.584533	2.49130455110261e-05	0.00118403	Intron (uc001hau.4/22874, intron 21 of 22)	uc001hat.1	-10030	ENSG00000174567	GOLT1A	golgi transport 1A
chr1	206641584	206642196	-0.555597	0.000135983	0.00373036	Promoter (1-2kb)	uc009xbu.2	-1390	ENSG00000263528	IKBKE	inhibitor of nuclear factor kappa B kinase subunit epsilon
chr1	207307518	207308073	-0.50136	0.00914914	0.0604139	Exon (uc001hfo.3/722, exon 9 of 12)	uc001hfo.3	29911	ENSG00000123838	C4BPA	complement component 4 binding protein alpha
chr1	207345703	207346663	-0.805277	1.24131383880194e-06	0.000165838	Distal Intergenic	uc001hfo.3	68096	ENSG00000123838	C4BPA	complement component 4 binding protein alpha
chr1	207805874	207806346	0.528369	0.00140713	0.0175228	Intron (uc001hfx.3/1378, intron 46 of 46)	uc001hfz.2	-12112	ENSG00000197721	CR1L	complement C3b/C4b receptor 1 like
chr1	211944144	211944757	-0.820361	1.11988610176606e-07	3.55160887638593e-05	Intron (uc001hiu.3/9926, intron 6 of 7)	uc001hiu.3	58820	ENSG00000123684	LPGAT1	lysophosphatidylglycerol acyltransferase 1
chr1	211971305	211971790	-0.689089	0.000410705	0.00776508	Intron (uc001hiu.3/9926, intron 2 of 7)	uc001hiu.3	31787	ENSG00000123684	LPGAT1	lysophosphatidylglycerol acyltransferase 1
chr1	211989144	211989911	-0.5164	0.000202752	0.00483159	Intron (uc001hiu.3/9926, intron 2 of 7)	uc001hiu.3	13666	ENSG00000123684	LPGAT1	lysophosphatidylglycerol acyltransferase 1
chr1	213046360	213046855	-0.642739	0.000307267	0.0063231	Intron (uc001hjt.3/28982, intron 3 of 9)	uc001hjt.3	14763	ENSG00000162769	FLVCR1	FLVCR choline and heme transporter 1
chr1	215703587	215704487	-0.676363	2.5445812769737e-05	0.00120372	Distal Intergenic	uc001hks.3	-36248	ENSG00000136636	KCTD3	potassium channel tetramerization domain containing 3
chr1	220286869	220287540	-0.618303	0.000487108	0.00873193	Intron (uc021pjd.1/26828, intron 1 of 1)	uc010pui.2	3764	ENSG00000207590	MIR215	microRNA 215
chr1	221204535	221205179	-0.827784	1.38531191275873e-05	0.000802204	Distal Intergenic	uc001hmv.4	151792	ENSG00000136630	HLX	H2.0 like homeobox
chr1	221340978	221341700	-0.503674	0.00203234	0.0222326	Distal Intergenic	uc001hmw.1	167938	ENSG00000234754	LINC02817	long intergenic non-protein coding RNA 2817
chr1	223192942	223193861	-0.575237	6.8744898737457e-05	0.00234451	Distal Intergenic	uc001hnv.2	114345	ENSG00000187554	TLR5	toll like receptor 5
chr1	223249710	223250602	0.595715	3.09433494233668e-06	0.000300009	Distal Intergenic	uc001hnv.2	57604	ENSG00000187554	TLR5	toll like receptor 5
chr1	225548131	225548707	-0.602803	0.00156104	0.0186326	Exon (uc001how.2/127602, exon 73 of 84)	uc001hoy.3	67108	ENSG00000143815	LBR	lamin B receptor
chr1	226112508	226113325	0.537634	4.17808549393317e-07	8.05563370176865e-05	Promoter (<=1kb)	uc031psk.1	-468	ENSG00000143811	PYCR2	pyrroline-5-carboxylate reductase 2
chr1	227729116	227729942	-0.573875	0.00269176	0.0269093	Distal Intergenic	uc001hqw.2	-21278	ENSG00000181450	ZNF678	zinc finger protein 678
chr1	230144138	230144772	-0.590456	0.000185306	0.00456325	Distal Intergenic	uc010pvy.1	-48764	ENSG00000143641	GALNT2	polypeptide N-acetylgalactosaminyltransferase 2
chr1	231002449	231003228	0.524062	2.07318463022062e-06	0.000231565	Promoter (1-2kb)	uc001hub.3	1074	ENSG00000119280	C1orf198	chromosome 1 open reading frame 198
chr1	233315589	233316104	-0.53724	0.00513902	0.0415901	Intron (uc001hvm.2/80003, intron 2 of 19)	uc001hvm.2	19906	ENSG00000135749	PCNX2	pecanex 2
chr1	235910660	235911141	-0.672284	0.0001463	0.00390601	Intron (uc001hxj.3/1130, intron 28 of 52)	uc009xga.1	5433	ENSG00000143669	LYST	lysosomal trafficking regulator
chr1	235980362	235980975	-0.642081	4.60856723237025e-05	0.00180377	Intron (uc001hxj.3/1130, intron 3 of 52)	uc021pkv.1	35385	ENSG00000222831	MIR1537	microRNA 1537
chr1	239817250	239818134	0.598816	4.8916935223984e-06	0.000411262	Intron (uc001hyo.1/1131, intron 4 of 8)	uc001hyp.3	24877	ENSG00000133019	CHRM3	cholinergic receptor muscarinic 3
chr1	241713930	241714784	-0.543713	0.00026791	0.0058017	Exon (uc001hyy.3/8564, exon 4 of 14)	uc009xgp.3	18496	ENSG00000117009	KMO	kynurenine 3-monooxygenase
chr1	243660103	243660842	0.568481	1.27715991329021e-06	0.000168635	Intron (uc001hzw.3/10806, intron 17 of 17)	uc021plt.1	150625	ENSG00000265201	MIR4677	microRNA 4677
chr1	244582123	244582787	-0.613075	8.89328512165011e-05	0.00278143	Exon (uc001iaj.3/159, exon 9 of 13)	uc001iaj.3	32649	ENSG00000035687	ADSS2	adenylosuccinate synthase 2
chr1	244634439	244635052	-0.589345	0.000611463	0.0101019	Intron (uc001iak.1/257044, intron 3 of 15)	uc010pyn.2	9766	ENSG00000179397	CATSPERE	catsper channel auxiliary subunit epsilon
chr1	246770584	246771454	0.595823	1.6492770736997e-08	1.15879093925691e-05	Intron (uc001ibo.4/163882, intron 2 of 8)	uc001ibp.3	40945	ENSG00000162852	CNST	consortin, connexin sorting protein
chr1	246894063	246894716	-0.527036	0.000446637	0.00817045	Intron (uc001ibr.3/51097, intron 2 of 11)	uc001ibr.3	6685	ENSG00000143653	SCCPDH	saccharopine dehydrogenase (putative)
chr1	247125529	247126343	-0.569341	0.000396753	0.00758075	Intron (uc001ibx.3/57116, intron 5 of 5)	uc001ibv.2	-30803	ENSG00000153207	AHCTF1	AT-hook containing transcription factor 1
chr1	247132969	247133523	-0.903214	4.36448247277897e-08	2.02882668809975e-05	Exon (uc001icb.2/100533111, exon 6 of 6)	uc001ibx.3	37872	ENSG00000197472	ZNF695	zinc finger protein 695
chr1	247918710	247919388	-0.535124	0.00488499	0.0400917	Promoter (2-3kb)	uc010pza.2	2320	ENSG00000221888	OR1C1	olfactory receptor family 1 subfamily C member 1
chr1	248028747	248029320	0.530166	0.000189773	0.00462858	Promoter (1-2kb)	uc001idp.1	-1945	ENSG00000162722	TRIM58	tripartite motif containing 58
chr1	248068017	248068988	0.804403	4.50333160067454e-10	8.41438028417775e-07	Distal Intergenic	uc010pzb.2	9128	ENSG00000238243	OR2W3	olfactory receptor family 2 subfamily W member 3
chr2	1982915	1983585	0.552008	9.98207078695909e-05	0.00298179	Exon (uc002qxd.3/23040, exon 6 of 25)	uc010ewl.2	-55880	ENSG00000186487	MYT1L	myelin transcription factor 1 like
chr2	7039176	7039836	-0.88363	2.11176461241663e-07	4.90826166833875e-05	Distal Intergenic	uc002qys.3	-17687	ENSG00000151692	RNF144A	ring finger protein 144A
chr2	7090148	7090987	-0.545261	0.000544786	0.00940324	Intron (uc002qys.3/9781, intron 2 of 8)	uc002qyu.3	16960	ENSG00000151692	RNF144A	ring finger protein 144A
chr2	7234731	7235323	0.533846	0.00150709	0.0182454	Distal Intergenic	uc002qyu.3	161543	ENSG00000151692	RNF144A	ring finger protein 144A
chr2	7253062	7253752	-0.563299	0.000489123	0.00876342	Distal Intergenic	uc002qyu.3	179874	ENSG00000151692	RNF144A	ring finger protein 144A
chr2	8352289	8353270	-0.596557	0.000111634	0.00324331	Intron (uc010eww.2/339789, intron 7 of 8)	uc010eww.2	115279	ENSG00000236790	LINC00299	long intergenic non-protein coding RNA 299
chr2	9191104	9191684	-0.854252	3.40429419958153e-07	7.00129208294543e-05	Distal Intergenic	uc010yix.1	-47228	ENSG00000143797	MBOAT2	membrane bound O-acyltransferase domain containing 2
chr2	9192913	9193642	-0.632297	2.09299591416371e-05	0.0010522	Distal Intergenic	uc010yix.1	-49037	ENSG00000143797	MBOAT2	membrane bound O-acyltransferase domain containing 2
chr2	9401990	9402844	0.510205	1.07549969139848e-05	0.000686015	Intron (uc002qzh.2/8853, intron 1 of 27)	uc002qzi.2	55096	ENSG00000151693	ASAP2	ArfGAP with SH3 domain, ankyrin repeat and PH domain 2
chr2	9408315	9409254	0.575345	6.27758889893801e-07	0.000108134	Intron (uc002qzh.2/8853, intron 1 of 27)	uc002qzi.2	61421	ENSG00000151693	ASAP2	ArfGAP with SH3 domain, ankyrin repeat and PH domain 2
chr2	10173967	10174693	0.505732	9.75869419072154e-06	0.000645517	Distal Intergenic	uc002raf.1	-8989	ENSG00000172059	KLF11	KLF transcription factor 11
chr2	10437284	10437942	0.545607	1.34699109774032e-05	0.000792036	Distal Intergenic	uc002raj.4	-5088	ENSG00000115756	HPCAL1	hippocalcin like 1
chr2	10708891	10709371	0.545975	0.000438823	0.00810175	Distal Intergenic	uc010yjd.1	-120438	ENSG00000115758	ODC1	ornithine decarboxylase 1
chr2	11971190	11972162	-0.626676	2.04476499839508e-06	0.000230522	Distal Intergenic	uc021vea.1	4950	ENSG00000265172	MIR4262	microRNA 4262
chr2	12015920	12016686	-0.597564	0.000499061	0.00889918	Distal Intergenic	uc021vea.1	-38808	ENSG00000265172	MIR4262	microRNA 4262
chr2	12061088	12061923	-0.528433	0.00144381	0.0177902	Distal Intergenic	uc021vea.1	-83976	ENSG00000265172	MIR4262	microRNA 4262
chr2	15495252	15496230	-0.503136	0.000147304	0.00392047	Intron (uc010exl.1/51594, intron 9 of 27)	uc010exl.1	68362	ENSG00000151779	NBAS	NBAS subunit of NRZ tethering complex
chr2	20938803	20939382	-0.725444	0.000102459	0.00303655	Intron (uc002rec.3/60526, intron 5 of 6)	uc002rdz.1	72379	ENSG00000143869	GDF7	growth differentiation factor 7
chr2	20949656	20950318	-0.604674	0.000113922	0.00329546	Intron (uc002rec.3/60526, intron 4 of 6)	uc002rec.3	72509	ENSG00000118961	LDAH	lipid droplet associated hydrolase
chr2	21015278	21015767	-0.599492	0.00187721	0.0211071	Intron (uc002rec.3/60526, intron 1 of 6)	uc002rec.3	7060	ENSG00000118961	LDAH	lipid droplet associated hydrolase
chr2	24026744	24027489	-0.591474	7.26400458961098e-05	0.00243725	Intron (uc002rej.4/54454, intron 8 of 18)	uc002rej.4	27983	ENSG00000119778	ATAD2B	ATPase family AAA domain containing 2B
chr2	24505971	24506442	0.513284	0.00131836	0.0168438	Intron (uc002rfe.2/50618, intron 17 of 39)	uc002rfh.1	-25009	ENSG00000198399	ITSN2	intersectin 2
chr2	25150202	25150747	0.560364	2.08102937699647e-05	0.00104838	Distal Intergenic	uc010ykm.2	-8147	ENSG00000138031	ADCY3	adenylate cyclase 3
chr2	26027257	26028142	-0.541235	0.000267003	0.0058017	Intron (uc002rgs.2/55252, intron 3 of 11)	uc002rgt.1	-24079	ENSG00000143970	ASXL2	ASXL transcriptional regulator 2
chr2	26317896	26318841	0.575492	1.88470119270349e-06	0.000216066	Intron (uc002rgv.3/10890, intron 1 of 5)	uc002rgv.3	61167	ENSG00000084733	RAB10	RAB10, member RAS oncogene family
chr2	26523192	26523841	0.505682	5.38568889861831e-06	0.000438947	Distal Intergenic	uc002rhe.4	18076	ENSG00000173567	ADGRF3	adhesion G protein-coupled receptor F3
chr2	27286056	27286598	0.554206	5.91515449684576e-06	0.000466802	Intron (uc002rie.3/60509, intron 11 of 14)	uc002rig.3	7969	ENSG00000228474	OST4	oligosaccharyltransferase complex subunit 4, non-catalytic
chr2	28194842	28195590	-0.502416	0.00285048	0.0280371	Intron (uc002rlp.2/9577, intron 3 of 11)	uc021vff.1	-23644	ENSG00000265321	MIR4263	microRNA 4263
chr2	30788430	30789360	-0.507746	0.000208263	0.00493206	Intron (uc002rnj.3/253558, intron 5 of 6)	uc010ymq.2	118293	ENSG00000172954	LCLAT1	lysocardiolipin acyltransferase 1
chr2	31480240	31480977	0.513371	4.07677889963504e-05	0.00167077	Intron (uc002rnu.3/30845, intron 3 of 5)	uc010ymt.2	23360	ENSG00000013016	EHD3	EH domain containing 3
chr2	32671198	32671834	-0.561797	0.00094078	0.013408	Intron (uc010ezu.3/57448, intron 21 of 73)	uc021vfr.1	-85386	ENSG00000207653	MIR558	microRNA 558
chr2	33341925	33342916	0.604336	2.183412652697e-08	1.37207268438185e-05	Intron (uc021vft.1/4052, intron 4 of 33)	uc002rou.3	-16748	ENSG00000049323	LTBP1	latent transforming growth factor beta binding protein 1
chr2	33756256	33756902	0.578162	5.32827247647726e-05	0.00195893	Intron (uc002rox.3/25780, intron 11 of 18)	uc002roy.3	17314	ENSG00000152689	RASGRP3	RAS guanyl releasing protein 3
chr2	36573387	36573881	-0.559361	0.00394018	0.0346651	Distal Intergenic	uc021vfw.1	8832	NA	CRIM1-DT	CRIM1 divergent transcript
chr2	36809480	36810320	-0.549717	0.00010665	0.00312241	Intron (uc002rpf.2/9637, intron 3 of 8)	uc002rpf.2	11389	ENSG00000171055	FEZ2	fasciculation and elongation protein zeta 2
chr2	37127011	37127764	-0.684938	4.08166045524446e-05	0.00167077	Intron (uc002rpn.3/6801, intron 5 of 17)	uc002rpn.3	65851	ENSG00000115808	STRN	striatin
chr2	37472946	37473437	-0.545372	0.00131607	0.0168272	Exon (uc010ynj.1/55471, exon 7 of 8)	uc010fah.3	4225	ENSG00000003509	NDUFAF7	NADH:ubiquinone oxidoreductase complex assembly factor 7
chr2	38735270	38736163	-0.708476	4.2923159742157e-05	0.00171764	Distal Intergenic	uc002rqv.3	73147	ENSG00000143889	HNRNPLL	heterogeneous nuclear ribonucleoprotein L like
chr2	39547103	39547709	-0.732318	8.61899244259264e-05	0.00272067	Intron (uc010yns.3/8491, intron 3 of 25)	uc010yns.3	5393	ENSG00000011566	MAP4K3	mitogen-activated protein kinase kinase kinase kinase 3
chr2	40366381	40367162	-0.530315	0.00307534	0.0295466	Exon (uc002rrx.3/6546, exon 9 of 10)	uc002rrw.3	221607	ENSG00000227028	SLC8A1-AS1	SLC8A1 antisense RNA 1
chr2	40375105	40375841	-0.65483	0.000282679	0.00601029	Intron (uc002rrw.3/100128590, intron 3 of 4)	uc002rrw.3	230331	ENSG00000227028	SLC8A1-AS1	SLC8A1 antisense RNA 1
chr2	40621291	40621968	-0.715086	0.000987701	0.0138672	Intron (uc002rrx.3/6546, intron 1 of 9)	uc002rrx.3	35476	ENSG00000183023	SLC8A1	solute carrier family 8 member A1
chr2	40710509	40711002	-0.553409	0.00116191	0.0154842	Intron (uc002rsd.4/6546, intron 1 of 7)	uc002rsd.4	28573	ENSG00000183023	SLC8A1	solute carrier family 8 member A1
chr2	42766212	42766766	0.519964	0.000178318	0.00443626	Intron (uc002rso.1/57504, intron 2 of 17)	uc002rsp.1	-28419	ENSG00000057935	MTA3	metastasis associated 1 family member 3
chr2	43179972	43180482	0.518828	4.28082074502954e-05	0.00171569	Distal Intergenic	uc010ynw.1	-160221	ENSG00000162882	HAAO	3-hydroxyanthranilate 3,4-dioxygenase
chr2	43237548	43238241	-0.600997	0.000284591	0.00603205	Distal Intergenic	uc002rsv.4	215504	ENSG00000152518	ZFP36L2	ZFP36 ring finger protein like 2
chr2	43635170	43635851	-0.759192	1.81412928580012e-06	0.000211549	Intron (uc010far.3/63892, intron 13 of 22)	uc010far.3	161798	ENSG00000115970	THADA	THADA armadillo repeat containing
chr2	43768257	43768949	-0.544258	0.000861606	0.0126625	Exon (uc010far.3/63892, exon 8 of 23)	uc010far.3	28700	ENSG00000115970	THADA	THADA armadillo repeat containing
chr2	43823488	43824387	-0.799251	3.4996771334595e-05	0.00149006	Promoter (<=1kb)	uc002rtd.3	-303	ENSG00000115970	THADA	THADA armadillo repeat containing
chr2	43987132	43987965	-0.676893	7.56461706787344e-05	0.00249495	Intron (uc010yny.2/130271, intron 27 of 29)	uc002rth.3	-13213	ENSG00000138036	DYNC2LI1	dynein cytoplasmic 2 light intermediate chain 1
chr2	44316794	44317778	-0.823959	9.35125031624127e-08	3.10870674212723e-05	Distal Intergenic	uc002rts.3	-78222	ENSG00000138032	PPM1B	protein phosphatase, Mg2+/Mn2+ dependent 1B
chr2	44578878	44579646	-0.720665	1.20912358551139e-05	0.000739286	Intron (uc002rug.3/9581, intron 1 of 12)	uc002rug.3	7243	ENSG00000138078	PREPL	prolyl endopeptidase like
chr2	44925565	44926387	-0.705037	3.65319918840287e-05	0.00153425	Intron (uc002rum.3/79823, intron 3 of 10)	uc021vgr.1	-148906	ENSG00000265301	MIR548AD	microRNA 548ad
chr2	45793120	45793905	-0.575507	0.000157517	0.00408966	Promoter (1-2kb)	uc010yoc.2	1249	ENSG00000068784	SRBD1	S1 RNA binding domain 1
chr2	55348715	55349470	-0.522854	0.000186109	0.0045764	Distal Intergenic	uc002ryg.3	-70981	ENSG00000115310	RTN4	reticulon 4
chr2	59120523	59121237	0.554929	0.000274115	0.00588592	Intron (uc002rzy.3/400955, intron 3 of 13)	uc021vhz.2	-31509	ENSG00000233723	LINC01122	long intergenic non-protein coding RNA 1122
chr2	60516333	60517184	-0.597997	0.000326359	0.0066355	Distal Intergenic	uc021vie.1	97396	ENSG00000266078	MIR4432	microRNA 4432
chr2	60530810	60531790	-0.747268	2.6911956748523e-06	0.00027266	Distal Intergenic	uc021vie.1	82790	ENSG00000266078	MIR4432	microRNA 4432
chr2	62635194	62635915	0.501421	0.000878515	0.0128222	Distal Intergenic	uc002sbt.2	97689	ENSG00000186889	TMEM17	transmembrane protein 17
chr2	62736116	62736703	0.544992	0.000518478	0.00913502	Promoter (2-3kb)	uc002sbu.2	-2512	ENSG00000186889	TMEM17	transmembrane protein 17
chr2	63160557	63161073	-0.729189	0.000169715	0.00428825	Intron (uc010fcp.3/23301, intron 10 of 22)	uc002scc.4	113773	ENSG00000231609	EHBP1-AS1	EHBP1 antisense RNA 1
chr2	63662283	63663103	-0.910606	4.7148253992083e-07	8.71122612890665e-05	Promoter (1-2kb)	uc002sce.3	-1213	ENSG00000143951	WDPCP	WD repeat containing planar cell polarity effector
chr2	64168644	64169486	-0.644291	0.00012775	0.00356834	Intron (uc010fct.3/51542, intron 8 of 19)	uc002sco.3	-4789	ENSG00000143952	VPS54	VPS54 subunit of GARP complex
chr2	64504242	64505038	-0.535229	0.001407	0.0175228	Distal Intergenic	uc021vio.1	-71623	ENSG00000230923	LINC00309	long intergenic non-protein coding RNA 309
chr2	64580816	64581466	0.555232	0.000184588	0.00455218	Distal Intergenic	uc002scy.4	-99861	ENSG00000119862	LGALSL	galectin like
chr2	66758566	66759103	0.718101	2.33999796884752e-08	1.41795519776556e-05	Intron (uc002sdt.3/4211, intron 8 of 10)	uc002sdw.1	91303	ENSG00000143995	MEIS1	Meis homeobox 1
chr2	68543271	68543611	-0.532139	0.0035317	0.0322597	Intron (uc002sej.4/25927, intron 2 of 2)	uc010fdd.1	3408	ENSG00000119865	CNRIP1	cannabinoid receptor interacting protein 1
chr2	68597423	68598353	-0.731344	8.27891743822285e-06	0.00058165	Intron (uc002sen.4/5341, intron 1 of 8)	uc010fde.3	5101	ENSG00000115956	PLEK	pleckstrin
chr2	69744387	69744955	-0.554145	0.000977702	0.0137722	Promoter (2-3kb)	uc010fdl.3	2348	ENSG00000207016	SNORA36C	small nucleolar RNA, H/ACA box 36C
chr2	70019846	70020343	0.654308	9.66736995000715e-07	0.000141499	Exon (uc002sft.1/uc002sft.1, exon 3 of 4)	uc002sfu.3	-36475	ENSG00000087338	GMCL1	germ cell-less 1, spermatogenesis associated
chr2	70355601	70356058	0.689886	8.93832616923915e-06	0.000610288	Distal Intergenic	uc002sgg.4	-3153	ENSG00000231327	LINC01816	long intergenic non-protein coding RNA 1816
chr2	71890032	71890558	-0.551351	0.00150107	0.0181919	Intron (uc002sie.3/8291, intron 44 of 54)	uc010yqz.2	61630	ENSG00000135636	DYSF	dysferlin
chr2	73782513	73783183	-0.85731	0.000159728	0.00412812	Intron (uc002sje.1/7840, intron 13 of 22)	uc010fev.1	35611	ENSG00000116127	ALMS1	ALMS1 centrosome and basal body associated protein
chr2	74099537	74100362	-0.519409	7.9212705941587e-05	0.0025801	Distal Intergenic	uc010fex.1	-19731	ENSG00000163017	ACTG2	actin gamma 2, smooth muscle
chr2	75312195	75313050	-0.566065	0.000122274	0.00346347	Intron (uc002sng.2/6869, intron 2 of 4)	uc031rok.1	-4889	ENSG00000263909	MIR5000	microRNA 5000
chr2	79041247	79042215	-1.00605	1.1062389709339e-08	8.84876407305732e-06	Distal Intergenic	uc002snw.4	-210597	ENSG00000143954	REG3G	regenerating family member 3 gamma
chr2	84517654	84518233	0.544029	0.000327898	0.00664689	Promoter (<=1kb)	uc010ffz.1	0	NA	FUNDC2P2	FUN14 domain containing 2 pseudogene 2
chr2	85842448	85843083	0.551862	1.71251984811801e-05	0.000923889	Promoter (<=1kb)	uc010fgn.2	-132	ENSG00000168883	USP39	ubiquitin specific peptidase 39
chr2	86607630	86608497	-0.713608	0.000268608	0.00581001	Distal Intergenic	uc021vke.1	-42424	ENSG00000068615	REEP1	receptor accessory protein 1
chr2	86802223	86802892	-0.659308	0.00011882	0.00338983	Intron (uc010ytl.2/100526767, intron 3 of 7)	uc021vkf.1	-11603	ENSG00000115561	CHMP3	charged multivesicular body protein 3
chr2	86804478	86804902	-1.05736	3.17614064750131e-08	1.71078026559221e-05	Intron (uc010ytl.2/100526767, intron 3 of 7)	uc021vkf.1	-13858	ENSG00000115561	CHMP3	charged multivesicular body protein 3
chr2	87003610	87004193	-0.51901	0.000532902	0.0092831	3' UTR	uc002srt.3	14644	ENSG00000153563	CD8A	CD8 subunit alpha
chr2	88899172	88900128	-0.644213	2.3615369258152e-06	0.000252796	Intron (uc002stc.4/9451, intron 2 of 16)	uc002stc.4	26966	ENSG00000172071	EIF2AK3	eukaryotic translation initiation factor 2 alpha kinase 3
chr2	89084369	89084982	-0.507273	0.00234194	0.0244377	5' UTR	uc010fhg.4	18950	ENSG00000291127	ANKRD36BP2	ankyrin repeat domain 36B pseudogene 2
chr2	89175361	89176072	-0.572452	0.0030865	0.0296119	Exon (uc031rol.1/uc031rol.1, exon 190 of 312)	uc021vks.1	63477	ENSG00000265510	MIR4436A	microRNA 4436a
chr2	89488408	89489111	-0.537357	0.000566785	0.00960604	Intron (uc021vku.1/uc021vku.1, intron 4 of 5)	uc021vks.1	376524	ENSG00000265510	MIR4436A	microRNA 4436a
chr2	95786127	95787046	-0.543931	0.0014201	0.0176131	Promoter (<=1kb)	uc002sub.3	708	ENSG00000144029	MRPS5	mitochondrial ribosomal protein S5
chr2	96049159	96049733	0.882727	0.00525835	0.0422436	Intron (uc002sup.3/30818, intron 8 of 8)	uc002sur.3	-18715	ENSG00000115042	FAHD2A	fumarylacetoacetate hydrolase domain containing 2A
chr2	97292888	97293585	0.620879	1.81571677558752e-07	4.53048037226375e-05	Intron (uc002swh.5/55683, intron 4 of 21)	uc002swh.5	3634	ENSG00000114982	KANSL3	KAT8 regulatory NSL complex subunit 3
chr2	98310433	98310991	-0.608207	0.000443787	0.00814025	Intron (uc002syc.3/728537, intron 7 of 9)	uc002syd.1	-19040	ENSG00000115085	ZAP70	zeta chain of T cell receptor associated protein kinase 70
chr2	99099318	99100248	-0.598105	5.82364209142616e-06	0.000461728	Intron (uc010yvj.1/3631, intron 1 of 25)	uc010yvk.2	37997	ENSG00000040933	INPP4A	inositol polyphosphate-4-phosphatase type I A
chr2	99326451	99326937	-0.589331	4.7858311026647e-05	0.00183921	Intron (uc002sze.3/11320, intron 2 of 15)	uc002sze.3	20652	ENSG00000071073	MGAT4A	alpha-1,3-mannosyl-glycoprotein 4-beta-N-acetylglucosaminyltransferase A
chr2	99489332	99489903	-0.519881	0.000802515	0.012098	Intron (uc002szf.1/343990, intron 1 of 9)	uc002szf.1	62781	ENSG00000196872	CRACDL	CRACD like
chr2	99516870	99517782	-0.648228	0.00050682	0.008995	Intron (uc002szf.1/343990, intron 1 of 9)	uc002szf.1	34902	ENSG00000196872	CRACDL	CRACD like
chr2	99683619	99684585	-0.501417	0.00192874	0.0214099	Intron (uc002szg.4/80705, intron 13 of 18)	uc002szg.4	50657	ENSG00000135951	TSGA10	testis specific 10
chr2	99936805	99937547	-0.805895	3.15990590760514e-06	0.000303763	Intron (uc002szl.1/51263, intron 11 of 13)	uc002szz.3	15313	ENSG00000115514	TXNDC9	thioredoxin domain containing 9
chr2	100130758	100131581	-0.568592	0.000544532	0.00940324	Distal Intergenic	uc002tad.3	-24278	ENSG00000135945	REV1	REV1 DNA directed polymerase
chr2	100172147	100173121	-0.606682	7.67192113848313e-05	0.00252022	Intron (uc002taf.3/3899, intron 21 of 23)	uc002tad.3	-65667	ENSG00000135945	REV1	REV1 DNA directed polymerase
chr2	100537787	100538326	-0.718149	0.000377008	0.00731887	Intron (uc002taf.3/3899, intron 6 of 23)	uc010fiq.1	182833	ENSG00000144218	AFF3	ALF transcription elongation factor 3
chr2	101667592	101668206	-0.871997	7.44252580416387e-06	0.000546459	Intron (uc002tau.4/11138, intron 2 of 17)	uc002tau.4	7795	ENSG00000204634	TBC1D8	TBC1 domain family member 8
chr2	101668592	101669179	-0.506307	0.000527628	0.00922221	Intron (uc002tau.4/11138, intron 2 of 17)	uc002tau.4	6822	ENSG00000204634	TBC1D8	TBC1 domain family member 8
chr2	101822272	101822844	0.521035	0.000233022	0.00532841	Distal Intergenic	uc002taw.4	-46501	ENSG00000158435	CNOT11	CCR4-NOT transcription complex subunit 11
chr2	102547261	102548029	-0.883	4.9964811292402e-07	9.16489679133173e-05	Distal Intergenic	uc002tbo.2	-60277	ENSG00000115590	IL1R2	interleukin 1 receptor type 2
chr2	102858127	102858862	-0.664946	2.30913341835139e-05	0.00112746	Distal Intergenic	uc002tbt.3	54661	ENSG00000115598	IL1RL2	interleukin 1 receptor like 2
chr2	103059882	103060559	-0.770939	3.55166422488201e-05	0.00150672	Intron (uc002tbx.3/8807, intron 8 of 11)	uc021vlr.1	11133	ENSG00000264764	MIR4772	microRNA 4772
chr2	103104723	103105422	-0.844834	1.19326375635346e-05	0.000738304	Intron (uc002tbz.4/389015, intron 2 of 11)	uc002tbz.4	14961	ENSG00000180251	SLC9A4	solute carrier family 9 member A4
chr2	103367257	103368048	-0.536024	0.00234122	0.0244377	Intron (uc002tcc.4/130827, intron 1 of 5)	uc010fjb.3	-10442	ENSG00000170417	TMEM182	transmembrane protein 182
chr2	103483193	103483899	-0.711346	0.000241569	0.00543956	Distal Intergenic	uc010ywe.3	68968	ENSG00000170417	TMEM182	transmembrane protein 182
chr2	107734953	107735925	-0.734965	5.42357275013589e-05	0.00198109	Distal Intergenic	uc002tds.3	-231390	ENSG00000144057	ST6GAL2	ST6 beta-galactoside alpha-2,6-sialyltransferase 2
chr2	111801708	111802496	-0.623139	0.000248958	0.00553612	Intron (uc010yxk.1/55289, intron 15 of 17)	uc002tgt.1	-75995	ENSG00000153094	BCL2L11	BCL2 like 11
chr2	112214369	112214788	0.864552	2.39450383049692e-06	0.000254248	Intron (uc002the.2/541471, intron 1 of 5)	uc002the.2	37904	ENSG00000172965	MIR4435-2HG	MIR4435-2 host gene
chr2	113091983	113092650	-0.587147	0.00533153	0.0426296	3' UTR	uc002thr.1	34557	ENSG00000188177	ZC3H6	zinc finger CCCH-type containing 6
chr2	113415398	113415978	0.50235	0.000171762	0.00432066	Promoter (1-2kb)	uc002tic.1	1433	ENSG00000144136	SLC20A1	solute carrier family 20 member 1
chr2	113724811	113725380	-0.636498	0.00130807	0.0167628	Distal Intergenic	uc002tio.1	-10226	ENSG00000136688	IL36G	interleukin 36 gamma
chr2	114522833	114523315	-0.788251	2.88708417849854e-05	0.00131298	Distal Intergenic	uc002tku.1	-8433	ENSG00000115084	SLC35F5	solute carrier family 35 member F5
chr2	118860113	118860872	-0.570095	0.000372726	0.00726068	Promoter (<=1kb)	uc002tll.3	0	ENSG00000125629	INSIG2	insulin induced gene 2
chr2	118942390	118942960	0.518596	0.000991796	0.0139073	Distal Intergenic	uc002tll.3	81617	ENSG00000125629	INSIG2	insulin induced gene 2
chr2	119771033	119771950	-0.562101	0.000443071	0.00814025	Distal Intergenic	uc010yyf.1	71288	ENSG00000019169	MARCO	macrophage receptor with collagenous structure
chr2	121004450	121004910	0.510922	0.000410748	0.00776508	Intron (uc010yys.2/5899, intron 1 of 4)	uc002tmk.3	-5504	ENSG00000144118	RALB	RAS like proto-oncogene B
chr2	122130415	122131255	-0.535895	0.000217861	0.00508102	Intron (uc002tmy.3/23332, intron 1 of 6)	uc002tmy.3	4961	ENSG00000074054	CLASP1	cytoplasmic linker associated protein 1
chr2	122397087	122397735	-0.503071	0.00148771	0.018085	Intron (uc002tnc.3/23332, intron 1 of 38)	uc002tnc.3	9317	ENSG00000074054	CLASP1	cytoplasmic linker associated protein 1
chr2	127031280	127032221	-0.770158	2.08599781187078e-06	0.000231565	Distal Intergenic	uc002tnq.4	-381290	ENSG00000136732	GYPC	glycophorin C (Gerbich blood group)
chr2	128925562	128926147	-0.528624	0.000389179	0.0074739	Intron (uc002tps.3/56886, intron 26 of 40)	uc002tpr.3	76780	ENSG00000136731	UGGT1	UDP-glucose glycoprotein glucosyltransferase 1
chr2	135048337	135049071	-0.569726	0.000124235	0.0034899	Intron (uc002ttw.4/4249, intron 2 of 15)	uc002ttw.4	36507	ENSG00000152127	MGAT5	alpha-1,6-mannosylglycoprotein 6-beta-N-acetylglucosaminyltransferase
chr2	135805256	135806029	-0.703132	2.47950267210412e-06	0.000257888	Promoter (<=1kb)	uc010fne.1	-218	ENSG00000176601	MAP3K19	mitogen-activated protein kinase kinase kinase 19
chr2	136221880	136222775	-0.553244	0.000362392	0.00715143	Intron (uc002tuk.3/84083, intron 2 of 21)	uc002tuk.3	65407	ENSG00000121988	ZRANB3	zinc finger RANBP2-type containing 3
chr2	136285108	136285981	-0.607849	5.63642384328518e-05	0.00203043	Promoter (2-3kb)	uc002tuk.3	2201	ENSG00000121988	ZRANB3	zinc finger RANBP2-type containing 3
chr2	136844839	136845432	0.711793	2.30296509687235e-08	1.41795519776556e-05	Distal Intergenic	uc002tuy.3	28381	ENSG00000121966	CXCR4	C-X-C motif chemokine receptor 4
chr2	143825538	143826352	-0.540625	0.00220702	0.0235217	Distal Intergenic	uc010zbl.1	-60547	ENSG00000075884	ARHGAP15	Rho GTPase activating protein 15
chr2	143921308	143922018	-0.620163	0.000187254	0.00460122	Intron (uc010zbl.1/55843, intron 2 of 7)	uc002tvm.4	34409	ENSG00000075884	ARHGAP15	Rho GTPase activating protein 15
chr2	144037769	144038431	-0.588005	0.000220642	0.00512827	Intron (uc010zbl.1/55843, intron 6 of 7)	uc002tvm.4	150870	ENSG00000075884	ARHGAP15	Rho GTPase activating protein 15
chr2	144258516	144259408	-0.563617	0.00115187	0.0154131	Intron (uc002tvm.4/55843, intron 9 of 13)	uc002tvn.3	65353	ENSG00000075884	ARHGAP15	Rho GTPase activating protein 15
chr2	144264510	144265001	-0.610617	0.000638234	0.0103825	Intron (uc002tvm.4/55843, intron 9 of 13)	uc002tvn.3	71347	ENSG00000075884	ARHGAP15	Rho GTPase activating protein 15
chr2	144406501	144407098	-0.511231	0.00191059	0.0213199	Intron (uc002tvm.4/55843, intron 12 of 13)	uc002tvn.3	213338	ENSG00000075884	ARHGAP15	Rho GTPase activating protein 15
chr2	144425086	144426028	-0.508394	0.00159543	0.0189299	Intron (uc002tvm.4/55843, intron 12 of 13)	uc002tvn.3	231923	ENSG00000075884	ARHGAP15	Rho GTPase activating protein 15
chr2	144454437	144454877	-0.510061	0.0038151	0.0339953	Intron (uc002tvm.4/55843, intron 12 of 13)	uc002tvn.3	261274	ENSG00000075884	ARHGAP15	Rho GTPase activating protein 15
chr2	144460955	144461860	-0.566708	0.000155638	0.00406576	Exon (uc002tvm.4/55843, exon 13 of 14)	uc002tvn.3	267792	ENSG00000075884	ARHGAP15	Rho GTPase activating protein 15
chr2	145071997	145072443	0.580193	0.000123748	0.00348199	Intron (uc002tvr.3/79712, intron 1 of 10)	uc002tvr.3	17640	ENSG00000121964	GTDC1	glycosyltransferase like domain containing 1
chr2	145146821	145147810	0.639915	2.12491399762658e-10	5.54667935349695e-07	3' UTR	uc002tvt.2	-56738	ENSG00000121964	GTDC1	glycosyltransferase like domain containing 1
chr2	145441209	145441812	-0.748805	6.92630169463943e-06	0.000522953	Intron (uc021vqn.2/401014, intron 1 of 3)	uc031rpo.1	15675	ENSG00000226674	TEX41	testis expressed 41
chr2	145853771	145854350	-0.585851	0.000479008	0.00861858	Intron (uc002twd.3/uc002twd.3, intron 1 of 4)	uc031rpo.1	428237	ENSG00000226674	TEX41	testis expressed 41
chr2	149512772	149513514	-0.963516	3.53236685165037e-07	7.13496052047045e-05	Intron (uc010zbt.2/26122, intron 4 of 13)	uc010zbt.2	110212	ENSG00000135999	EPC2	enhancer of polycomb homolog 2
chr2	149941244	149942037	-0.589725	0.000638068	0.0103825	Intron (uc002twv.1/130576, intron 1 of 6)	uc002twx.1	7208	ENSG00000150556	LYPD6B	LY6/PLAUR domain containing 6B
chr2	152100281	152100818	-0.750842	5.64064556403012e-06	0.000451438	Distal Intergenic	uc002txh.3	17571	ENSG00000184898	RBM43	RNA binding motif protein 43
chr2	152309143	152309883	-0.682573	8.64295843859008e-06	0.000598551	Intron (uc010fnv.2/55183, intron 20 of 20)	uc002txp.3	-9515	ENSG00000080345	RIF1	replication timing regulatory factor 1
chr2	152546974	152547472	-0.802616	7.50593663418299e-05	0.0024898	3' UTR	uc010fny.2	16039	ENSG00000183091	NEB	nebulin
chr2	153402316	153403262	0.686295	7.45924527630382e-09	6.75713919696944e-06	Intron (uc002tye.3/114793, intron 3 of 25)	uc002tyf.3	-72761	ENSG00000157827	FMNL2	formin like 2
chr2	158163675	158164400	-0.747489	1.23185141374592e-05	0.000749133	Intron (uc002tzg.3/11227, intron 8 of 9)	uc010zcj.2	17350	ENSG00000136541	ERMN	ermin
chr2	158177741	158178330	-0.891731	4.84740660311222e-06	0.000411262	3' UTR	uc010zcj.2	3420	ENSG00000136541	ERMN	ermin
chr2	159163508	159164286	-0.68292	0.000241241	0.0054373	Intron (uc002tzq.3/130940, intron 9 of 13)	uc021vro.1	140346	ENSG00000227480	CCDC148-AS1	CCDC148 antisense RNA 1
chr2	159393521	159394170	-0.50347	0.000939424	0.0133943	Intron (uc002tzt.1/8502, intron 2 of 12)	uc002tzz.1	3829	ENSG00000144283	PKP4	plakophilin 4
chr2	159569487	159570016	-0.779182	0.000258903	0.00569043	Intron (uc002uab.1/uc002uab.1, intron 1 of 3)	uc002uae.1	43805	ENSG00000144283	PKP4	plakophilin 4
chr2	160182988	160183949	-0.81977	2.14769590252951e-06	0.000236623	Intron (uc002uao.3/29994, intron 34 of 36)	uc010foo.3	-39752	ENSG00000196151	WDSUB1	WD repeat, sterile alpha motif and U-box domain containing 1
chr2	160429814	160430740	-0.588054	0.000219768	0.00511496	Intron (uc002uao.3/29994, intron 1 of 36)	uc002uat.4	-17438	ENSG00000123636	BAZ2B	bromodomain adjacent to zinc finger domain 2B
chr2	160430790	160431680	-0.830806	4.43186131145103e-07	8.49665433575024e-05	Intron (uc002uao.3/29994, intron 1 of 36)	uc002uat.4	-18414	ENSG00000123636	BAZ2B	bromodomain adjacent to zinc finger domain 2B
chr2	160547920	160548712	-0.619123	0.000161893	0.00415558	Intron (uc002uau.1/29994, intron 2 of 10)	uc002uau.1	20234	ENSG00000123636	BAZ2B	bromodomain adjacent to zinc finger domain 2B
chr2	161201326	161202093	-0.509925	0.000435585	0.00807641	Intron (uc002ubi.4/5937, intron 2 of 14)	uc021vru.1	62300	ENSG00000283734	MIR4785	microRNA 4785
chr2	161417430	161418210	-0.530935	0.00205797	0.022417	Distal Intergenic	uc010fox.2	-67112	ENSG00000153250	RBMS1	RNA binding motif single stranded interacting protein 1
chr2	162019456	162020138	-0.736392	1.09427185921185e-05	0.00069668	Promoter (2-3kb)	uc002ubs.3	2517	ENSG00000136560	TANK	TRAF family member associated NFKB activator
chr2	162056816	162057326	-0.506699	0.00455683	0.0382662	Intron (uc002ubq.1/10010, intron 2 of 3)	uc002ubs.3	39877	ENSG00000136560	TANK	TRAF family member associated NFKB activator
chr2	163235250	163236003	-0.528194	0.00369267	0.033247	Intron (uc002uch.2/90134, intron 14 of 15)	uc002ucg.3	34667	ENSG00000115271	GCA	grancalcin
chr2	163783712	163784267	-0.946444	4.35327523555532e-06	0.000383414	Distal Intergenic	uc002uci.3	-88455	ENSG00000184611	KCNH7	potassium voltage-gated channel subfamily H member 7
chr2	166651729	166652610	-0.699574	1.85184868003728e-05	0.000975623	Promoter (<=1kb)	uc010fpi.1	-560	ENSG00000115339	GALNT3	polypeptide N-acetylgalactosaminyltransferase 3
chr2	167079763	167080508	-0.59985	0.00472506	0.0391672	Intron (uc002udp.3/uc002udp.3, intron 4 of 11)	uc002udo.4	-74121	ENSG00000144285	SCN1A	sodium voltage-gated channel alpha subunit 1
chr2	167200738	167201605	-0.648258	1.83810614791483e-05	0.000973078	Intron (uc010fpl.3/6335, intron 1 of 26)	uc010fpl.3	30892	ENSG00000169432	SCN9A	sodium voltage-gated channel alpha subunit 9
chr2	167984434	167985132	0.512013	0.00241401	0.0250043	Intron (uc002udx.3/129446, intron 2 of 10)	uc002udy.3	-7287	ENSG00000163092	XIRP2	xin actin binding repeat containing 2
chr2	169751722	169752395	0.579073	7.28529503684494e-05	0.00244047	Distal Intergenic	uc002uel.3	-4778	ENSG00000152253	SPC25	SPC25 component of NDC80 kinetochore complex
chr2	169887550	169888472	-0.655199	9.87949858572291e-06	0.000648454	Promoter (<=1kb)	uc002ueo.1	0	ENSG00000073734	ABCB11	ATP binding cassette subfamily B member 11
chr2	170698542	170699416	0.603944	1.25321475871596e-07	3.83122429029436e-05	Intron (uc010zdi.2/130507, intron 1 of 38)	uc010zdi.2	14524	ENSG00000144357	UBR3	ubiquitin protein ligase E3 component n-recognin 3
chr2	171654471	171655110	-0.532446	0.00162788	0.0191874	Exon (uc002ugg.3/uc002ugg.3, exon 4 of 5)	uc002ugh.3	-18090	ENSG00000128683	GAD1	glutamate decarboxylase 1
chr2	171875948	171876683	0.515883	0.000167757	0.00425142	Intron (uc010zdn.1/9874, intron 10 of 18)	uc002ugr.1	34956	ENSG00000198586	TLK1	tousled like kinase 1
chr2	172928233	172928735	0.628192	0.000158092	0.00409518	5' UTR	uc010fqj.1	-21473	ENSG00000144355	DLX1	distal-less homeobox 1
chr2	174789510	174790165	-0.595559	0.000440785	0.00812471	Intron (uc002uie.3/6670, intron 2 of 4)	uc002uie.3	38782	ENSG00000172845	SP3	Sp3 transcription factor
chr2	174833154	174833972	-0.586927	3.55211324634912e-05	0.00150672	Promoter (2-3kb)	uc010zel.2	-2724	ENSG00000172845	SP3	Sp3 transcription factor
chr2	174871639	174872257	-0.545575	0.00065066	0.0105151	Distal Intergenic	uc010zel.2	-41209	ENSG00000172845	SP3	Sp3 transcription factor
chr2	175535850	175536584	-0.509624	0.000225222	0.0052062	Intron (uc002uiw.3/uc002uiw.3, intron 2 of 3)	uc002uja.3	11043	ENSG00000115935	WIPF1	WAS/WASL interacting protein family member 1
chr2	175861621	175862160	-0.74609	8.01421980933248e-06	0.000569994	Intron (uc002uji.3/1123, intron 1 of 12)	uc002uji.3	7821	ENSG00000128656	CHN1	chimerin 1
chr2	175964951	175965669	-0.655677	0.000132109	0.00365671	Intron (uc002ujk.4/1386, intron 4 of 5)	uc021vso.1	66768	ENSG00000215973	MIR933	microRNA 933
chr2	176489545	176490326	-0.954589	7.99938701610211e-08	2.79711402004013e-05	Distal Intergenic	uc002ukc.1	376692	ENSG00000144320	LNPK	lunapark, ER junction formation factor
chr2	176501972	176502828	-0.779017	1.95171729884332e-05	0.00100414	Distal Intergenic	uc002ukc.1	364190	ENSG00000144320	LNPK	lunapark, ER junction formation factor
chr2	177645798	177646331	-0.745302	0.000300527	0.00621077	Distal Intergenic	uc002ukz.3	-143496	ENSG00000163364	LINC01116	long intergenic non-protein coding RNA 1116
chr2	178490893	178491464	0.509456	0.000526822	0.00921845	3' UTR	uc002ulo.3	-7199	ENSG00000197557	IFT70A	intraflagellar transport 70A
chr2	180850807	180851680	-0.51596	0.00198315	0.0218546	Exon (uc010frh.1/57703, exon 4 of 20)	uc010frh.1	20100	ENSG00000163510	CWC22	CWC22 spliceosome associated protein homolog
chr2	180914454	180915227	-0.630235	0.000430556	0.00801192	Distal Intergenic	uc002unp.2	-42614	ENSG00000163510	CWC22	CWC22 spliceosome associated protein homolog
chr2	181988625	181989579	-0.625722	1.160121752868e-05	0.000723669	Exon (uc002uns.1/uc002uns.1, exon 1 of 5)	uc010fri.1	142774	ENSG00000170035	UBE2E3	ubiquitin conjugating enzyme E2 E3
chr2	182272426	182273373	-0.512257	0.00230024	0.0241287	Distal Intergenic	uc010zfl.1	-48246	ENSG00000115232	ITGA4	integrin subunit alpha 4
chr2	182562368	182562980	-0.700222	0.000163484	0.00418693	Distal Intergenic	uc002uof.4	-16976	ENSG00000162992	NEUROD1	neuronal differentiation 1
chr2	183560331	183561328	-0.591114	0.00126565	0.0164114	Distal Intergenic	uc002uow.2	-19440	ENSG00000077232	DNAJC10	DnaJ heat shock protein family (Hsp40) member C10
chr2	185466150	185466610	-0.853964	1.88307576763735e-06	0.000216066	Intron (uc002uph.3/91752, intron 1 of 3)	uc002uph.3	3057	ENSG00000170396	ZNF804A	zinc finger protein 804A
chr2	189988600	189989378	-0.651994	0.000401715	0.00764731	Intron (uc002uqk.3/1290, intron 1 of 53)	uc021vty.1	8459	ENSG00000264725	MIR3129	microRNA 3129
chr2	190006075	190006682	-0.63407	0.000518855	0.0091369	Intron (uc002uqk.3/1290, intron 1 of 53)	uc021vty.1	-8238	ENSG00000264725	MIR3129	microRNA 3129
chr2	190607636	190608580	-0.879868	1.52879677720331e-05	0.00085891	Exon (uc002uqu.3/150709, exon 24 of 26)	uc002uqy.2	15054	ENSG00000151687	ANKAR	ankyrin and armadillo repeat containing
chr2	190669981	190670631	-0.757745	1.85728920740021e-05	0.000975623	3' UTR	uc002url.3	-12112	ENSG00000064933	PMS1	PMS1 homolog 1, mismatch repair system component
chr2	190700946	190701740	-0.536473	0.000395624	0.0075677	Intron (uc010zga.1/5378, intron 5 of 9)	uc002urm.3	-6950	ENSG00000064933	PMS1	PMS1 homolog 1, mismatch repair system component
chr2	190721995	190722497	-0.551027	0.00129155	0.0166328	Intron (uc010zga.1/5378, intron 9 of 9)	uc002urn.1	3340	ENSG00000064933	PMS1	PMS1 homolog 1, mismatch repair system component
chr2	191636865	191637720	-0.752216	0.000105027	0.00309373	Distal Intergenic	uc002usd.2	-107827	ENSG00000115419	GLS	glutaminase
chr2	192003740	192004349	0.572201	0.00234656	0.0244784	Intron (uc002usm.2/6775, intron 3 of 23)	uc002uso.2	11391	ENSG00000138378	STAT4	signal transducer and activator of transcription 4
chr2	192545045	192545526	-0.76231	0.000272675	0.00586744	Promoter (2-3kb)	uc002usy.3	2184	ENSG00000173559	NABP1	nucleic acid binding protein 1
chr2	192955422	192956270	0.606983	3.44797217165623e-06	0.00032501	Intron (uc031rqm.1/23671, intron 4 of 9)	uc031rqm.1	103374	ENSG00000144339	TMEFF2	transmembrane protein with EGF like and two follistatin like domains 2
chr2	197069665	197070250	-0.561208	0.000487102	0.00873193	Intron (uc002utl.1/57520, intron 26 of 26)	uc010fsh.3	-28438	ENSG00000081320	STK17B	serine/threonine kinase 17b
chr2	197849367	197850050	-0.626123	0.000283598	0.00602605	Intron (uc002utz.4/91526, intron 21 of 21)	uc010fsj.2	-56848	ENSG00000197121	PGAP1	post-GPI attachment to proteins inositol deacylase 1
chr2	198005805	198006515	-0.547206	0.000230359	0.00528836	Intron (uc021vuj.1/91526, intron 3 of 27)	uc002utz.4	-18289	ENSG00000065413	ANKRD44	ankyrin repeat domain 44
chr2	198244535	198245366	-0.527885	0.000250607	0.00556187	Distal Intergenic	uc002uue.3	54405	ENSG00000115524	SF3B1	splicing factor 3b subunit 1
chr2	198698990	198699711	-0.583213	0.000375482	0.00729759	Intron (uc002uuv.4/5334, intron 1 of 6)	uc010fsp.3	29564	ENSG00000115896	PLCL1	phospholipase C like 1 (inactive)
chr2	198974858	198975682	-0.66386	0.000296044	0.00617454	Intron (uc002uuv.4/5334, intron 6 of 6)	uc010fsp.3	305432	ENSG00000115896	PLCL1	phospholipase C like 1 (inactive)
chr2	201167251	201167902	-0.634918	5.87744110952264e-05	0.00208407	Promoter (2-3kb)	uc002uvn.4	-2702	ENSG00000196141	SPATS2L	spermatogenesis associated serine rich 2 like
chr2	201635261	201636155	-0.595804	0.000137727	0.00375089	Exon (uc021vur.1/344454, exon 22 of 31)	uc002uvy.1	-35361	NA	LINC01792	long intergenic non-protein coding RNA 1792
chr2	208120557	208121196	0.542641	1.63144213657533e-05	0.000892237	Distal Intergenic	uc031rrb.1	-88587	ENSG00000118263	KLF7	KLF transcription factor 7
chr2	208198891	208199547	0.518568	1.27131923945804e-05	0.000769001	Distal Intergenic	uc031rrb.1	-166921	ENSG00000118263	KLF7	KLF transcription factor 7
chr2	208591480	208592319	-0.526609	0.00161579	0.0190847	Exon (uc002vch.3/151195, exon 4 of 11)	uc002vci.3	15216	ENSG00000163249	CCNYL1	cyclin Y like 1
chr2	208733600	208734332	-0.538678	0.000245491	0.00546978	Intron (uc002vcl.2/389072, intron 6 of 7)	uc002vcj.3	-99457	ENSG00000163251	FZD5	frizzled class receptor 5
chr2	213895561	213896150	-0.666519	2.29809347558779e-05	0.00112368	Intron (uc002vej.3/22807, intron 6 of 8)	uc002vei.3	-15565	ENSG00000030419	IKZF2	IKAROS family zinc finger 2
chr2	216213626	216214393	-0.525458	0.000286764	0.00605129	3' UTR	uc002vfk.1	28592	ENSG00000115414	FN1	fibronectin 1
chr2	217520078	217520768	0.609786	4.99282140464144e-06	0.000414245	Intron (uc021vwn.1/3485, intron 1 of 3)	uc010zju.2	21831	ENSG00000115457	IGFBP2	insulin like growth factor binding protein 2
chr2	218797351	218798214	0.530662	9.71572432504935e-07	0.000141499	Intron (uc002vgt.2/7145, intron 1 of 32)	uc002vgt.2	10582	ENSG00000079308	TNS1	tensin 1
chr2	219069013	219069490	-0.663057	0.000387546	0.00745472	Distal Intergenic	uc002vhd.4	-12327	ENSG00000163466	ARPC2	actin related protein 2/3 complex subunit 2
chr2	219919851	219920539	-0.670977	0.000513542	0.0090716	Promoter (2-3kb)	uc021vxa.1	2933	ENSG00000264755	MIR3131	microRNA 3131
chr2	220126630	220127337	0.570651	3.01302342455187e-05	0.00135602	Intron (uc002vku.3/80086, intron 1 of 3)	uc010zkz.1	-7300	ENSG00000127824	TUBA4A	tubulin alpha 4a
chr2	223370519	223371349	-0.704152	2.69173026890166e-06	0.00027266	Intron (uc010zlo.2/130367, intron 2 of 4)	uc010zlp.2	81197	ENSG00000163082	SGPP2	sphingosine-1-phosphate phosphatase 2
chr2	223486887	223487571	-0.605251	0.000596764	0.00995115	Intron (uc002vne.1/10056, intron 13 of 16)	uc002vne.1	33256	ENSG00000116120	FARSB	phenylalanyl-tRNA synthetase subunit beta
chr2	223531999	223532882	-0.568778	0.00134354	0.0170628	Distal Intergenic	uc010fws.1	-3575	ENSG00000124003	MOGAT1	monoacylglycerol O-acyltransferase 1
chr2	224532850	224533611	-0.673397	7.92261191934205e-05	0.0025801	Distal Intergenic	uc002vnm.3	-65633	ENSG00000171951	SCG2	secretogranin II
chr2	224534297	224534978	-0.82082	7.36441292498287e-06	0.000542849	Distal Intergenic	uc002vnm.3	-67080	ENSG00000171951	SCG2	secretogranin II
chr2	225242732	225243379	-0.5666	0.000242703	0.0054463	Distal Intergenic	uc002vnw.3	23332	ENSG00000124019	FAM124B	family with sequence similarity 124 member B
chr2	225717153	225718003	-0.671303	4.93015484519016e-06	0.000411262	Exon (uc002vob.2/55619, exon 17 of 56)	uc002voc.2	-35723	ENSG00000135905	DOCK10	dedicator of cytokinesis 10
chr2	227190647	227191552	-0.670671	2.72138172117853e-05	0.00126352	Distal Intergenic	uc002vog.1	183137	NA	LOC646736	uncharacterized LOC646736
chr2	227703915	227704606	0.540829	1.87963546807444e-05	0.000979155	5' UTR	uc021vxo.1	3244	ENSG00000144468	RHBDD1	rhomboid domain containing 1
chr2	228430443	228431013	-0.591967	0.000151948	0.0040048	Distal Intergenic	uc002vph.3	67023	ENSG00000290795	C2orf83	folate transporter-like protein C2orf83
chr2	228691626	228692517	-0.665035	5.51963449719562e-05	0.00200467	Distal Intergenic	uc002vpm.2	13068	ENSG00000115009	CCL20	C-C motif chemokine ligand 20
chr2	231312366	231313182	-0.656689	1.22905511547022e-05	0.000748775	Intron (uc010zmb.2/6672, intron 5 of 9)	uc002vqv.2	30895	ENSG00000067066	SP100	SP100 nuclear antigen
chr2	231652567	231653471	-0.517076	0.00168542	0.0196006	Intron (uc002vqx.3/51719, intron 2 of 8)	uc002vqy.3	-25276	ENSG00000135932	CAB39	calcium binding protein 39
chr2	232676302	232677097	0.527483	5.31163882825273e-05	0.00195503	Distal Intergenic	uc002vsk.1	18076	ENSG00000144524	COPS7B	COP9 signalosome subunit 7B
chr2	232981960	232982536	-0.740523	1.06345409219512e-05	0.000680892	Intron (uc002vsm.4/129563, intron 6 of 20)	uc002vso.3	92973	ENSG00000144535	DIS3L2	DIS3 like 3'-5' exoribonuclease 2
chr2	233445095	233446022	-0.711806	1.65257437459416e-06	0.000199567	3' UTR	uc010fyf.3	-24745	ENSG00000115468	EFHD1	EF-hand domain family member D1
chr2	233690030	233690542	-0.506634	0.00528847	0.0423952	Intron (uc002vth.4/26058, intron 20 of 27)	uc002vtq.4	15009	ENSG00000204120	GIGYF2	GRB10 interacting GYF protein 2
chr2	233713682	233714509	-0.568785	0.00059665	0.00995115	Intron (uc002vth.4/26058, intron 26 of 27)	uc002vtr.1	-20485	ENSG00000182600	SNORC	secondary ossification center associated regulator of chondrocyte maturation
chr2	235890058	235890689	0.587293	1.87815250052545e-06	0.000216066	Promoter (2-3kb)	uc002vvq.3	2711	ENSG00000130147	SH3BP4	SH3 domain binding protein 4
chr2	237696278	237697192	-0.515885	0.0018578	0.0209903	Distal Intergenic	uc002vwd.3	217898	ENSG00000144476	ACKR3	atypical chemokine receptor 3
chr2	238682428	238683144	0.554321	8.86773029119467e-05	0.00277811	Exon (uc002vxc.3/9208, exon 23 of 24)	uc002vxg.3	4726	ENSG00000124831	LRRFIP1	LRR binding FLII interacting protein 1
chr2	238829270	238830007	0.618478	3.33700220697161e-06	0.000315426	Distal Intergenic	uc002vxm.4	-45580	ENSG00000258984	UBE2F-SCLY	UBE2F-SCLY readthrough (NMD candidate)
chr2	240007007	240007816	0.574966	2.2296231803004e-05	0.00110614	Promoter (<=1kb)	uc021vyz.1	0	ENSG00000264810	MIR4441	microRNA 4441
chr2	240269470	240270223	0.639427	2.79902559648823e-07	6.06041977997813e-05	Intron (uc002vyk.4/9759, intron 2 of 26)	uc021vzb.1	3276	ENSG00000264292	MIR2467	microRNA 2467
chr2	240371908	240372527	-0.557336	0.00246582	0.0253638	Distal Intergenic	uc010fza.2	-48562	ENSG00000068024	HDAC4	histone deacetylase 4
chr2	240568624	240569349	-0.716475	7.53509162281214e-06	0.000547528	Distal Intergenic	uc021vzc.2	-115205	NA	LOC150935	uncharacterized LOC150935
chr3	3633878	3634645	-0.735411	2.48603388284953e-05	0.00118318	Distal Intergenic	uc003bpt.4	-206476	ENSG00000175928	LRRN1	leucine rich repeat neuronal 1
chr3	3787047	3787578	-0.998885	2.02093425048337e-07	4.87658153067518e-05	Distal Intergenic	uc003bpt.4	-53543	ENSG00000175928	LRRN1	leucine rich repeat neuronal 1
chr3	3904082	3904702	-0.941121	1.07101058675537e-07	3.46130221437683e-05	Intron (uc003bps.2/285362, intron 9 of 12)	uc003bpt.4	62961	ENSG00000175928	LRRN1	leucine rich repeat neuronal 1
chr3	3922501	3923371	-0.577323	0.000433108	0.00804738	Intron (uc003bps.2/285362, intron 9 of 12)	uc003bpt.4	81380	ENSG00000175928	LRRN1	leucine rich repeat neuronal 1
chr3	10033477	10034171	0.747001	1.82617070248045e-06	0.00021222	Intron (uc003bup.1/uc003bup.1, intron 3 of 3)	uc003buo.3	-4955	ENSG00000125037	EMC3	ER membrane protein complex subunit 3
chr3	10374011	10374624	0.642785	6.84207224018386e-07	0.000113397	Intron (uc003bvs.3/491, intron 1 of 2)	uc003bvs.3	3363	ENSG00000157087	ATP2B2	ATPase plasma membrane Ca2+ transporting 2
chr3	10377734	10378228	0.505144	0.000942807	0.0134312	Promoter (<=1kb)	uc003bvs.3	0	ENSG00000157087	ATP2B2	ATPase plasma membrane Ca2+ transporting 2
chr3	11239959	11240949	-0.54078	8.41857413825855e-05	0.00268745	Intron (uc010hdr.3/3269, intron 1 of 1)	uc010hdt.3	-26720	ENSG00000196639	HRH1	histamine receptor H1
chr3	11310617	11311567	-0.552188	0.000339153	0.00682485	Promoter (2-3kb)	uc003bwc.3	-2443	ENSG00000197548	ATG7	autophagy related 7
chr3	11745709	11746571	0.55617	7.95417128785374e-08	2.79711402004013e-05	Intron (uc003bwf.2/9686, intron 1 of 5)	uc003bwf.2	15649	ENSG00000144560	VGLL4	vestigial like family member 4
chr3	12264472	12265192	-0.692429	5.18908558375673e-05	0.00192655	Distal Intergenic	uc003bwo.3	-63621	ENSG00000157150	TIMP4	TIMP metallopeptidase inhibitor 4
chr3	14360695	14361609	-0.629146	4.28183551706781e-06	0.000380409	Distal Intergenic	uc010hee.2	-82467	ENSG00000131389	SLC6A6	solute carrier family 6 member 6
chr3	15976115	15976952	-0.533435	0.000205042	0.00487589	Intron (uc003caq.4/117248, intron 1 of 12)	uc003caq.4	40546	ENSG00000131386	GALNT15	polypeptide N-acetylgalactosaminyltransferase 15
chr3	16280973	16281650	-0.747192	3.04304255672332e-06	0.000298279	Distal Intergenic	uc003cas.4	22690	ENSG00000131386	GALNT15	polypeptide N-acetylgalactosaminyltransferase 15
chr3	16467165	16467852	0.504288	0.000398601	0.00760749	Intron (uc010hes.3/23180, intron 2 of 8)	uc010hes.3	56520	ENSG00000131378	RFTN1	raftlin, lipid raft linker 1
chr3	17807510	17808095	-0.518839	0.0034213	0.0316172	Distal Intergenic	uc003cbe.3	-23270	ENSG00000131374	TBC1D5	TBC1 domain family member 5
chr3	18520923	18521706	-0.594949	6.36555310526021e-05	0.00220417	Distal Intergenic	uc003cbj.3	-40658	ENSG00000182568	SATB1	SATB homeobox 1
chr3	18765695	18766590	-0.524616	0.00120049	0.0158327	Distal Intergenic	uc003cbj.3	-285430	ENSG00000182568	SATB1	SATB homeobox 1
chr3	18868842	18869643	-0.517257	0.00249403	0.0255609	Distal Intergenic	uc011awe.1	-320374	ENSG00000183960	KCNH8	potassium voltage-gated channel subfamily H member 8
chr3	18987080	18987808	-0.5299	0.00305836	0.0294262	Distal Intergenic	uc011awe.1	-202209	ENSG00000183960	KCNH8	potassium voltage-gated channel subfamily H member 8
chr3	23443248	23444112	-0.580853	0.00032908	0.00666688	Intron (uc010hfc.2/7325, intron 3 of 4)	uc021wtz.1	67622	ENSG00000264419	MIR548AC	microRNA 548ac
chr3	23515873	23516750	-0.559331	0.000864317	0.0126914	Intron (uc010hfc.2/7325, intron 3 of 4)	uc021wtz.1	140247	ENSG00000264419	MIR548AC	microRNA 548ac
chr3	24184961	24185795	0.661669	3.05057558844508e-07	6.42630543526124e-05	Exon (uc003ccx.4/7068, exon 8 of 11)	uc003cda.1	21155	ENSG00000151090	THRB	thyroid hormone receptor beta
chr3	27427345	27428298	-0.628653	0.000857943	0.012636	Exon (uc010hfl.4/9497, exon 15 of 18)	uc003cdt.2	-16433	ENSG00000163491	NEK10	NIMA related kinase 10
chr3	27601282	27602143	-0.741309	9.10457688569285e-06	0.000614624	Distal Intergenic	uc010hfm.3	-75371	ENSG00000033867	SLC4A7	solute carrier family 4 member 7
chr3	27602323	27603100	-0.541082	0.000800762	0.012092	Distal Intergenic	uc010hfm.3	-76412	ENSG00000033867	SLC4A7	solute carrier family 4 member 7
chr3	28387971	28388795	-0.742545	1.74431139845228e-05	0.000936574	Promoter (1-2kb)	uc003ceb.4	1823	ENSG00000163512	AZI2	5-azacytidine induced 2
chr3	28417865	28418557	-0.705294	0.00012835	0.00358093	Intron (uc003ceh.3/152098, intron 1 of 9)	uc003cei.3	-13432	ENSG00000206559	ZCWPW2	zinc finger CW-type and PWWP domain containing 2
chr3	30136353	30137142	-0.782078	2.90136942955892e-06	0.000287638	Distal Intergenic	uc021wut.1	-510852	ENSG00000163513	TGFBR2	transforming growth factor beta receptor 2
chr3	30198555	30199175	-0.508592	0.0045718	0.0383439	Distal Intergenic	uc021wut.1	-448819	ENSG00000163513	TGFBR2	transforming growth factor beta receptor 2
chr3	30223823	30224679	-0.508572	0.000852774	0.0125927	Distal Intergenic	uc021wut.1	-423315	ENSG00000163513	TGFBR2	transforming growth factor beta receptor 2
chr3	30326636	30327506	-0.711481	2.15790556417285e-06	0.000236979	Distal Intergenic	uc021wut.1	-320488	ENSG00000163513	TGFBR2	transforming growth factor beta receptor 2
chr3	31411938	31412817	-0.64237	0.000146659	0.00390945	Distal Intergenic	uc003cer.1	-161674	ENSG00000163527	STT3B	STT3 oligosaccharyltransferase complex catalytic subunit B
chr3	32086703	32087352	-0.518097	0.00175869	0.0202098	Distal Intergenic	uc003cew.3	-60651	ENSG00000152642	GPD1L	glycerol-3-phosphate dehydrogenase 1 like
chr3	32671403	32672181	-0.52928	0.000481653	0.00866159	Distal Intergenic	uc011axi.2	-54456	ENSG00000182973	CNOT10	CCR4-NOT transcription complex subunit 10
chr3	32882594	32883438	-0.512898	0.000438692	0.00810175	Intron (uc003cff.3/131405, intron 1 of 3)	uc003cff.3	23084	ENSG00000206557	TRIM71	tripartite motif containing 71
chr3	33449955	33450509	-0.523466	0.00388273	0.0343563	Exon (uc003cfq.4/7342, exon 8 of 16)	uc003cfq.4	31361	ENSG00000153560	UBP1	upstream binding protein 1
chr3	33587551	33588316	-0.572405	0.00228516	0.0240448	Intron (uc003cfs.3/23122, intron 7 of 15)	uc003cfs.3	29451	ENSG00000163539	CLASP2	cytoplasmic linker associated protein 2
chr3	36546649	36547365	-0.653004	0.00118551	0.0156969	Exon (uc010hgd.1/6769, exon 10 of 10)	uc011aya.1	124552	ENSG00000144681	STAC	SH3 and cysteine rich domain
chr3	37189839	37190559	-0.681403	2.45755362443456e-05	0.00117127	5' UTR	uc011ayf.1	26121	ENSG00000093167	LRRFIP2	LRR binding FLII interacting protein 2
chr3	38064971	38065502	-0.511767	0.00983048	0.0633715	Promoter (<=1kb)	uc003chm.3	776	ENSG00000187091	PLCD1	phospholipase C delta 1
chr3	38229642	38230161	-0.585442	0.00251959	0.0257142	Intron (uc010hha.1/9943, intron 2 of 10)	uc010hhb.3	22616	ENSG00000172939	OXSR1	oxidative stress responsive kinase 1
chr3	41890507	41891102	-0.675053	9.27772245031721e-05	0.00285431	Intron (uc003ckv.4/54986, intron 17 of 36)	uc003ckx.1	112359	ENSG00000168038	ULK4	unc-51 like kinase 4
chr3	42233758	42234242	-0.702378	0.000121417	0.00344496	Intron (uc011azh.3/22906, intron 7 of 13)	uc003cla.4	32097	ENSG00000182606	TRAK1	trafficking kinesin protein 1
chr3	42386299	42387055	-0.702203	0.00270247	0.0269406	Distal Intergenic	uc003cle.3	65010	ENSG00000157093	LYZL4	lysozyme like 4
chr3	43209566	43210198	-0.54767	0.000475256	0.00857838	Distal Intergenic	uc003cmr.2	-61991	ENSG00000144647	POMGNT2	protein O-linked mannose N-acetylglucosaminyltransferase 2 (beta 1,4-)
chr3	43483367	43484294	-0.569192	0.000286401	0.00605129	Intron (uc003cmv.3/55129, intron 11 of 12)	uc031rzb.1	-89913	NA	SNRK-AS1	SNRK antisense RNA 1
chr3	43589156	43589712	-0.71607	0.000172128	0.00432451	Intron (uc003cmv.3/55129, intron 11 of 12)	uc003cmv.3	73848	ENSG00000160746	ANO10	anoctamin 10
chr3	43597779	43598358	-0.624865	8.03342022887177e-05	0.00260618	Intron (uc003cmv.3/55129, intron 9 of 12)	uc003cmv.3	65202	ENSG00000160746	ANO10	anoctamin 10
chr3	43648807	43649623	-0.93309	3.61764635308094e-06	0.000338692	Intron (uc003cmv.3/55129, intron 1 of 12)	uc003cmv.3	13937	ENSG00000160746	ANO10	anoctamin 10
chr3	44464604	44465331	-0.605619	0.000876597	0.0128197	Distal Intergenic	uc011azv.1	31857	ENSG00000185219	ZNF445	zinc finger protein 445
chr3	44595962	44596654	-0.601029	0.00142839	0.0176708	Promoter (<=1kb)	uc003cnj.3	-59	ENSG00000196345	ZKSCAN7	zinc finger with KRAB and SCAN domains 7
chr3	44995733	44996647	-0.786026	2.43920211133147e-06	0.000255469	Intron (uc003cod.3/51304, intron 2 of 7)	uc021wws.1	-8949	ENSG00000163812	ZDHHC3	zinc finger DHHC-type palmitoyltransferase 3
chr3	47368028	47368993	0.507638	2.43379919374817e-05	0.00116815	Promoter (2-3kb)	uc010hjq.2	-2448	ENSG00000114648	KLHL18	kelch like family member 18
chr3	48384811	48385423	-0.802985	8.61545700805926e-07	0.00013267	Distal Intergenic	uc003csq.1	-14980	ENSG00000229453	SPINK8	serine peptidase inhibitor Kazal type 8 (putative)
chr3	48694086	48695066	-0.567239	9.80811591323018e-05	0.00295323	Exon (uc003cuf.1/1951, exon 4 of 56)	uc010hkg.3	-4605	ENSG00000008300	CELSR3	cadherin EGF LAG seven-pass G-type receptor 3
chr3	48799828	48800466	-0.692611	1.20331590313161e-05	0.000739187	Intron (uc010hki.1/5576, intron 8 of 11)	uc011bbv.2	-44908	ENSG00000068745	IP6K2	inositol hexakisphosphate kinase 2
chr3	48815607	48816431	-0.519837	0.00121155	0.0159352	Intron (uc010hki.1/5576, intron 5 of 11)	uc011bbv.2	-60687	ENSG00000068745	IP6K2	inositol hexakisphosphate kinase 2
chr3	49482839	49483576	-0.578537	4.63593914420221e-05	0.00180408	Distal Intergenic	uc011bcr.2	-16082	ENSG00000145029	NICN1	nicolin 1, tubulin polyglutamylase complex subunit
chr3	49512184	49512992	0.607732	1.80372007831054e-07	4.53048037226375e-05	Intron (uc021wxz.1/1605, intron 1 of 2)	uc021wyk.1	4619	ENSG00000173402	DAG1	dystroglycan 1
chr3	49522213	49522855	0.635973	3.62004468809353e-07	7.22603508504504e-05	Intron (uc021wxz.1/1605, intron 1 of 2)	uc021wyk.1	14648	ENSG00000173402	DAG1	dystroglycan 1
chr3	52746517	52747123	0.517603	0.000446988	0.00817247	Intron (uc003dfq.4/6787, intron 15 of 15)	uc010hmm.1	-6469	ENSG00000016864	GLT8D1	glycosyltransferase 8 domain containing 1
chr3	56658144	56658754	-0.99458	1.56042021400507e-07	4.25726053895877e-05	Exon (uc003dib.4/23272, exon 6 of 7)	uc003dia.3	8247	ENSG00000180376	CCDC66	coiled-coil domain containing 66
chr3	56702187	56702725	-0.515795	0.00931662	0.0611628	Exon (uc003did.4/23272, exon 6 of 23)	uc003dic.4	-4113	ENSG00000163946	TASOR	transcription activation suppressor
chr3	58787750	58788494	-1.15698	2.46676170670876e-10	5.58047278369701e-07	Intron (uc003dkr.1/200844, intron 3 of 5)	uc003dkr.1	46641	ENSG00000163689	CFAP20DC	CFAP20 domain containing
chr3	60563210	60564182	-0.698346	7.32016321881023e-06	0.000542849	Intron (uc003dkx.4/2272, intron 4 of 9)	uc003dkx.4	672951	ENSG00000189283	FHIT	fragile histidine triad diadenosine triphosphatase
chr3	60843931	60844480	-0.513722	0.00771191	0.0541365	Intron (uc003dkx.4/2272, intron 3 of 9)	uc003dkx.4	392653	ENSG00000189283	FHIT	fragile histidine triad diadenosine triphosphatase
chr3	63794923	63795479	-0.580945	0.000550425	0.00945004	Distal Intergenic	uc003dls.4	-9562	ENSG00000163632	C3orf49	chromosome 3 open reading frame 49
chr3	66546224	66547011	-0.608616	5.6696012430365e-05	0.0020316	Intron (uc003dmx.3/26018, intron 1 of 18)	uc003dmx.3	3834	ENSG00000144749	LRIG1	leucine rich repeats and immunoglobulin like domains 1
chr3	66753643	66754131	-0.838418	4.92624827679436e-06	0.000411262	Distal Intergenic	uc010hoa.3	-202798	ENSG00000144749	LRIG1	leucine rich repeats and immunoglobulin like domains 1
chr3	69386861	69387514	-0.612254	0.000197813	0.00476407	Intron (uc003dnv.2/23150, intron 1 of 22)	uc003dnx.1	-16766	ENSG00000114541	FRMD4B	FERM domain containing 4B
chr3	69481893	69482622	-0.635371	1.02706577320322e-05	0.000668953	Exon (uc003dnw.2/23150, exon 2 of 5)	uc003dny.3	-46463	ENSG00000114541	FRMD4B	FERM domain containing 4B
chr3	69729866	69730445	-0.578635	0.00100665	0.0140439	Distal Intergenic	uc003dnz.3	-58141	ENSG00000187098	MITF	melanocyte inducing transcription factor
chr3	70607296	70607756	-0.661974	0.000364867	0.00716517	Distal Intergenic	uc003dor.1	482927	ENSG00000114861	FOXP1	forkhead box P1
chr3	75296103	75296602	-0.809819	5.36877523724206e-05	0.00196956	Distal Intergenic	uc031sao.1	32476	ENSG00000284252	MIR4444-1	microRNA 4444-1
chr3	81756832	81757340	-0.735985	0.000436372	0.00808289	Intron (uc021xav.1/2632, intron 1 of 15)	uc021xax.1	35440	ENSG00000114480	GBE1	1,4-alpha-glucan branching enzyme 1
chr3	87297951	87298522	-1.05872	5.02995155567237e-09	5.0201875320643e-06	Intron (uc003dqp.4/25978, intron 3 of 5)	uc011bgn.2	21538	ENSG00000083937	CHMP2B	charged multivesicular body protein 2B
chr3	88193944	88194534	-0.956804	4.5744905672994e-09	4.81323323604349e-06	Intron (uc003dqu.3/8545, intron 1 of 3)	uc003dqw.3	-4359	ENSG00000179021	C3orf38	chromosome 3 open reading frame 38
chr3	93783213	93783880	-0.588751	0.000143152	0.00384458	Promoter (1-2kb)	uc003drj.3	-1146	ENSG00000178700	DHFR2	dihydrofolate reductase 2
chr3	99835945	99836548	-0.790536	1.75335601300935e-06	0.000207436	Promoter (2-3kb)	uc021xbt.1	2171	ENSG00000184220	CMSS1	cms1 ribosomal small subunit homolog
chr3	101318322	101318981	0.525181	0.000622062	0.0101927	Distal Intergenic	uc003dvd.3	25280	ENSG00000081154	PCNP	PEST proteolytic signal containing nuclear protein
chr3	101448495	101449295	-0.59948	0.0014249	0.0176405	Promoter (<=1kb)	uc003dvm.1	-912	ENSG00000182504	CEP97	centrosomal protein 97
chr3	101583473	101584031	0.589494	1.56678681310133e-05	0.000870384	Distal Intergenic	uc003dvq.3	15115	ENSG00000144802	NFKBIZ	NFKB inhibitor zeta
chr3	105484302	105484930	-0.734427	6.00118284243727e-07	0.000104433	Intron (uc003dwc.3/868, intron 4 of 18)	uc003dwa.3	-83328	ENSG00000114423	CBLB	Cbl proto-oncogene B
chr3	105485222	105485841	-0.602275	0.000502565	0.00894756	Intron (uc003dwc.3/868, intron 4 of 18)	uc003dwa.3	-84248	ENSG00000114423	CBLB	Cbl proto-oncogene B
chr3	105625614	105626442	-0.564023	0.000665034	0.0106402	Distal Intergenic	uc011bhj.1	-37348	ENSG00000114423	CBLB	Cbl proto-oncogene B
chr3	108275838	108276677	-1.00505	3.65368556259673e-08	1.84415721701655e-05	Exon (uc003dxb.4/57650, exon 17 of 21)	uc010hpv.1	8808	ENSG00000163507	CIP2A	cellular inhibitor of PP2A
chr3	111807997	111808523	0.592767	0.00010089	0.00300351	Promoter (2-3kb)	uc011bht.1	2815	ENSG00000114529	C3orf52	chromosome 3 open reading frame 52
chr3	111837875	111838499	0.557064	3.26656950194991e-05	0.00141931	3' UTR	uc021xck.1	6227	ENSG00000207940	MIR567	microRNA 567
chr3	111966618	111967116	-0.509489	0.00192274	0.0213686	Intron (uc011bhu.2/285335, intron 6 of 21)	uc011bhu.2	38609	ENSG00000172139	SLC9C1	solute carrier family 9 member C1
chr3	117202296	117203210	-0.600447	6.21171112867914e-05	0.00216086	Distal Intergenic	uc011bit.2	773661	ENSG00000243197	TUSC7	tumor suppressor candidate 7
chr3	119419841	119420716	0.54869	0.000366986	0.00717897	Promoter (1-2kb)	uc010hqx.1	-1153	ENSG00000183833	CFAP91	cilia and flagella associated protein 91
chr3	119880435	119881405	-0.541991	0.000698472	0.0109782	Distal Intergenic	uc003edo.3	-67171	ENSG00000082701	GSK3B	glycogen synthase kinase 3 beta
chr3	119949732	119950576	-0.863965	3.79617075977548e-06	0.000349104	Intron (uc011bjf.2/165829, intron 2 of 8)	uc011bjf.2	12749	ENSG00000175697	GPR156	G protein-coupled receptor 156
chr3	121497523	121497972	-0.615202	0.000851652	0.0125816	Intron (uc003eek.2/9657, intron 10 of 11)	uc010hrd.2	-28909	ENSG00000173230	GOLGB1	golgin B1
chr3	121522523	121523013	-0.619186	0.000998377	0.013988	Intron (uc003eek.2/9657, intron 7 of 11)	uc003eek.2	30913	ENSG00000173226	IQCB1	IQ motif containing B1
chr3	122229506	122230331	-0.514539	0.000135913	0.00373036	Intron (uc003efe.2/3836, intron 1 of 13)	uc003efe.2	3455	ENSG00000114030	KPNA1	karyopherin subunit alpha 1
chr3	122451506	122452220	-0.504103	0.00144629	0.0178014	Distal Intergenic	uc003eft.2	8403	ENSG00000169087	HSPBAP1	HSPB1 associated protein 1
chr3	122654824	122655468	0.716983	3.11144387408159e-06	0.000300808	Intron (uc031sbm.1/54437, intron 5 of 22)	uc003efy.2	-23710	ENSG00000082684	SEMA5B	semaphorin 5B
chr3	122791743	122792169	0.539348	0.000104412	0.00308098	Intron (uc003egc.2/10954, intron 1 of 16)	uc003egd.2	5887	ENSG00000065485	PDIA5	protein disulfide isomerase family A member 5
chr3	123647836	123648728	0.52209	0.000243796	0.00545711	Intron (uc003egv.4/64770, intron 8 of 8)	uc003egv.4	26084	ENSG00000175455	CCDC14	coiled-coil domain containing 14
chr3	124371388	124372014	0.554142	0.000211077	0.00497409	Intron (uc003ehg.3/8997, intron 38 of 59)	uc011bjz.2	15378	ENSG00000160145	KALRN	kalirin RhoGEF kinase
chr3	124578010	124578518	0.594139	9.83579117528315e-05	0.00295631	Exon (uc003eho.3/3693, exon 3 of 15)	uc003eho.3	27626	ENSG00000082781	ITGB5	integrin subunit beta 5
chr3	125210373	125211001	-0.536593	0.00225383	0.0238323	Intron (uc003eib.4/8723, intron 5 of 13)	uc003eib.4	28057	ENSG00000114520	SNX4	sorting nexin 4
chr3	125993910	125994732	-0.575566	0.00130701	0.0167556	Distal Intergenic	uc011bkk.1	81504	ENSG00000163884	KLF15	KLF transcription factor 15
chr3	126668031	126668677	0.596176	0.000173142	0.0043457	Intron (uc010hsj.2/84303, intron 6 of 6)	uc003ejg.3	-38760	ENSG00000114554	PLXNA1	plexin A1
chr3	129121722	129122570	-0.552469	0.00330808	0.0310015	Intron (uc003emg.3/90288, intron 7 of 8)	uc003emd.2	-3440	ENSG00000290993	RPL32P3	ribosomal protein L32 pseudogene 3
chr3	129476948	129477656	-1.02943	1.12706569785251e-08	8.84876407305732e-06	Intron (uc011blc.2/23023, intron 1 of 3)	uc011blc.2	35603	ENSG00000172765	TMCC1	transmembrane and coiled-coil domain family 1
chr3	129477828	129478628	-0.744831	2.03023337526272e-05	0.00103135	Intron (uc011blc.2/23023, intron 1 of 3)	uc011blc.2	34631	ENSG00000172765	TMCC1	transmembrane and coiled-coil domain family 1
chr3	129629698	129630343	-0.688413	0.000355748	0.00706183	Distal Intergenic	uc003enb.2	16984	ENSG00000271270	TMCC1-DT	TMCC1 divergent transcript
chr3	130715871	130716620	-0.573183	0.000954804	0.0135477	Exon (uc011blg.2/27032, exon 24 of 27)	uc010htm.1	29016	ENSG00000034533	ASTE1	asteroid homolog 1
chr3	131196344	131196994	-0.591108	0.000375343	0.00729759	Promoter (1-2kb)	uc003eoi.2	1083	NA	SNORA58	small nucleolar RNA, H/ACA box 58
chr3	132178508	132179098	-0.548804	0.00267862	0.0268292	Exon (uc010htq.2/23317, exon 14 of 20)	uc003eos.1	3429	ENSG00000138246	DNAJC13	DnaJ heat shock protein family (Hsp40) member C13
chr3	132630673	132631494	-0.5039	0.00395721	0.0347526	Distal Intergenic	uc003eph.3	-125677	ENSG00000144868	TMEM108	transmembrane protein 108
chr3	133337664	133338564	-0.868439	2.05502198056979e-07	4.87658153067518e-05	Intron (uc003eps.3/11073, intron 20 of 27)	uc003ept.1	8751	ENSG00000163781	TOPBP1	DNA topoisomerase II binding protein 1
chr3	134439441	134439998	-0.537684	0.00295183	0.0287013	Distal Intergenic	uc003eqs.1	-68963	ENSG00000174611	KY	kyphoscoliosis peptidase
chr3	137856101	137856956	-0.734476	7.67829952381749e-05	0.00252022	Distal Intergenic	uc003ers.2	-4872	ENSG00000118017	A4GNT	alpha-1,4-N-acetylglucosaminyltransferase
chr3	138453176	138453765	-0.741062	4.58292677558994e-06	0.000397742	Exon (uc011bmq.3/5291, exon 5 of 22)	uc011bmp.3	-19615	ENSG00000051382	PIK3CB	phosphatidylinositol-4,5-bisphosphate 3-kinase catalytic subunit beta
chr3	141243126	141243838	0.570631	9.64289611600834e-06	0.000640356	Intron (uc003etz.1/5922, intron 3 of 23)	uc011bnc.1	7956	ENSG00000155903	RASA2	RAS p21 protein activator 2
chr3	141783296	141783903	-0.907958	1.69263543216195e-07	4.35135536022604e-05	Intron (uc003eum.4/7029, intron 3 of 13)	uc011bng.2	-35789	ENSG00000114126	TFDP2	transcription factor Dp-2
chr3	141989045	141989961	-0.79812	1.89120437323992e-05	0.000979788	Distal Intergenic	uc010hut.2	-44596	ENSG00000175066	GK5	glycerol kinase 5
chr3	142114178	142115055	-0.533768	0.000738843	0.0114458	Intron (uc010huu.3/54464, intron 6 of 26)	uc010huu.3	16450	ENSG00000114127	XRN1	5'-3' exoribonuclease 1
chr3	142874681	142875514	-0.514981	0.00267865	0.0268292	Distal Intergenic	uc003evm.3	36063	ENSG00000175040	CHST2	carbohydrate sulfotransferase 2
chr3	148459590	148460559	0.535463	3.62306542802089e-06	0.000338692	3' UTR	uc003ewk.4	11623	ENSG00000144891	AGTR1	angiotensin II receptor type 1
chr3	149023136	149023621	-0.511007	0.00633232	0.0476983	Distal Intergenic	uc021xfl.1	27638	ENSG00000163762	TM4SF18	transmembrane 4 L six family member 18
chr3	149568515	149569502	-0.899319	1.97337738290047e-09	2.67513699929285e-06	Intron (uc003exn.4/11342, intron 3 of 10)	uc010hvh.3	-20314	ENSG00000082996	RNF13	ring finger protein 13
chr3	149941308	149941929	-0.641398	0.000833976	0.0124015	Distal Intergenic	uc003exv.3	-184859	ENSG00000196428	TSC22D2	TSC22 domain family member 2
chr3	150734103	150734782	-0.594112	0.000322957	0.00657743	Intron (uc011bny.1/116933, intron 1 of 4)	uc021xfw.1	-43317	ENSG00000163646	CLRN1	clarin 1
chr3	150740933	150741741	-0.686882	0.00013335	0.00368194	Intron (uc011bny.1/116933, intron 1 of 4)	uc021xfw.1	-50147	ENSG00000163646	CLRN1	clarin 1
chr3	150858233	150859078	0.655921	7.33035162359254e-06	0.000542849	Intron (uc003eym.1/116931, intron 5 of 6)	uc011bnz.2	53648	ENSG00000144893	MED12L	mediator complex subunit 12L
chr3	151542320	151542887	-0.837657	6.93490378102073e-06	0.000522953	Exon (uc021xgb.1/100313773, exon 2 of 2)	uc003eze.3	10459	ENSG00000114771	AADAC	arylacetamide deacetylase
chr3	153906796	153907632	-0.513097	0.00242024	0.025042	Intron (uc021xgc.1/26084, intron 7 of 14)	uc011boi.1	-35942	ENSG00000114790	ARHGEF26	Rho guanine nucleotide exchange factor 26
chr3	154403887	154404479	-0.650649	0.00241305	0.0250043	Distal Intergenic	uc003faa.3	-256383	ENSG00000174948	GPR149	G protein-coupled receptor 149
chr3	154475173	154475927	-0.640507	0.000426007	0.00795167	Distal Intergenic	uc010hvr.1	-265986	ENSG00000196549	MME	membrane metalloendopeptidase
chr3	154694778	154695718	-0.958949	7.19073224384936e-08	2.68143195563499e-05	Distal Intergenic	uc010hvr.1	-46195	ENSG00000196549	MME	membrane metalloendopeptidase
chr3	154744011	154744662	-0.729406	6.1341222857137e-05	0.00214593	Promoter (2-3kb)	uc010hvr.1	2098	ENSG00000196549	MME	membrane metalloendopeptidase
chr3	155230026	155230908	-0.519659	0.000169953	0.00429106	Intron (uc021xgd.1/23007, intron 11 of 23)	uc021xgd.1	163197	ENSG00000114805	PLCH1	phospholipase C eta 1
chr3	156338305	156339154	-0.521287	0.00158423	0.0188365	Distal Intergenic	uc003fav.3	-53051	ENSG00000163659	TIPARP	TCDD inducible poly(ADP-ribose) polymerase
chr3	157156742	157157726	-0.623804	8.58575368298884e-05	0.00271568	Promoter (2-3kb)	uc003fbl.4	2162	ENSG00000163661	PTX3	pentraxin 3
chr3	157162833	157163793	-0.518354	0.00333607	0.0312035	Intron (uc003fbj.2/79674, intron 4 of 13)	uc003fbl.4	8253	ENSG00000163661	PTX3	pentraxin 3
chr3	160265713	160266565	-0.519938	0.000753862	0.0116069	Intron (uc003fdn.3/3840, intron 1 of 16)	uc003fdn.3	16811	ENSG00000186432	KPNA4	karyopherin subunit alpha 4
chr3	160914488	160915286	-0.815878	6.5711432912444e-07	0.000110389	Distal Intergenic	uc003feb.1	-23813	ENSG00000169251	NMD3	NMD3 ribosome export adaptor
chr3	161113245	161113788	-0.506214	0.00143336	0.0176936	Distal Intergenic	uc003fee.3	-23374	ENSG00000196542	SPTSSB	serine palmitoyltransferase small subunit B
chr3	167380719	167381475	-0.713716	9.81572648832344e-06	0.000645517	Distal Intergenic	uc003few.1	-8991	ENSG00000174776	WDR49	WD repeat domain 49
chr3	167858738	167859596	-0.519661	0.000414798	0.00781552	Distal Intergenic	uc011bpg.1	-45321	ENSG00000173905	GOLIM4	golgi integral membrane protein 4
chr3	167892752	167893498	-0.569798	0.00152975	0.0183949	Distal Intergenic	uc011bph.2	-73812	NA	EGFEM1P	EGF like and EMI domain containing 1, pseudogene
chr3	168055033	168055509	-0.503626	0.00550683	0.0434912	Intron (uc011bph.2/93556, intron 3 of 15)	uc011bph.2	87723	NA	EGFEM1P	EGF like and EMI domain containing 1, pseudogene
chr3	168792707	168793063	0.583556	0.000142853	0.00384458	Distal Intergenic	uc010hwk.1	58695	ENSG00000085276	MECOM	MDS1 and EVI1 complex locus
chr3	168871275	168871771	-0.535824	0.000669873	0.0106752	Intron (uc003ffl.2/2122, intron 1 of 14)	uc003ffk.2	-5753	ENSG00000085276	MECOM	MDS1 and EVI1 complex locus
chr3	169016373	169016857	-0.502613	0.00369993	0.0332835	Intron (uc003ffl.2/2122, intron 1 of 14)	uc003ffl.2	82455	ENSG00000085276	MECOM	MDS1 and EVI1 complex locus
chr3	169045898	169046437	-0.547348	0.00219149	0.0234461	Intron (uc003ffl.2/2122, intron 1 of 14)	uc003ffl.2	52875	ENSG00000085276	MECOM	MDS1 and EVI1 complex locus
chr3	169281278	169281818	0.505866	0.000997963	0.013988	Intron (uc011bpj.1/2122, intron 1 of 16)	uc011bpj.1	99745	ENSG00000085276	MECOM	MDS1 and EVI1 complex locus
chr3	169317750	169318619	-0.661858	1.62676082228701e-05	0.000892237	Intron (uc011bpj.1/2122, intron 1 of 16)	uc011bpj.1	62944	ENSG00000085276	MECOM	MDS1 and EVI1 complex locus
chr3	169695699	169696379	-0.545898	0.00142956	0.0176714	Intron (uc003fgg.3/7095, intron 3 of 8)	uc003fgh.3	11119	ENSG00000008952	SEC62	SEC62 homolog, preprotein translocation factor
chr3	169788842	169789500	-0.62211	0.000602618	0.00999962	Intron (uc003fgi.3/26996, intron 2 of 3)	uc010hwq.3	33107	ENSG00000173890	GPR160	G protein-coupled receptor 160
chr3	169861802	169862701	-0.584447	0.000123865	0.00348239	Intron (uc010hws.1/80012, intron 6 of 14)	uc010hws.1	36815	ENSG00000173889	PHC3	polyhomeotic homolog 3
chr3	169904610	169905554	-1.00935	1.76905157664814e-08	1.15879093925691e-05	Distal Intergenic	uc003fgq.3	-5073	ENSG00000173889	PHC3	polyhomeotic homolog 3
chr3	172081052	172081547	-0.612321	0.000863284	0.0126817	Intron (uc003fhy.3/64778, intron 23 of 25)	uc003fib.2	84699	ENSG00000121853	GHSR	growth hormone secretagogue receptor
chr3	174266078	174267072	-0.602086	0.000417273	0.00784089	Intron (uc003fir.3/uc003fir.3, intron 2 of 3)	uc003fit.3	-310039	ENSG00000177694	NAALADL2	N-acetylated alpha-linked acidic dipeptidase like 2
chr3	176969202	176969867	-0.704028	3.947196902749e-05	0.00162949	Distal Intergenic	uc003fiy.2	-54154	ENSG00000177565	TBL1XR1	TBL1X/Y related 1
chr3	177967117	177967982	-0.712539	6.01777517681269e-05	0.00211833	Distal Intergenic	uc031sci.1	-169007	ENSG00000223941	LINC01014	long intergenic non-protein coding RNA 1014
chr3	178223591	178224188	-0.50416	0.00328318	0.0308278	Intron (uc031scj.1/10242, intron 1 of 4)	uc003fjd.3	-30036	ENSG00000197584	KCNMB2	potassium calcium-activated channel subfamily M regulatory beta subunit 2
chr3	181964068	181964712	-0.850889	7.34995165998302e-07	0.00011991	Distal Intergenic	uc021xib.2	239438	ENSG00000241098	LINC01994	long intergenic non-protein coding RNA 1994
chr3	182409450	182410227	-0.74233	4.65117603645677e-06	0.000401611	Distal Intergenic	uc003fla.3	-101064	ENSG00000058063	ATP11B	ATPase phospholipid transporting 11B (putative)
chr3	182607903	182608575	-0.911081	3.22252404653341e-06	0.000308037	Intron (uc003flb.3/23200, intron 25 of 29)	uc010hxg.3	-6516	ENSG00000058063	ATP11B	ATPase phospholipid transporting 11B (putative)
chr3	182819264	182819906	0.662074	7.7381934406424e-07	0.000122705	Promoter (1-2kb)	uc011bqq.1	-1899	ENSG00000078070	MCCC1	methylcrotonyl-CoA carboxylase subunit 1
chr3	182963181	182963674	-0.547242	0.00130601	0.0167491	Intron (uc003fli.1/23101, intron 15 of 29)	uc003flk.3	-7358	ENSG00000176597	B3GNT5	UDP-GlcNAc:betaGal beta-1,3-N-acetylglucosaminyltransferase 5
chr3	184377912	184378867	-0.567599	9.39340453139962e-06	0.000627472	Distal Intergenic	uc003fpa.3	50969	ENSG00000177383	MAGEF1	MAGE family member F1
chr3	184634869	184635430	-0.534849	0.000567925	0.00960716	Intron (uc003fpb.1/23355, intron 27 of 46)	uc010hye.1	31112	ENSG00000156931	VPS8	VPS8 subunit of CORVET complex
chr3	184776693	184777270	-0.539358	0.0013693	0.0172736	Distal Intergenic	uc003fpd.3	93532	ENSG00000187068	C3orf70	chromosome 3 open reading frame 70
chr3	185498121	185498696	0.60384	1.32568338041012e-05	0.00078726	Intron (uc010hyi.3/10644, intron 1 of 14)	uc010hyi.3	40223	ENSG00000073792	IGF2BP2	insulin like growth factor 2 mRNA binding protein 2
chr3	187573168	187573800	-1.03225	3.87783451337142e-07	7.65060676608987e-05	Distal Intergenic	uc003frq.2	-109655	ENSG00000113916	BCL6	BCL6 transcription repressor
chr3	187574063	187574582	-0.67826	0.000390819	0.00749269	Distal Intergenic	uc003frq.2	-110550	ENSG00000113916	BCL6	BCL6 transcription repressor
chr3	188176276	188176765	-0.660343	6.17234699632797e-05	0.00215265	Intron (uc011bsg.2/4026, intron 2 of 9)	uc011bsj.2	-110021	ENSG00000145012	LPP	LIM domain containing preferred translocation partner in lipoma
chr3	188190756	188191285	-1.13315	2.29903197084655e-10	5.57252506419335e-07	Intron (uc011bsg.2/4026, intron 2 of 9)	uc011bsj.2	-95501	ENSG00000145012	LPP	LIM domain containing preferred translocation partner in lipoma
chr3	188260442	188261038	-0.585518	0.000132414	0.00366205	Intron (uc011bsg.2/4026, intron 4 of 9)	uc011bsj.2	-25748	ENSG00000145012	LPP	LIM domain containing preferred translocation partner in lipoma
chr3	188551992	188552873	-0.553802	0.00107211	0.0146697	Intron (uc011bsg.2/4026, intron 7 of 9)	uc003frv.2	-112130	ENSG00000188001	TPRG1	tumor protein p63 regulated 1
chr3	188838506	188839149	-0.638505	0.000115802	0.00332736	Intron (uc003frv.2/285386, intron 4 of 10)	uc003frw.2	-50614	ENSG00000188001	TPRG1	tumor protein p63 regulated 1
chr3	190261165	190261937	-0.639936	4.75901461183755e-05	0.00183804	Intron (uc003fsk.3/3556, intron 1 of 8)	uc003fsq.3	29325	ENSG00000196083	IL1RAP	interleukin 1 receptor accessory protein
chr3	193549249	193549858	0.570888	1.36414696768916e-05	0.000796746	Distal Intergenic	uc011bss.2	162169	NA	DPPA2P3	developmental pluripotency associated 2 pseudogene 3
chr3	194471448	194472347	-0.689025	4.4115234094001e-05	0.00175269	Intron (uc021xjd.1/100507391, intron 3 of 3)	uc021xjd.1	42298	ENSG00000237222	LINC01968	long intergenic non-protein coding RNA 1968
chr3	194776272	194776886	0.593039	0.000250149	0.00555534	Distal Intergenic	uc003fuk.3	66038	ENSG00000173950	XXYLT1	xyloside xylosyltransferase 1
chr3	194833804	194834434	0.570969	1.38061032212762e-05	0.000802204	Intron (uc003fuk.3/152002, intron 1 of 1)	uc003fuk.3	8490	ENSG00000173950	XXYLT1	xyloside xylosyltransferase 1
chr3	195097981	195098811	-0.687856	3.60224622651297e-05	0.00152227	Intron (uc003fun.4/23527, intron 4 of 22)	uc003fun.4	65006	ENSG00000114331	ACAP2	ArfGAP with coiled-coil, ankyrin repeat and PH domains 2
chr3	196463035	196463924	-0.571027	0.000115285	0.00331532	Promoter (2-3kb)	uc003fwy.4	-2804	ENSG00000180370	PAK2	p21 (RAC1) activated kinase 2
chr3	196475962	196476482	-0.568207	0.000340583	0.00683521	Intron (uc003fwy.4/5062, intron 1 of 14)	uc003fwy.4	9234	ENSG00000180370	PAK2	p21 (RAC1) activated kinase 2
chr3	196864395	196865383	-0.533265	0.000901902	0.0130346	5' UTR	uc011bub.2	45619	ENSG00000075711	DLG1	discs large MAGUK scaffold protein 1
chr3	197595834	197596395	-0.62206	0.000658014	0.0105708	Intron (uc003fyj.1/84859, intron 17 of 18)	uc003fyk.2	39399	ENSG00000186001	LRCH3	leucine rich repeats and calponin homology domain containing 3
chr4	1130638	1131350	-0.594552	0.000171122	0.0043131	Distal Intergenic	uc021xki.1	-13686	ENSG00000293496	TMED11P	transmembrane p24 trafficking protein 11, pseudogene
chr4	2539605	2540308	0.689439	7.56678521497137e-09	6.75713919696944e-06	Distal Intergenic	uc010ick.3	-57520	ENSG00000125386	FAM193A	family with sequence similarity 193 member A
chr4	3040399	3041169	0.561145	6.64370645897149e-06	0.000507181	Intron (uc003ggn.1/2868, intron 15 of 15)	uc021xku.1	35072	NA	HTT-AS	HTT antisense RNA
chr4	3388970	3389479	0.514071	1.70379799480127e-05	0.000920902	Promoter (<=1kb)	uc010icv.3	923	ENSG00000159788	RGS12	regulator of G protein signaling 12
chr4	3741814	3742656	-0.670756	0.00185578	0.0209774	Distal Intergenic	uc003ghm.3	-25640	ENSG00000184160	ADRA2C	adrenoceptor alpha 2C
chr4	6728619	6729293	0.608958	5.123577888308e-06	0.000424057	Distal Intergenic	uc003gjp.1	10777	ENSG00000186222	BLOC1S4	biogenesis of lysosomal organelles complex 1 subunit 4
chr4	6925192	6925903	0.569071	1.18287718194523e-06	0.000158655	Exon (uc011bwg.2/57533, exon 2 of 14)	uc003gjs.4	13697	ENSG00000132405	TBC1D14	TBC1 domain family member 14
chr4	7202426	7203343	0.664264	1.58075920289033e-07	4.25726053895877e-05	Intron (uc003gkb.4/57537, intron 1 of 26)	uc003gkb.4	8052	ENSG00000184985	SORCS2	sortilin related VPS10 domain containing receptor 2
chr4	10520095	10520773	-0.80057	1.62281982403057e-05	0.000892237	Intron (uc003gmo.4/116449, intron 15 of 18)	uc031sds.1	-61063	ENSG00000178163	ZNF518B	zinc finger protein 518B
chr4	10647938	10648700	-0.53076	0.00123891	0.0161553	Intron (uc003gmo.4/116449, intron 2 of 18)	uc003gmp.3	9485	ENSG00000109684	CLNK	cytokine dependent hematopoietic cell linker
chr4	14986306	14987198	-0.72578	9.79724872180473e-06	0.000645517	Exon (uc003gng.4/441009, exon 7 of 8)	uc010idu.1	8931	ENSG00000247624	CPEB2-DT	CPEB2 divergent transcript
chr4	15457032	15457947	-0.656854	3.81055467995205e-05	0.00158376	Distal Intergenic	uc003gnq.4	-13542	ENSG00000048342	CC2D2A	coiled-coil and C2 domain containing 2A
chr4	15516188	15516860	-0.773613	2.38716236508003e-06	0.000254248	Exon (uc003gnv.2/57545, exon 9 of 15)	uc003gnz.1	-21683	ENSG00000048342	CC2D2A	coiled-coil and C2 domain containing 2A
chr4	15586216	15586998	-0.574273	0.000256708	0.00566026	Intron (uc010idv.2/57545, intron 31 of 37)	uc003goa.1	46694	ENSG00000048342	CC2D2A	coiled-coil and C2 domain containing 2A
chr4	15660987	15661450	-0.702698	4.23606345928917e-05	0.00170433	Distal Intergenic	uc010idy.2	-3952	ENSG00000118564	FBXL5	F-box and leucine rich repeat protein 5
chr4	15853435	15854029	-0.618403	0.000245943	0.00547627	Distal Intergenic	uc021xmk.1	73504	ENSG00000004468	CD38	CD38 molecule
chr4	16664077	16664663	-0.744831	8.51664182741714e-05	0.00270121	Intron (uc003goz.3/9079, intron 2 of 7)	uc011bxi.2	11273	ENSG00000169744	LDB2	LIM domain binding 2
chr4	17845380	17846103	-0.509325	0.00136988	0.0172736	3' UTR	uc011bxj.3	32944	ENSG00000109805	NCAPG	non-SMC condensin I complex subunit G
chr4	22669419	22669979	-0.52816	0.00195421	0.0216184	Distal Intergenic	uc031sdv.1	-24558	ENSG00000249948	GBA3	glucosylceramidase beta 3 (gene/pseudogene)
chr4	23334986	23335633	-0.725913	5.28396818452233e-05	0.00195341	Distal Intergenic	uc011bxp.1	548101	ENSG00000109819	PPARGC1A	PPARG coactivator 1 alpha
chr4	24544507	24545462	-0.554147	0.00149356	0.0181365	Exon (uc003gqx.3/1665, exon 7 of 14)	uc003gqw.3	-3734	ENSG00000109606	DHX15	DEAH-box helicase 15
chr4	25402935	25403720	-0.628959	3.11166562793562e-05	0.00137668	Intron (uc003gro.3/29945, intron 16 of 28)	uc003grq.3	-10820	ENSG00000053900	ANAPC4	anaphase promoting complex subunit 4
chr4	26251400	26252056	-0.742069	2.38272065454017e-05	0.00114863	Distal Intergenic	uc003grx.2	-69276	ENSG00000168214	RBPJ	recombination signal binding protein for immunoglobulin kappa J region
chr4	26764864	26765468	-0.644107	0.000629634	0.010282	Distal Intergenic	uc003gsg.4	-96845	ENSG00000109689	STIM2	stromal interaction molecule 2
chr4	36112167	36112634	-0.60582	0.00351087	0.0321646	Intron (uc003gsq.2/116984, intron 26 of 32)	uc003gso.3	-36710	ENSG00000047365	ARAP2	ArfGAP with RhoGAP domain, ankyrin repeat and PH domain 2
chr4	36157148	36157774	-0.5028	0.00294909	0.0286911	Intron (uc003gsq.2/116984, intron 15 of 32)	uc003gso.3	-81691	ENSG00000047365	ARAP2	ArfGAP with RhoGAP domain, ankyrin repeat and PH domain 2
chr4	36268584	36269197	-0.868786	1.38776399360234e-06	0.000176376	Intron (uc003gss.3/uc003gss.3, intron 3 of 4)	uc011bxy.3	-14040	ENSG00000197057	DTHD1	death domain containing 1
chr4	36287515	36288401	-0.733927	1.59425645706006e-05	0.000879667	Promoter (1-2kb)	uc021xne.2	1871	ENSG00000197057	DTHD1	death domain containing 1
chr4	37781767	37782418	-0.512468	0.00304229	0.0293037	Distal Intergenic	uc011bya.1	-45864	ENSG00000169299	PGM2	phosphoglucomutase 2
chr4	37851846	37852570	-0.505094	0.00122672	0.0160476	Exon (uc011byb.1/55276, exon 12 of 14)	uc011byc.1	23564	ENSG00000169299	PGM2	phosphoglucomutase 2
chr4	37927673	37928287	-0.511197	0.00169934	0.019724	Intron (uc003gtb.3/23216, intron 2 of 19)	uc010ifd.3	24049	ENSG00000065882	TBC1D1	TBC1 domain family member 1
chr4	39163483	39164121	-0.767352	2.02925923823246e-05	0.00103135	Distal Intergenic	uc010ifl.1	-19903	ENSG00000157796	WDR19	WD repeat domain 19
chr4	42504503	42505372	-0.548066	0.00141041	0.0175445	Intron (uc003gwq.2/10396, intron 2 of 13)	uc003gwq.2	3799	ENSG00000124406	ATP8A1	ATPase phospholipid transporting 8A1
chr4	54219190	54219781	0.618255	1.84479780722545e-05	0.000975099	Intron (uc003gzu.3/152579, intron 1 of 8)	uc003gzu.3	12461	ENSG00000184178	SCFD2	sec1 family domain containing 2
chr4	54373905	54374694	0.61405	4.60787760481069e-08	2.04780483667143e-05	Exon (uc003haf.4/84708, exon 2 of 10)	uc031sef.1	7661	ENSG00000250930	LNX1-AS1	LNX1 antisense RNA 1
chr4	54779852	54780349	-0.723286	2.89030384708505e-05	0.00131298	Intron (uc003haa.3/5156, intron 12 of 23)	uc011bzv.3	73100	NA	RPL21P44	ribosomal protein L21 pseudogene 44
chr4	55983006	55983583	-0.554569	0.00106948	0.014648	Intron (uc003has.3/3791, intron 3 of 29)	uc003has.3	8179	ENSG00000128052	KDR	kinase insert domain receptor
chr4	70617047	70617621	-0.66456	0.000179452	0.00445792	Intron (uc003hen.3/27284, intron 3 of 7)	uc003hen.3	8809	ENSG00000173597	SULT1B1	sulfotransferase family 1B member 1
chr4	73257234	73257804	0.564297	0.000536178	0.00932104	Intron (uc003hgk.2/9508, intron 4 of 21)	uc003hgl.3	-79262	ENSG00000156140	ADAMTS3	ADAM metallopeptidase with thrombospondin type 1 motif 3
chr4	74556502	74557164	-0.878272	4.67267734602859e-08	2.04780483667143e-05	Distal Intergenic	uc003hhe.3	-49059	ENSG00000169429	CXCL8	C-X-C motif chemokine ligand 8
chr4	74585061	74585622	-0.757867	7.10632644902595e-06	0.000531159	Distal Intergenic	uc003hhe.3	-20601	ENSG00000169429	CXCL8	C-X-C motif chemokine ligand 8
chr4	74848740	74849409	-0.551016	0.00161387	0.0190686	Promoter (<=1kb)	uc003hhi.3	-899	ENSG00000163737	PF4	platelet factor 4
chr4	74876743	74877446	-0.875338	2.08344807848841e-07	4.90826166833875e-05	Distal Intergenic	uc003hhk.4	-12297	ENSG00000163735	CXCL5	C-X-C motif chemokine ligand 5
chr4	75960750	75961345	-0.700506	8.47069348182756e-05	0.00269383	Intron (uc003hih.2/25849, intron 3 of 3)	uc003hih.2	102465	ENSG00000169116	PARM1	prostate androgen-regulated mucin-like protein 1
chr4	76358075	76358797	-0.941041	7.49853469641195e-07	0.000120799	Distal Intergenic	uc010iio.3	60844	ENSG00000163743	RCHY1	ring finger and CHY zinc finger domain containing 1
chr4	76740973	76741597	-0.591026	0.000793286	0.0120122	Distal Intergenic	uc003hiw.3	62323	ENSG00000138768	USO1	USO1 vesicle transport factor
chr4	78058337	78059280	-0.567342	0.00107317	0.0146784	Distal Intergenic	uc003hkq.4	-19077	ENSG00000138764	CCNG2	cyclin G2
chr4	79231425	79232249	-0.503037	0.00151062	0.018262	Intron (uc003hkw.3/80144, intron 15 of 41)	uc003hla.1	23879	ENSG00000138759	FRAS1	Fraser extracellular matrix complex subunit 1
chr4	79308305	79309213	-0.51781	0.00165027	0.0193171	Exon (uc003hkw.3/80144, exon 29 of 42)	uc010ijj.2	-30890	ENSG00000138759	FRAS1	Fraser extracellular matrix complex subunit 1
chr4	80821049	80821828	-0.776849	2.11139897489226e-06	0.000233382	Distal Intergenic	uc003hlw.4	72424	ENSG00000251321	PCAT4	prostate cancer associated transcript 4
chr4	80939135	80939690	-0.861503	3.32831560950439e-07	6.88677206664159e-05	Intron (uc003hly.4/118429, intron 11 of 16)	uc003hlx.1	53118	ENSG00000163297	ANTXR2	ANTXR cell adhesion molecule 2
chr4	83000198	83001152	-0.716411	0.00143337	0.0176936	Distal Intergenic	uc003hml.1	291585	ENSG00000138668	HNRNPD	heterogeneous nuclear ribonucleoprotein D
chr4	84095575	84096486	-0.564125	7.9956029837502e-05	0.00259888	Distal Intergenic	uc003hod.2	-59664	ENSG00000145287	PLAC8	placenta associated 8
chr4	84378431	84378940	-0.612392	0.000191172	0.00464701	Promoter (1-2kb)	uc003hor.4	1313	ENSG00000163319	MRPS18C	mitochondrial ribosomal protein S18C
chr4	85505278	85505923	-0.622186	0.000181604	0.00449494	Promoter (1-2kb)	uc011ccv.2	1221	ENSG00000163624	CDS1	CDP-diacylglycerol synthase 1
chr4	85673675	85674563	-0.577586	0.0003638	0.00715355	Intron (uc003hpd.3/23001, intron 35 of 67)	uc003hpe.1	-18913	ENSG00000163625	WDFY3	WD repeat and FYVE domain containing 3
chr4	85796942	85797666	-0.507841	0.00122966	0.0160736	Intron (uc003hpd.3/23001, intron 3 of 67)	uc003hpf.3	20497	ENSG00000163625	WDFY3	WD repeat and FYVE domain containing 3
chr4	86397100	86397885	-0.59408	0.000527017	0.00921845	Promoter (<=1kb)	uc003hpk.3	816	ENSG00000138639	ARHGAP24	Rho GTPase activating protein 24
chr4	86595975	86596609	-0.696139	2.26409880621869e-05	0.00111289	Intron (uc003hpi.1/83478, intron 2 of 2)	uc021xps.1	-47012	ENSG00000266421	MIR4451	microRNA 4451
chr4	86952517	86953011	-0.570467	0.000177964	0.0044307	Exon (uc003hpn.3/5602, exon 4 of 6)	uc003hpn.3	67419	ENSG00000109339	MAPK10	mitogen-activated protein kinase 10
chr4	88237963	88238567	-0.677835	5.90834355707073e-05	0.00209065	Exon (uc003hqo.2/345275, exon 3 of 7)	uc003hqo.2	5489	ENSG00000170509	HSD17B13	hydroxysteroid 17-beta dehydrogenase 13
chr4	88297930	88298768	-0.6161	4.57060961421094e-05	0.00179181	Intron (uc003hqp.2/51170, intron 2 of 6)	uc003hqp.2	13687	ENSG00000198189	HSD17B11	hydroxysteroid 17-beta dehydrogenase 11
chr4	88817723	88818631	-0.855356	1.6538219029083e-07	4.31698403486847e-05	Distal Intergenic	uc021xpx.1	61868	ENSG00000152595	MEPE	matrix extracellular phosphoglycoprotein
chr4	89737337	89738151	-0.555815	0.00135569	0.0171785	Intron (uc003hsb.2/10144, intron 1 of 17)	uc003hsb.2	6361	ENSG00000138640	FAM13A	family with sequence similarity 13 member A
chr4	89874093	89874766	-0.632516	4.14108616120172e-05	0.0016809	Intron (uc003hse.2/10144, intron 4 of 23)	uc003hse.2	103580	ENSG00000138640	FAM13A	family with sequence similarity 13 member A
chr4	89880511	89881286	-0.538962	0.000137408	0.00374796	Intron (uc003hse.2/10144, intron 4 of 23)	uc003hse.2	97060	ENSG00000138640	FAM13A	family with sequence similarity 13 member A
chr4	91251471	91252247	-0.52824	0.000266275	0.0057996	Intron (uc010ikv.2/401145, intron 3 of 9)	uc003hsw.3	95289	ENSG00000184305	CCSER1	coiled-coil serine rich protein 1
chr4	95486325	95486865	-0.542586	0.000242506	0.0054463	Intron (uc003htf.4/10611, intron 3 of 9)	uc003htl.4	-18687	ENSG00000163110	PDLIM5	PDZ and LIM domain 5
chr4	96044312	96045179	-0.640158	0.000679916	0.0107756	Exon (uc003htm.4/658, exon 7 of 13)	uc003htn.4	18806	ENSG00000138696	BMPR1B	bone morphogenetic protein receptor type 1B
chr4	100789177	100789671	0.506663	0.00198387	0.0218546	3' UTR	uc003hvg.2	26032	ENSG00000109270	LAMTOR3	late endosomal/lysosomal adaptor, MAPK and MTOR activator 3
chr4	101016046	101016847	-0.651678	5.13910901829499e-05	0.00192052	Distal Intergenic	uc003hvq.3	94808	ENSG00000145358	DDIT4L	DNA damage inducible transcript 4 like
chr4	102022985	102023389	-0.602202	0.000968309	0.0136626	Intron (uc003hvs.2/5530, intron 2 of 12)	uc003hvs.2	245239	ENSG00000138814	PPP3CA	protein phosphatase 3 catalytic subunit alpha
chr4	102089959	102090774	-0.752697	5.456160539563e-06	0.00044212	Intron (uc003hvs.2/5530, intron 1 of 12)	uc003hvs.2	177854	ENSG00000138814	PPP3CA	protein phosphatase 3 catalytic subunit alpha
chr4	102130837	102131504	-0.63767	0.000363961	0.00715355	Intron (uc003hvs.2/5530, intron 1 of 12)	uc003hvs.2	137124	ENSG00000138814	PPP3CA	protein phosphatase 3 catalytic subunit alpha
chr4	102137120	102137620	-0.629267	0.00036587	0.00717626	Intron (uc003hvs.2/5530, intron 1 of 12)	uc003hvs.2	131008	ENSG00000138814	PPP3CA	protein phosphatase 3 catalytic subunit alpha
chr4	102161187	102162042	-0.598953	2.38247287359554e-05	0.00114863	Intron (uc003hvs.2/5530, intron 1 of 12)	uc003hvs.2	106586	ENSG00000138814	PPP3CA	protein phosphatase 3 catalytic subunit alpha
chr4	102225413	102225957	-0.510704	0.00121608	0.0159577	Intron (uc003hvs.2/5530, intron 1 of 12)	uc003hvs.2	42671	ENSG00000138814	PPP3CA	protein phosphatase 3 catalytic subunit alpha
chr4	102675929	102676328	0.777384	8.04582995450015e-06	0.000569994	Intron (uc003hvx.4/55024, intron 5 of 20)	uc003hvy.4	-35436	ENSG00000153064	BANK1	B cell scaffold protein with ankyrin repeats 1
chr4	103574927	103575700	-0.508332	0.00112315	0.0151542	Intron (uc003hwg.3/4126, intron 12 of 16)	uc011cer.2	76056	ENSG00000109320	NFKB1	nuclear factor kappa B subunit 1
chr4	104063253	104063620	-0.905742	9.07537739891426e-05	0.00281503	Promoter (1-2kb)	uc003hxd.1	-1682	ENSG00000138778	CENPE	centromere protein E
chr4	106010431	106010989	-0.53899	0.000398097	0.00760216	Distal Intergenic	uc021xqk.1	-56043	ENSG00000168769	TET2	tet methylcytosine dioxygenase 2
chr4	106471324	106472248	-0.640099	5.14454449489819e-05	0.00192052	Promoter (1-2kb)	uc003hxu.3	-1529	ENSG00000236699	ARHGEF38	Rho guanine nucleotide exchange factor 38
chr4	107583484	107584110	-1.04584	8.00119115967212e-07	0.000126285	Distal Intergenic	uc021xqm.1	-294892	ENSG00000250298	GIMD1	GIMAP family P-loop NTPase domain containing 1
chr4	110281685	110282220	0.502479	0.000988121	0.0138672	Intron (uc003hzi.1/uc003hzi.1, intron 6 of 7)	uc003hzg.4	-57886	ENSG00000188517	COL25A1	collagen type XXV alpha 1 chain
chr4	112789262	112789711	0.560021	0.000950031	0.0135115	Distal Intergenic	uc003iah.2	-276842	ENSG00000174749	FAM241A	family with sequence similarity 241 member A
chr4	113219005	113219855	-0.600976	7.54589728061459e-05	0.00249495	Promoter (<=1kb)	uc011cfx.2	506	ENSG00000073331	ALPK1	alpha kinase 1
chr4	113486005	113486502	0.598907	0.000249719	0.00554941	Intron (uc003iav.3/55345, intron 5 of 15)	uc003iat.3	-3311	ENSG00000138658	ZGRF1	zinc finger GRF-type containing 1
chr4	119205308	119206071	-0.646091	9.38575482691867e-06	0.000627472	Intron (uc003ica.2/8492, intron 11 of 12)	uc003ibz.1	4963	ENSG00000275994	SNORA24	small nucleolar RNA, H/ACA box 24
chr4	122185980	122186761	-0.706466	0.000346222	0.00691507	Distal Intergenic	uc021xrj.1	-37359	ENSG00000050730	TNIP3	TNFAIP3 interacting protein 3
chr4	123181451	123182201	-0.722614	1.30680230574239e-05	0.000779834	Intron (uc003ieh.3/84162, intron 40 of 83)	uc003iel.1	5491	ENSG00000138688	BLTP1	bridge-like lipid transfer protein family member 1
chr4	123739878	123740645	0.551306	9.75243963882376e-05	0.0029443	Distal Intergenic	uc003iev.1	-7218	ENSG00000138685	FGF2	fibroblast growth factor 2
chr4	123996214	123996846	-0.592575	0.00125897	0.0163534	Intron (uc003iez.4/166378, intron 13 of 15)	uc003iez.4	151989	ENSG00000145375	AFG2A	AFG2 AAA ATPase homolog A
chr4	124024503	124025249	-0.582042	0.000568604	0.00960901	Intron (uc003iez.4/166378, intron 14 of 15)	uc003iez.4	180278	ENSG00000145375	AFG2A	AFG2 AAA ATPase homolog A
chr4	124118280	124118985	-0.636372	4.02584501564253e-05	0.00165592	Intron (uc003iez.4/166378, intron 14 of 15)	uc003ifa.4	-198965	ENSG00000164056	SPRY1	sprouty RTK signaling antagonist 1
chr4	124150550	124151204	-0.597873	0.000348632	0.00695093	Intron (uc003iez.4/166378, intron 14 of 15)	uc003ifa.4	-166746	ENSG00000164056	SPRY1	sprouty RTK signaling antagonist 1
chr4	129834872	129835843	-0.51984	0.00112512	0.0151688	Intron (uc003ign.2/132320, intron 8 of 10)	uc003ign.2	57684	ENSG00000151466	SCLT1	sodium channel and clathrin linker 1
chr4	129910360	129910901	-0.613053	0.000152006	0.0040048	Intron (uc003igo.2/132320, intron 2 of 14)	uc003igo.2	7539	ENSG00000151466	SCLT1	sodium channel and clathrin linker 1
chr4	139228270	139228916	-0.72999	0.000508676	0.0090185	Promoter (1-2kb)	uc031sha.1	-1949	ENSG00000251372	LINC00499	long intergenic non-protein coding RNA 499
chr4	139808178	139808754	-0.634509	0.00150456	0.0182212	Distal Intergenic	uc003ihk.1	-128189	ENSG00000151014	NOCT	nocturnin
chr4	140043506	140044091	0.510564	0.00373013	0.0334745	Intron (uc003ihp.1/1998, intron 3 of 8)	uc003ihp.1	16560	ENSG00000109381	ELF2	E74 like ETS transcription factor 2
chr4	140309471	140310370	-0.921068	2.22140144720686e-09	2.69217988248277e-06	3' UTR	uc003ihv.3	-64591	ENSG00000172007	RAB33B	RAB33B, member RAS oncogene family
chr4	141246617	141247546	-0.547667	0.000460733	0.00838762	Intron (uc003iib.2/60592, intron 1 of 4)	uc003iid.2	-17051	ENSG00000153130	SCOC	short coiled-coil protein
chr4	143406397	143407277	-0.533061	0.000908819	0.0130899	Intron (uc003iiw.4/8821, intron 2 of 25)	uc003iiz.3	-10836	ENSG00000109452	INPP4B	inositol polyphosphate-4-phosphatase type II B
chr4	144117234	144117775	0.572699	0.00116251	0.0154842	Intron (uc003ija.4/84640, intron 3 of 8)	uc003ijc.3	11164	ENSG00000170185	USP38	ubiquitin specific peptidase 38
chr4	145922737	145923441	-0.606127	3.76009743896653e-05	0.00156944	Intron (uc003iju.5/10393, intron 5 of 5)	uc003ijx.3	-95715	ENSG00000164163	ABCE1	ATP binding cassette subfamily E member 1
chr4	146818347	146818867	-0.636457	0.000140457	0.00380997	Intron (uc003ikm.3/152485, intron 2 of 14)	uc003ikm.3	40740	ENSG00000151612	ZNF827	zinc finger protein 827
chr4	147034209	147034773	-0.608004	0.00102242	0.0142134	Intron (uc003iko.2/100505545, intron 3 of 5)	uc003iko.2	8292	ENSG00000248809	LINC01095	long intergenic non-protein coding RNA 1095
chr4	148692799	148693408	0.737475	3.05011811944681e-06	0.000298279	Intron (uc003ile.1/79658, intron 1 of 4)	uc021xso.1	-10338	ENSG00000264274	MIR4799	microRNA 4799
chr4	148772795	148773330	-0.508507	0.00103367	0.0143053	Intron (uc003ile.1/79658, intron 4 of 4)	uc003ilg.3	-29659	ENSG00000071205	ARHGAP10	Rho GTPase activating protein 10
chr4	153610338	153611206	-0.759788	4.90409070994012e-06	0.000411262	Distal Intergenic	uc003imw.2	-9021	ENSG00000170006	TMEM154	transmembrane protein 154
chr4	153683400	153684115	-0.592845	0.000101164	0.00300605	Distal Intergenic	uc003imy.3	16801	ENSG00000169989	TIGD4	tigger transposable element derived 4
chr4	154297760	154298235	-0.720769	2.35215828082741e-05	0.00114181	Intron (uc003ink.2/84057, intron 4 of 7)	uc021xtk.1	31959	ENSG00000121211	MND1	meiotic nuclear divisions 1
chr4	156436483	156437132	-0.641735	0.000859123	0.0126424	Distal Intergenic	uc010iqb.2	-138361	ENSG00000164114	MAP9	microtubule associated protein 9
chr4	160051939	160052581	0.508167	0.000153458	0.00403676	Promoter (1-2kb)	uc021xtt.1	-1893	ENSG00000264105	MIR3688-1	microRNA 3688-1
chr4	160172656	160173469	0.506167	1.83239782729051e-06	0.00021222	Distal Intergenic	uc003iqg.4	-15529	ENSG00000109756	RAPGEF2	Rap guanine nucleotide exchange factor 2
chr4	166208926	166209786	-0.569698	0.000441201	0.00812796	Intron (uc003irb.3/11275, intron 5 of 14)	uc003ird.3	-7751	ENSG00000229894	GK3	glycerol kinase 3
chr4	169345915	169346624	-0.503481	0.006536	0.0486746	Intron (uc021xuh.1/91351, intron 13 of 36)	uc003irs.1	30679	ENSG00000181381	DDX60L	DExD/H-box 60 like
chr4	172157109	172157714	-1.08092	2.14425427785299e-08	1.37207268438185e-05	Distal Intergenic	uc003isu.2	195356	ENSG00000248872	LINC02431	long intergenic non-protein coding RNA 2431
chr4	175535306	175536105	-0.943912	6.93885473767544e-07	0.000114302	Distal Intergenic	uc011ckg.2	-91257	ENSG00000164120	HPGD	15-hydroxyprostaglandin dehydrogenase
chr4	176866718	176867426	-0.722234	4.8232642743183e-05	0.00184732	Intron (uc003iug.4/2823, intron 1 of 7)	uc003iug.4	56416	ENSG00000150625	GPM6A	glycoprotein M6A
chr4	178228478	178229121	-0.568056	0.000652947	0.0105309	Promoter (1-2kb)	uc010irs.3	-1870	ENSG00000109674	NEIL3	nei like DNA glycosylase 3
chr4	185169450	185170111	-0.721512	0.000121607	0.00344747	Distal Intergenic	uc003iwc.3	-30336	ENSG00000164303	ENPP6	ectonucleotide pyrophosphatase/phosphodiesterase 6
chr4	185225859	185226487	-0.789509	4.29832567121096e-06	0.000380834	Distal Intergenic	uc003iwd.2	48643	ENSG00000180712	LINC02363	long intergenic non-protein coding RNA 2363
chr4	185403599	185404161	0.535052	0.000105198	0.0030956	Distal Intergenic	uc003iwf.4	-7873	ENSG00000168310	IRF2	interferon regulatory factor 2
chr5	484528	485280	0.54006	2.72071219143245e-06	0.00027396	Exon (uc003jbe.2/6550, exon 4 of 17)	uc031sim.1	-11448	ENSG00000188242	SLC9A3-OT1	SLC9A3 3' UTR overlapping transcript 1
chr5	1524435	1525291	-0.57582	0.00080165	0.0120957	Promoter (<=1kb)	uc003jcm.3	-359	ENSG00000153395	LPCAT1	lysophosphatidylcholine acyltransferase 1
chr5	6767115	6767703	0.526073	0.000999811	0.0139965	Distal Intergenic	uc010itl.1	21014	ENSG00000112941	TENT4A	terminal nucleotidyltransferase 4A
chr5	10626669	10627360	0.518341	2.61391637182149e-05	0.00123024	Intron (uc021xwp.1/651746, intron 2 of 3)	uc021xwp.1	62234	ENSG00000164236	ANKRD33B	ankyrin repeat domain 33B
chr5	11246570	11247532	0.527167	0.000271934	0.00585991	Intron (uc011cmx.1/1501, intron 3 of 16)	uc011cmx.1	137809	ENSG00000169862	CTNND2	catenin delta 2
chr5	17284733	17285593	-0.757733	6.5470772999729e-05	0.00225781	Distal Intergenic	uc003jfx.4	67063	ENSG00000176788	BASP1	brain abundant membrane attached signal protein 1
chr5	17317774	17318547	-0.515859	0.00178532	0.0204189	Distal Intergenic	uc003jga.3	68872	ENSG00000250822	LINC02111	long intergenic non-protein coding RNA 2111
chr5	17713468	17714236	-0.560159	0.00431589	0.0369296	Distal Intergenic	uc003jga.3	-326049	ENSG00000250822	LINC02111	long intergenic non-protein coding RNA 2111
chr5	32298679	32299134	0.553743	0.000749394	0.0115591	Intron (uc003jhq.3/54545, intron 1 of 15)	uc003jhq.3	13980	ENSG00000150712	MTMR12	myotubularin related protein 12
chr5	36561482	36562408	-0.748043	7.85515822473879e-06	0.000562753	Distal Intergenic	uc021xxn.1	-44049	ENSG00000079215	SLC1A3	solute carrier family 1 member 3
chr5	37436374	37436980	-0.504712	0.00719415	0.0517875	Intron (uc010iva.1/55100, intron 5 of 11)	uc003jkv.3	56962	ENSG00000082068	WDR70	WD repeat domain 70
chr5	37661457	37662398	-0.536307	3.66705602229392e-05	0.00153627	Intron (uc010iva.1/55100, intron 10 of 11)	uc011cpd.2	172526	ENSG00000168621	GDNF	glial cell derived neurotrophic factor
chr5	39947945	39948685	-0.641773	1.88421048810355e-05	0.000979155	Distal Intergenic	uc003jlx.3	-522610	ENSG00000153071	DAB2	DAB adaptor protein 2
chr5	40150475	40151307	-0.516487	0.00944768	0.0617603	Distal Intergenic	uc003jlz.3	-528725	ENSG00000171522	PTGER4	prostaglandin E receptor 4
chr5	40585513	40586235	-0.68152	3.03321075192915e-05	0.00135853	Distal Intergenic	uc003jlz.3	-93797	ENSG00000171522	PTGER4	prostaglandin E receptor 4
chr5	40614175	40614747	-0.530531	0.000589133	0.00985781	Distal Intergenic	uc003jlz.3	-65285	ENSG00000171522	PTGER4	prostaglandin E receptor 4
chr5	40660218	40660650	-0.549895	0.00190658	0.0212982	Distal Intergenic	uc003jlz.3	-19382	ENSG00000171522	PTGER4	prostaglandin E receptor 4
chr5	40676167	40676935	-0.58063	4.66506262865782e-05	0.00181334	Distal Intergenic	uc003jlz.3	-3097	ENSG00000171522	PTGER4	prostaglandin E receptor 4
chr5	40747035	40747469	0.732199	1.28695946836485e-08	9.49384404336797e-06	5' UTR	uc003jma.3	8603	ENSG00000113638	TTC33	tetratricopeptide repeat domain 33
chr5	42972242	42972966	0.657255	8.65113667002521e-08	2.93567671760635e-05	Distal Intergenic	uc003jnc.3	45947	ENSG00000177738	ANXA2R-OT1	ANXA2R overlapping transcript 1
chr5	43769438	43770276	-0.65047	0.000723548	0.0112939	Distal Intergenic	uc031sjh.1	-166106	NA	NNT-AS1	NNT antisense RNA 1
chr5	44811684	44812430	-0.545514	0.000654274	0.0105395	Promoter (1-2kb)	uc003joi.1	1739	ENSG00000112996	MRPS30	mitochondrial ribosomal protein S30
chr5	49730677	49731559	-0.606573	0.00262886	0.0264712	Intron (uc003jom.3/133418, intron 1 of 8)	uc003jom.3	5675	ENSG00000170571	EMB	embigin
chr5	50029416	50030172	-0.702839	0.00018923	0.00462633	Intron (uc003jon.4/79668, intron 3 of 26)	uc003jop.3	66644	ENSG00000151883	PARP8	poly(ADP-ribose) polymerase family member 8
chr5	50045139	50045926	-0.611012	5.6506639380596e-05	0.00203154	Intron (uc003jon.4/79668, intron 3 of 26)	uc003jop.3	82367	ENSG00000151883	PARP8	poly(ADP-ribose) polymerase family member 8
chr5	50119505	50120058	-0.555935	0.000644963	0.0104719	Intron (uc003jon.4/79668, intron 18 of 26)	uc003jop.3	156733	ENSG00000151883	PARP8	poly(ADP-ribose) polymerase family member 8
chr5	53853062	53853538	-0.671973	0.000446265	0.00817045	Distal Intergenic	uc003jpi.4	39469	ENSG00000178996	SNX18	sorting nexin 18
chr5	56233195	56233780	-0.559373	0.000254009	0.00562633	5' UTR	uc003jqz.1	3180	ENSG00000155545	MIER3	MIER family member 3
chr5	56245713	56246321	-0.573041	0.00227231	0.0239616	Promoter (1-2kb)	uc003jra.1	1633	ENSG00000155545	MIER3	MIER family member 3
chr5	58339996	58340795	-0.635493	0.000199445	0.00478977	Intron (uc003jrv.2/5144, intron 5 of 14)	uc003jru.3	-4657	ENSG00000113448	PDE4D	phosphodiesterase 4D
chr5	58448242	58448619	-0.680769	0.000122875	0.00347169	Intron (uc003jrv.2/5144, intron 5 of 14)	uc010iwi.1	63175	ENSG00000113448	PDE4D	phosphodiesterase 4D
chr5	58638498	58639001	-0.705498	3.78414017558517e-05	0.00157697	Intron (uc003jrw.2/5144, intron 1 of 14)	uc003jrw.2	13726	ENSG00000113448	PDE4D	phosphodiesterase 4D
chr5	59214318	59214826	-0.894529	2.29038748083699e-05	0.00112153	Intron (uc003jsb.3/5144, intron 3 of 16)	uc003jsa.2	-24697	ENSG00000113448	PDE4D	phosphodiesterase 4D
chr5	59312392	59313142	-1.30813	3.17637462464271e-10	6.73669353203911e-07	Intron (uc003jsb.3/5144, intron 2 of 16)	uc003jsa.2	-122771	ENSG00000113448	PDE4D	phosphodiesterase 4D
chr5	59418904	59419615	-0.947301	1.24647173198455e-05	0.000755317	Intron (uc003jsb.3/5144, intron 2 of 16)	uc003jse.1	138771	ENSG00000113448	PDE4D	phosphodiesterase 4D
chr5	59441722	59442570	-0.670416	4.52590747524427e-05	0.0017817	Intron (uc003jsb.3/5144, intron 2 of 16)	uc003jse.1	115816	ENSG00000113448	PDE4D	phosphodiesterase 4D
chr5	59515105	59515797	-0.79707	0.000106446	0.00312197	Intron (uc003jsb.3/5144, intron 1 of 16)	uc003jse.1	42589	ENSG00000113448	PDE4D	phosphodiesterase 4D
chr5	59517604	59518346	-0.665464	0.000293235	0.00612299	Intron (uc003jsb.3/5144, intron 1 of 16)	uc003jse.1	40040	ENSG00000113448	PDE4D	phosphodiesterase 4D
chr5	59543754	59544308	-0.634118	0.000276814	0.00591596	Intron (uc003jsb.3/5144, intron 1 of 16)	uc003jse.1	14078	ENSG00000113448	PDE4D	phosphodiesterase 4D
chr5	59568257	59569041	-1.13796	2.06364704343799e-11	1.16712997953374e-07	Intron (uc003jsb.3/5144, intron 1 of 16)	uc003jse.1	-9871	ENSG00000113448	PDE4D	phosphodiesterase 4D
chr5	59569868	59570537	-0.665219	0.000445226	0.00815782	Intron (uc003jsb.3/5144, intron 1 of 16)	uc003jse.1	-11482	ENSG00000113448	PDE4D	phosphodiesterase 4D
chr5	59581732	59582524	-0.618431	0.000106658	0.00312241	Intron (uc003jsb.3/5144, intron 1 of 16)	uc003jse.1	-23346	ENSG00000113448	PDE4D	phosphodiesterase 4D
chr5	60923007	60923788	-0.519867	0.00255908	0.0259456	Intron (uc003jss.4/uc003jss.4, intron 1 of 2)	uc003jst.1	-9848	ENSG00000178722	LINC03122	long intergenic non-protein coding RNA 3122
chr5	61814366	61814955	-0.569049	0.000261199	0.00572948	Intron (uc003jtc.3/51194, intron 20 of 29)	uc003jtd.1	13681	ENSG00000086200	IPO11	importin 11
chr5	64120367	64121328	-0.613295	0.0001349	0.00370964	Intron (uc003jtm.3/10283, intron 10 of 10)	uc010iwt.1	55612	ENSG00000153015	CWC27	CWC27 spliceosome associated cyclophilin
chr5	64198524	64199416	-0.97666	1.24864826874262e-10	4.23716303515121e-07	Intron (uc003jtn.1/10283, intron 11 of 13)	uc010iwt.1	133769	ENSG00000153015	CWC27	CWC27 spliceosome associated cyclophilin
chr5	66444817	66445562	0.546008	1.6317683630565e-05	0.000892237	3' UTR	uc003juy.2	47055	ENSG00000134061	CD180	CD180 molecule
chr5	66709447	66710176	-0.640205	0.000151331	0.00399632	Distal Intergenic	uc003juy.2	-216830	ENSG00000134061	CD180	CD180 molecule
chr5	68609032	68609777	-0.506151	0.000599321	0.00996267	Intron (uc003jvv.1/202243, intron 2 of 10)	uc003jvv.1	6630	ENSG00000183323	CCDC125	coiled-coil domain containing 125
chr5	72170261	72170943	-0.623275	0.000280651	0.00597841	Intron (uc011csi.1/3842, intron 5 of 8)	uc021yal.1	-3475	ENSG00000263593	MIR4804	microRNA 4804
chr5	73214649	73215414	-0.609078	0.000189868	0.00462858	Intron (uc010izf.3/64283, intron 35 of 36)	uc003kda.4	32974	ENSG00000214944	ARHGEF28	Rho guanine nucleotide exchange factor 28
chr5	73353954	73354439	0.618014	0.000130897	0.00363492	Distal Intergenic	uc003kda.4	172279	ENSG00000214944	ARHGEF28	Rho guanine nucleotide exchange factor 28
chr5	74343878	74344692	0.554647	1.70416821996165e-05	0.000920902	Distal Intergenic	uc003kdn.3	-17154	ENSG00000176928	GCNT4	glucosaminyl (N-acetyl) transferase 4
chr5	74746878	74747408	-0.508841	0.00176808	0.0202764	Intron (uc003kds.3/10087, intron 3 of 16)	uc003kds.3	60046	ENSG00000113163	CERT1	ceramide transporter 1
chr5	74834297	74835039	-0.515491	4.84244926361861e-05	0.0018487	Intron (uc003kdw.3/51426, intron 1 of 14)	uc003kea.3	-7796	ENSG00000122008	POLK	DNA polymerase kappa
chr5	74854299	74854760	-0.651272	0.000191999	0.00466143	Intron (uc003kdw.3/51426, intron 3 of 14)	uc010izs.3	11464	ENSG00000122008	POLK	DNA polymerase kappa
chr5	76100194	76100869	0.530406	2.26618691265466e-05	0.00111289	Distal Intergenic	uc003keo.3	-13964	ENSG00000164251	F2RL1	F2R like trypsin receptor 1
chr5	76449260	76449858	-0.562919	0.00152354	0.0183398	Distal Intergenic	uc003kfa.3	-56848	ENSG00000113231	PDE8B	phosphodiesterase 8B
chr5	76449863	76450807	-0.881349	1.69132162172287e-07	4.35135536022604e-05	Distal Intergenic	uc003kfa.3	-55899	ENSG00000113231	PDE8B	phosphodiesterase 8B
chr5	77262082	77262797	-0.687496	0.000103177	0.0030542	Distal Intergenic	uc003kfi.1	-189897	ENSG00000171530	TBCA	tubulin folding cofactor A
chr5	79664999	79665853	-0.627871	0.000131693	0.00365104	Distal Intergenic	uc010jaj.1	-17214	NA	CRSP8P	mediator complex subunit 27 pseudogene
chr5	79904779	79905372	-0.755369	0.000100833	0.00300351	Distal Intergenic	uc010jan.3	-38475	ENSG00000189127	ANKRD34B	ankyrin repeat domain 34B
chr5	79908731	79909656	-0.605423	0.000122467	0.00346605	Distal Intergenic	uc021yay.1	37198	NA	MTRNR2L2	MT-RNR2 like 2 (pseudogene)
chr5	79984136	79985115	-0.6549	9.31573626085456e-05	0.00286082	Intron (uc003kgz.4/4437, intron 8 of 23)	uc011ctm.2	-33336	ENSG00000228716	DHFR	dihydrofolate reductase
chr5	80593261	80593784	-0.902333	1.43280974684459e-06	0.000180066	Intron (uc011cto.1/26829, intron 1 of 1)	uc003khe.2	3604	ENSG00000247572	CKMT2-AS1	CKMT2 antisense RNA 1
chr5	80623066	80623585	-0.527311	0.00315707	0.0300426	Intron (uc011cto.1/26829, intron 1 of 1)	uc003khk.4	25664	ENSG00000131732	ZCCHC9	zinc finger CCHC-type containing 9
chr5	81194428	81194948	-0.531135	0.00528039	0.0423775	Distal Intergenic	uc003khq.2	-72896	ENSG00000152348	ATG10	autophagy related 10
chr5	81400715	81401228	-0.561277	0.00190293	0.0212904	Intron (uc003khq.2/83734, intron 3 of 3)	uc010jas.3	132871	ENSG00000152348	ATG10	autophagy related 10
chr5	86539074	86539602	-0.61416	0.000214008	0.00502222	Intron (uc003kit.3/uc003kit.3, intron 2 of 3)	uc003kiw.3	-24468	ENSG00000145715	RASA1	RAS p21 protein activator 1
chr5	86628832	86629389	-0.592652	0.00118667	0.0157054	Exon (uc003kiw.3/5921, exon 4 of 25)	uc011ctw.2	64091	ENSG00000145715	RASA1	RAS p21 protein activator 1
chr5	86657743	86658569	-0.690229	2.33935198758667e-05	0.00113893	Exon (uc003kiw.3/5921, exon 10 of 25)	uc003kiy.1	45434	ENSG00000134480	CCNH	cyclin H
chr5	88102985	88103584	0.534176	0.000267529	0.0058017	Intron (uc003kji.2/4208, intron 1 of 8)	uc003kji.2	16160	ENSG00000081189	MEF2C	myocyte enhancer factor 2C
chr5	90409766	90410423	-0.759519	5.5799076201828e-05	0.0020208	Intron (uc003kjt.4/84059, intron 87 of 89)	uc003kjx.3	214687	ENSG00000164199	ADGRV1	adhesion G protein-coupled receptor V1
chr5	90485537	90486418	-0.751646	1.69190560360334e-06	0.000203593	Distal Intergenic	uc003kka.4	-189746	ENSG00000281357	ARRDC3-AS1	ARRDC3 antisense RNA 1
chr5	93417071	93417667	-0.731079	3.37419076241568e-05	0.00145304	Intron (uc010jbd.3/83989, intron 1 of 10)	uc010jbd.3	29737	ENSG00000113391	ARB2A	ARB2 cotranscriptional regulator A
chr5	93883858	93884462	-0.983574	6.84616251992749e-08	2.6103109994519e-05	Intron (uc011cuk.2/285600, intron 2 of 20)	uc011cuk.2	69847	ENSG00000185261	KIAA0825	KIAA0825
chr5	93983764	93984530	-0.551062	0.00144965	0.0178148	Intron (uc011cul.1/84250, intron 4 of 7)	uc003kkr.4	29373	ENSG00000133302	SLF1	SMC5-SMC6 complex localization factor 1
chr5	94249648	94250362	-0.616314	7.45906090491208e-05	0.00248396	Intron (uc003kku.2/79772, intron 1 of 15)	uc003kku.2	15044	ENSG00000175471	MCTP1	multiple C2 and transmembrane domain containing 1
chr5	94616108	94616941	0.52021	4.97390762254572e-05	0.00188672	Intron (uc003kkx.2/79772, intron 1 of 22)	uc003kkx.2	3338	ENSG00000175471	MCTP1	multiple C2 and transmembrane domain containing 1
chr5	95595312	95595979	-0.533415	0.00466784	0.0388517	Distal Intergenic	uc010jbi.2	152710	ENSG00000175426	PCSK1	proprotein convertase subtilisin/kexin type 1
chr5	95956945	95957836	-0.555209	0.000658563	0.010571	Distal Intergenic	uc003klt.3	-39905	ENSG00000153113	CAST	calpastatin
chr5	95981672	95982175	-0.624117	0.000371474	0.0072448	Distal Intergenic	uc003klt.3	-15566	ENSG00000153113	CAST	calpastatin
chr5	96193818	96194209	0.623278	0.0010984	0.0149093	Intron (uc003kmo.1/uc003kmo.1, intron 2 of 3)	uc003kmq.3	-17435	ENSG00000164308	ERAP2	endoplasmic reticulum aminopeptidase 2
chr5	96370740	96371484	-0.652884	0.0001676	0.0042509	Distal Intergenic	uc003kmw.1	76584	ENSG00000113441	LNPEP	leucyl and cystinyl aminopeptidase
chr5	96433119	96433764	-0.672732	1.98640023308554e-05	0.00101823	Intron (uc003kmy.4/167410, intron 4 of 5)	uc003kmy.4	44756	ENSG00000145721	LIX1	limb and CNS expressed 1
chr5	98255042	98255568	-0.654586	3.22280051442015e-05	0.00140388	Intron (uc003knf.3/1105, intron 1 of 34)	uc003knf.3	6670	ENSG00000153922	CHD1	chromodomain helicase DNA binding protein 1
chr5	99910911	99911466	0.511476	0.00366464	0.0330603	Intron (uc003knj.1/345757, intron 2 of 2)	uc003knj.1	39787	ENSG00000174132	FAM174A	family with sequence similarity 174 member A
chr5	101012363	101013215	-0.627932	0.000555446	0.00949547	Distal Intergenic	uc003knm.3	619038	ENSG00000173930	SLCO4C1	solute carrier organic anion transporter family member 4C1
chr5	101615989	101616560	-0.563299	0.000914915	0.0131498	Intron (uc003knm.3/353189, intron 2 of 12)	uc003knm.3	15693	ENSG00000173930	SLCO4C1	solute carrier organic anion transporter family member 4C1
chr5	102886223	102886667	-0.722135	0.000471009	0.00852892	3' UTR	uc003koi.3	11823	ENSG00000112874	NUDT12	nudix hydrolase 12
chr5	107407148	107407976	-0.607441	0.00117836	0.0156259	Intron (uc011cvc.2/64839, intron 6 of 8)	uc003kon.4	295678	ENSG00000145743	FBXL17	F-box and leucine rich repeat protein 17
chr5	107535179	107536125	-0.51756	0.00121541	0.0159577	Intron (uc011cvc.2/64839, intron 5 of 8)	uc003kon.4	167529	ENSG00000145743	FBXL17	F-box and leucine rich repeat protein 17
chr5	107645797	107646593	-0.510012	0.00273124	0.0271476	Intron (uc011cvc.2/64839, intron 4 of 8)	uc003kon.4	57061	ENSG00000145743	FBXL17	F-box and leucine rich repeat protein 17
chr5	107647209	107647987	-0.605046	9.07405981238689e-05	0.00281503	Intron (uc011cvc.2/64839, intron 4 of 8)	uc003kon.4	55667	ENSG00000145743	FBXL17	F-box and leucine rich repeat protein 17
chr5	107657531	107658470	-0.558685	0.000235391	0.0053645	Intron (uc011cvc.2/64839, intron 4 of 8)	uc003kon.4	45184	ENSG00000145743	FBXL17	F-box and leucine rich repeat protein 17
chr5	107673017	107673589	-0.796377	4.32565827303048e-05	0.0017269	Intron (uc011cvc.2/64839, intron 4 of 8)	uc003kon.4	30065	ENSG00000145743	FBXL17	F-box and leucine rich repeat protein 17
chr5	108908347	108909230	0.512676	1.78896271581438e-05	0.000953009	Distal Intergenic	uc003kot.1	-115926	ENSG00000112893	MAN2A1	mannosidase alpha class 2A member 1
chr5	110080260	110081240	-0.628726	7.05013664695897e-05	0.00238762	Intron (uc011cvi.2/91137, intron 3 of 7)	uc003koz.3	5506	ENSG00000164209	SLC25A46	solute carrier family 25 member 46
chr5	110089319	110089848	-0.549483	0.00320781	0.0303722	Intron (uc011cvi.2/91137, intron 5 of 7)	uc003koz.3	14565	ENSG00000164209	SLC25A46	solute carrier family 25 member 46
chr5	110452426	110452919	-0.792085	0.000107278	0.00313286	Intron (uc003kpd.3/134430, intron 16 of 22)	uc010jbu.3	24556	ENSG00000134987	WDR36	WD repeat domain 36
chr5	112353901	112354453	-0.587691	0.000739012	0.0114458	3' UTR	uc011cwa.2	41494	ENSG00000172795	DCP2	decapping mRNA 2
chr5	112901283	112901754	-0.518759	0.00190666	0.0212982	Exon (uc003kqn.3/64848, exon 21 of 30)	uc003kqn.3	51892	ENSG00000047188	YTHDC2	YTH N6-methyladenosine RNA binding protein C2
chr5	114192735	114193724	-0.587957	0.00031081	0.0063745	Distal Intergenic	uc011cwc.2	311934	ENSG00000152503	TRIM36	tripartite motif containing 36
chr5	114828286	114829008	-0.584872	0.000389064	0.0074739	Distal Intergenic	uc003krb.1	51583	ENSG00000145780	FEM1C	fem-1 homolog C
chr5	115208624	115209221	-0.94953	2.09941043867602e-07	4.90826166833875e-05	Intron (uc003krk.3/1176, intron 4 of 6)	uc003krl.3	31005	ENSG00000177879	AP3S1	adaptor related protein complex 3 subunit sigma 1
chr5	115212936	115213808	-0.579926	0.000298839	0.00620233	Intron (uc003krk.3/1176, intron 4 of 6)	uc003krl.3	35317	ENSG00000177879	AP3S1	adaptor related protein complex 3 subunit sigma 1
chr5	115228642	115229447	-0.849226	2.21869550009274e-05	0.00110233	Intron (uc003krk.3/1176, intron 4 of 6)	uc003krl.3	51023	ENSG00000177879	AP3S1	adaptor related protein complex 3 subunit sigma 1
chr5	115245817	115246769	-1.00616	1.22556090271769e-08	9.24181859396049e-06	Intron (uc003krk.3/1176, intron 6 of 6)	uc003kro.3	-51382	ENSG00000172901	LVRN	laeverin
chr5	115328401	115329346	-1.034	1.07588930217174e-08	8.84876407305732e-06	Promoter (1-2kb)	uc003krq.3	-1728	ENSG00000172901	LVRN	laeverin
chr5	115561419	115562333	-0.88765	5.32032501007561e-07	9.60318664318648e-05	Intron (uc003krt.1/51397, intron 5 of 6)	uc003krt.1	140692	ENSG00000145781	COMMD10	COMM domain containing 10
chr5	115596788	115597233	-0.521055	0.00219117	0.0234461	Intron (uc003krt.1/51397, intron 5 of 6)	uc003krt.1	176061	ENSG00000145781	COMMD10	COMM domain containing 10
chr5	118230641	118231240	-0.893388	1.76558278871511e-06	0.000208032	Intron (uc003ksa.3/285605, intron 4 of 5)	uc021ycv.1	-79041	ENSG00000283498	MIR1244-2	microRNA 1244-2
chr5	119385410	119386081	-0.508954	0.00745543	0.0529717	Distal Intergenic	uc003ksp.3	-413938	ENSG00000184838	PRR16	proline rich 16
chr5	119603612	119604362	-0.596641	0.000854832	0.0126012	Distal Intergenic	uc003ksp.3	-195657	ENSG00000184838	PRR16	proline rich 16
chr5	122290040	122290765	-0.593177	0.000682955	0.0108044	Intron (uc003ktf.2/28966, intron 3 of 5)	uc003kth.3	81660	ENSG00000168938	PPIC	peptidylprolyl isomerase C
chr5	122774401	122775080	-0.526115	0.00416192	0.0360927	Distal Intergenic	uc011cwq.2	-15115	ENSG00000168944	CEP120	centrosomal protein 120
chr5	124214935	124215903	-0.690532	1.43802630901981e-06	0.000180066	Distal Intergenic	uc003ktt.1	-130435	ENSG00000168916	ZNF608	zinc finger protein 608
chr5	126065790	126066534	-0.724652	8.965552543031e-05	0.0027963	Distal Intergenic	uc003kud.2	-45781	ENSG00000113368	LMNB1	lamin B1
chr5	126986385	126987309	-0.556189	0.000463872	0.00843119	Promoter (1-2kb)	uc003kum.4	-1398	ENSG00000205279	CTXN3	cortexin 3
chr5	127466431	127467191	-0.600272	0.000492543	0.0088061	Exon (uc003kus.3/6558, exon 5 of 27)	uc003kut.1	-26489	ENSG00000064651	SLC12A2	solute carrier family 12 member 2
chr5	127814646	127815171	-0.507108	0.00727973	0.0521381	Intron (uc003kuu.3/2201, intron 5 of 64)	uc003kuu.3	58564	ENSG00000138829	FBN2	fibrillin 2
chr5	130916037	130916840	-0.62152	0.00011908	0.00339284	Intron (uc003kvn.2/51735, intron 4 of 27)	uc003kvn.2	54089	ENSG00000158987	RAPGEF6	Rap guanine nucleotide exchange factor 6
chr5	131930416	131930894	-0.705371	0.000363737	0.00715355	Exon (uc003kxh.3/10111, exon 12 of 25)	uc003kxi.3	37800	ENSG00000113522	RAD50	RAD50 double strand break repair protein
chr5	134021813	134022580	-0.526736	0.000265878	0.0057996	Exon (uc021ydr.1/10802, exon 10 of 13)	uc011cxu.2	37338	ENSG00000113615	SEC24A	SEC24 homolog A, COPII coat complex component
chr5	134526039	134526953	-0.58237	0.00520053	0.0419479	Intron (uc003laj.2/100996485, intron 3 of 5)	uc003lak.3	56914	ENSG00000249647	LINC02900	long intergenic non-protein coding RNA 2900
chr5	137936594	137937097	0.503898	0.000903272	0.0130488	Distal Intergenic	uc011cyw.2	-25276	ENSG00000113013	HSPA9	heat shock protein family A (Hsp70) member 9
chr5	139264892	139265353	0.610534	0.000670258	0.0106752	Intron (uc003lev.2/9542, intron 2 of 10)	uc003leu.1	89486	ENSG00000146005	PSD2	pleckstrin and Sec7 domain containing 2
chr5	139565554	139566543	-0.867038	1.77571547242764e-08	1.15879093925691e-05	Intron (uc003lfd.3/84418, intron 1 of 2)	uc010jfi.3	10901	ENSG00000120306	CYSTM1	cysteine rich transmembrane module containing 1
chr5	139578830	139579545	-0.592594	8.0481416904946e-05	0.00260846	Intron (uc003lfd.3/84418, intron 2 of 2)	uc010jfi.3	24177	ENSG00000120306	CYSTM1	cysteine rich transmembrane module containing 1
chr5	139601020	139601962	-0.547611	2.25549236768215e-05	0.00111247	Intron (uc003lfd.3/84418, intron 2 of 2)	uc010jfi.3	46367	ENSG00000120306	CYSTM1	cysteine rich transmembrane module containing 1
chr5	139614966	139615564	-0.519627	0.00172009	0.0198874	Intron (uc003lfd.3/84418, intron 2 of 2)	uc010jfi.3	60313	ENSG00000120306	CYSTM1	cysteine rich transmembrane module containing 1
chr5	139926463	139927011	-0.724638	7.72825105955262e-05	0.00253382	Promoter (<=1kb)	uc003lfy.1	-240	ENSG00000243056	EIF4EBP3	eukaryotic translation initiation factor 4E binding protein 3
chr5	142663871	142664721	-0.540625	0.00115556	0.015438	Intron (uc003lmy.3/2908, intron 7 of 8)	uc031slp.1	115696	ENSG00000113580	NR3C1	nuclear receptor subfamily 3 group C member 1
chr5	145318710	145319640	-0.534288	0.000357561	0.00708731	Promoter (1-2kb)	uc011dbl.1	1324	ENSG00000156463	SH3RF2	SH3 domain containing ring finger 2
chr5	146747138	146748106	-0.772327	2.67556947832149e-05	0.00125231	Intron (uc003lom.2/202374, intron 8 of 10)	uc003lon.1	85154	ENSG00000113657	DPYSL3	dihydropyrimidinase like 3
chr5	146750415	146750974	-0.813699	7.15373657752764e-06	0.000533527	Intron (uc003lom.2/202374, intron 9 of 10)	uc003lon.1	82286	ENSG00000113657	DPYSL3	dihydropyrimidinase like 3
chr5	149527467	149527983	0.52107	0.000242832	0.0054463	Intron (uc003lro.3/5159, intron 1 of 22)	uc003lro.3	7439	ENSG00000113721	PDGFRB	platelet derived growth factor receptor beta
chr5	153664076	153664853	-0.563869	0.000607492	0.010051	Intron (uc003lvg.1/55568, intron 1 of 6)	uc010jid.3	-12648	ENSG00000164574	GALNT10	polypeptide N-acetylgalactosaminyltransferase 10
chr5	156682555	156683345	-0.589536	0.000304432	0.00627238	Distal Intergenic	uc011ddn.2	-9746	ENSG00000055163	CYFIP2	cytoplasmic FMR1 interacting protein 2
chr5	156890614	156891597	-0.554293	0.000176602	0.00440647	Intron (uc003lwx.4/348938, intron 2 of 5)	uc010jin.1	3277	ENSG00000172548	NIPAL4	NIPA like domain containing 4
chr5	157051888	157052725	-0.628458	0.000148851	0.00394617	3' UTR	uc003lxb.1	26703	ENSG00000039600	SOX30	SRY-box transcription factor 30
chr5	157424742	157425553	-0.502523	0.0011759	0.0156065	Distal Intergenic	uc011ddv.2	-138559	ENSG00000113282	CLINT1	clathrin interactor 1
chr5	157894872	157895696	-0.840306	1.64290051224117e-06	0.000199108	Distal Intergenic	uc011ddv.2	-608689	ENSG00000113282	CLINT1	clathrin interactor 1
chr5	158642469	158643142	-0.644521	4.09296788508353e-05	0.00167137	Distal Intergenic	uc010jiq.2	-5408	ENSG00000145860	RNF145	ring finger protein 145
chr5	159278081	159278635	-0.589734	0.00238141	0.0247582	Distal Intergenic	uc003lxt.1	-65105	ENSG00000170214	ADRA1B	adrenoceptor alpha 1B
chr5	159460318	159461047	-0.721894	7.51063429985266e-06	0.000546922	Intron (uc003lxu.3/7265, intron 2 of 7)	uc003lxu.3	24138	ENSG00000113312	TTC1	tetratricopeptide repeat domain 1
chr5	159529404	159530178	-0.770765	3.51247684407925e-07	7.13496052047045e-05	Intron (uc003lxv.4/114825, intron 1 of 3)	uc003lxv.4	16274	ENSG00000170234	PWWP2A	PWWP domain containing 2A
chr5	159687079	159687745	0.541024	7.45596104842472e-06	0.000546459	Intron (uc003lyb.1/79616, intron 4 of 6)	uc003lya.1	30642	ENSG00000170231	FABP6	fatty acid binding protein 6
chr5	162936269	162936941	-0.506542	0.000787938	0.0119579	Intron (uc003lzj.4/27430, intron 1 of 6)	uc003lzk.4	3735	ENSG00000038274	MAT2B	methionine adenosyltransferase 2 non-catalytic beta subunit
chr5	164447159	164448094	-0.919515	6.4210172561151e-08	2.4760318132842e-05	Distal Intergenic	uc003lzm.4	1502696	ENSG00000038274	MAT2B	methionine adenosyltransferase 2 non-catalytic beta subunit
chr5	167179668	167180482	-0.527135	0.00420294	0.0362815	Promoter (1-2kb)	uc003lzq.3	-1511	ENSG00000145934	TENM2	teneurin transmembrane protein 2
chr5	167660291	167661108	-0.657661	0.000478235	0.00861382	Intron (uc010jjd.3/57451, intron 25 of 28)	uc003lzu.3	-57957	ENSG00000113645	WWC1	WW and C2 domain containing 1
chr5	169240892	169241364	-0.506442	0.000629315	0.010282	Intron (uc003maf.3/1794, intron 26 of 51)	uc010jjm.3	109939	ENSG00000134516	DOCK2	dedicator of cytokinesis 2
chr5	169256894	169257344	-0.54453	0.00195761	0.0216453	Intron (uc003maf.3/1794, intron 26 of 51)	uc010jjm.3	125941	ENSG00000134516	DOCK2	dedicator of cytokinesis 2
chr5	169722000	169722752	-0.536326	0.00171791	0.0198799	Promoter (2-3kb)	uc003man.1	2070	ENSG00000043462	LCP2	lymphocyte cytosolic protein 2
chr5	170356228	170356970	-0.551446	0.00131539	0.0168272	Intron (uc003max.2/64901, intron 12 of 17)	uc003mba.3	67332	ENSG00000204764	RANBP17	RAN binding protein 17
chr5	175319426	175319979	-0.912336	6.01951352598662e-08	2.40313143518624e-05	Distal Intergenic	uc003mdf.1	20925	ENSG00000145920	CPLX2	complexin 2
chr5	175912858	175913600	-0.523907	0.00151015	0.018262	Exon (uc003mej.4/23197, exon 3 of 11)	uc003mej.4	37502	ENSG00000113194	FAF2	Fas associated factor family member 2
chr5	178023134	178023844	-0.520972	0.00124444	0.0162068	Distal Intergenic	uc021yiz.1	-5578	ENSG00000050767	COL23A1	collagen type XXIII alpha 1 chain
chr5	178996549	178997289	0.604163	8.58056015294396e-06	0.000596665	Intron (uc003mka.2/80230, intron 5 of 17)	uc003mkc.2	9856	ENSG00000176783	RUFY1	RUN and FYVE domain containing 1
chr5	180328460	180329320	-0.634417	0.000584402	0.00979796	Promoter (2-3kb)	uc011dhg.2	2383	ENSG00000113303	BTNL8	butyrophilin like 8
chr6	671594	672303	-0.558335	0.00334076	0.0312386	Intron (uc003mtd.4/55770, intron 1 of 27)	uc003mtg.3	-14630	ENSG00000188996	HUS1B	HUS1 checkpoint clamp component B
chr6	1673809	1674558	-0.657919	5.78273100932836e-05	0.00206342	Intron (uc021ykn.1/2762, intron 9 of 10)	uc003mtp.3	63128	ENSG00000054598	FOXC1	forkhead box C1
chr6	2543473	2544457	-0.789239	2.29832818350811e-07	5.23432675027949e-05	Distal Intergenic	uc003mtw.2	90841	ENSG00000164385	LINC01600	long intergenic non-protein coding RNA 1600
chr6	2656726	2657330	-0.628408	0.000512625	0.00906011	Distal Intergenic	uc003mtw.2	-21428	ENSG00000164385	LINC01600	long intergenic non-protein coding RNA 1600
chr6	3624159	3625026	0.624599	7.37470495816201e-06	0.000542849	Distal Intergenic	uc003mvt.2	127220	ENSG00000168994	PXDC1	PX domain containing 1
chr6	5264965	5265538	-0.50275	0.00171227	0.0198308	Intron (uc010jnv.1/10667, intron 1 of 6)	uc003mwr.2	3381	ENSG00000145982	FARS2	phenylalanyl-tRNA synthetase 2, mitochondrial
chr6	11330203	11330844	-0.702874	5.3940311615064e-06	0.000438947	Intron (uc003mzw.3/4739, intron 1 of 9)	uc003mzw.3	51737	ENSG00000111859	NEDD9	neural precursor cell expressed, developmentally down-regulated 9
chr6	11509536	11510284	-1.10383	4.79221053895832e-10	8.41438028417775e-07	Intron (uc003mzz.1/uc003mzz.1, intron 4 of 4)	uc010jpa.4	-28176	ENSG00000205269	TMEM170B	transmembrane protein 170B
chr6	11581465	11582322	-0.697376	0.00146505	0.0179282	3' UTR	uc010jpa.4	43005	ENSG00000205269	TMEM170B	transmembrane protein 170B
chr6	12277390	12278084	-0.546579	0.000649465	0.0105098	Distal Intergenic	uc010jpb.3	-12445	ENSG00000078401	EDN1	endothelin 1
chr6	12944734	12945348	0.588396	1.33851316969754e-06	0.000173363	Intron (uc011dir.2/221692, intron 4 of 11)	uc003nai.3	226192	ENSG00000112137	PHACTR1	phosphatase and actin regulator 1
chr6	13044715	13045271	0.559849	0.000106973	0.00312663	Intron (uc011dir.2/221692, intron 4 of 11)	uc003nak.1	250547	ENSG00000215022	LOC100130357	uncharacterized LOC100130357
chr6	13229509	13230484	-0.544443	0.000303768	0.00626498	Exon (uc011dir.2/221692, exon 11 of 12)	uc003nak.1	65334	ENSG00000215022	LOC100130357	uncharacterized LOC100130357
chr6	14998091	14998835	0.595658	0.0007444	0.0115134	Distal Intergenic	uc011diu.1	-246899	ENSG00000008083	JARID2	jumonji and AT-rich interaction domain containing 2
chr6	15813275	15814198	-0.671736	6.54896349037832e-06	0.000503929	Distal Intergenic	uc010jph.3	-149986	ENSG00000047579	DTNBP1	dystrobrevin binding protein 1
chr6	17465592	17466373	-0.696788	2.76850995638112e-05	0.00127472	Intron (uc010jpk.1/10486, intron 3 of 11)	uc011djd.2	71856	ENSG00000112186	CAP2	cyclase associated actin cytoskeleton regulatory protein 2
chr6	20306574	20307155	0.517675	0.00109448	0.0148739	Distal Intergenic	uc011dji.2	-93879	ENSG00000172197	MBOAT1	membrane bound O-acyltransferase domain containing 1
chr6	20377446	20378025	-0.578886	0.0019994	0.0219785	Distal Intergenic	uc003ncz.2	-24112	ENSG00000112242	E2F3	E2F transcription factor 3
chr6	21406539	21407321	-0.51103	0.00117274	0.0155879	Distal Intergenic	uc003ndi.3	-186651	ENSG00000124766	SOX4	SRY-box transcription factor 4
chr6	23520835	23521565	-0.708889	8.39238415687594e-05	0.00268172	Distal Intergenic	uc003ndv.3	-604849	ENSG00000152954	NRSN1	neurensin 1
chr6	24660180	24660787	-0.684246	0.000105744	0.00310407	Intron (uc003nej.3/51567, intron 2 of 6)	uc003nej.3	6328	ENSG00000111802	TDP2	tyrosyl-DNA phosphodiesterase 2
chr6	33661332	33661969	0.528276	3.83998172292955e-05	0.00159298	Exon (uc021ywr.1/3710, exon 56 of 58)	uc003ofa.2	17559	ENSG00000137288	UQCC2	ubiquinol-cytochrome c reductase complex assembly factor 2
chr6	35797624	35798224	-0.552087	0.000595842	0.00994554	Distal Intergenic	uc003olg.1	24553	ENSG00000197753	LHFPL5	LHFPL tetraspan subfamily member 5
chr6	36336608	36337256	-0.53147	0.000539002	0.00933878	Exon (uc003olz.2/51513, exon 6 of 8)	uc003olz.2	18321	ENSG00000010030	ETV7	ETS variant transcription factor 7
chr6	42577907	42578853	-0.568103	0.000423646	0.00792066	Intron (uc003osf.3/23304, intron 7 of 11)	uc011dus.2	-3956	ENSG00000024048	UBR2	ubiquitin protein ligase E3 component n-recognin 2
chr6	42888901	42889641	0.682717	3.34187781089276e-08	1.74466587130515e-05	Intron (uc011duz.1/171558, intron 1 of 2)	uc021yzp.1	5174	ENSG00000171611	PTCRA	pre T cell antigen receptor alpha
chr6	43752192	43752635	0.516867	0.000226179	0.0052183	3' UTR	uc003owk.3	6732	ENSG00000112715	VEGFA	vascular endothelial growth factor A
chr6	44272293	44273271	-0.514935	0.00220298	0.0235166	Exon (uc010jza.1/57505, exon 11 of 22)	uc003oxi.2	-6835	ENSG00000146221	TCTE1	t-complex-associated-testis-expressed 1
chr6	44301155	44301818	-0.605511	4.21541573393887e-05	0.0017009	Intron (uc003oxg.3/221409, intron 3 of 9)	uc021yzz.1	-8579	ENSG00000249481	SPATS1	spermatogenesis associated serine rich 1
chr6	44395129	44395948	-0.65328	4.77194861815372e-05	0.00183804	Intron (uc003oxl.3/988, intron 13 of 15)	uc021zaa.1	-7430	ENSG00000266619	MIR4642	microRNA 4642
chr6	44617095	44617757	-0.571073	0.00058378	0.00979238	Distal Intergenic	uc021zaa.1	213717	ENSG00000266619	MIR4642	microRNA 4642
chr6	45489932	45490773	-0.612557	2.54863661663728e-06	0.000262874	Intron (uc011dvx.2/860, intron 7 of 8)	uc003oxt.3	100018	ENSG00000124813	RUNX2	RUNX family transcription factor 2
chr6	46093144	46094013	-0.684673	5.60655072844707e-05	0.00202612	Distal Intergenic	uc003oxy.3	-3688	ENSG00000001561	ENPP4	ectonucleotide pyrophosphatase/phosphodiesterase 4
chr6	46256221	46256661	-0.545933	0.0036461	0.0329762	Intron (uc003oyb.2/10231, intron 1 of 3)	uc003oyb.2	36968	ENSG00000172348	RCAN2	regulator of calcineurin 2
chr6	46758657	46759117	-0.847773	1.91469450472432e-05	0.000988938	Promoter (1-2kb)	uc010jzh.1	-1977	ENSG00000112818	MEP1A	meprin A subunit alpha
chr6	46903710	46904425	-0.553879	0.00101067	0.0140788	Intron (uc003oyq.3/221395, intron 1 of 20)	uc003oyr.2	-13996	ENSG00000069122	ADGRF5	adhesion G protein-coupled receptor F5
chr6	49729460	49730439	-0.51895	0.000310213	0.00636827	Distal Intergenic	uc021zai.1	-17292	ENSG00000096006	CRISP3	cysteine rich secretory protein 3
chr6	52629084	52629578	0.528944	0.000749005	0.0115583	Promoter (<=1kb)	uc003pay.3	-723	ENSG00000244067	GSTA2	glutathione S-transferase alpha 2
chr6	53018780	53019535	-0.67774	8.01267862389534e-05	0.00260194	Distal Intergenic	uc010jzr.2	-5156	ENSG00000137270	GCM1	glial cells missing transcription factor 1
chr6	53025975	53026787	-0.749907	1.08826603498944e-06	0.000151972	Distal Intergenic	uc010jzr.2	-12351	ENSG00000137270	GCM1	glial cells missing transcription factor 1
chr6	64065444	64066394	-0.66738	2.35535896812852e-05	0.00114181	Distal Intergenic	uc003pej.1	-35562	ENSG00000146166	LGSN	lengsin, lens protein with glutamine synthetase domain
chr6	64284021	64284790	-0.739621	3.67566069697415e-05	0.00153798	Promoter (2-3kb)	uc003pel.3	2101	ENSG00000112245	PTP4A1	protein tyrosine phosphatase 4A1
chr6	64337172	64337762	-0.73374	3.13744267901495e-05	0.00138332	Distal Intergenic	uc003pem.2	-7963	ENSG00000118482	PHF3	PHD finger protein 3
chr6	64516597	64517313	-0.771192	3.78744598361871e-05	0.00157697	Intron (uc011dxt.1/346007, intron 16 of 23)	uc003pep.1	160165	ENSG00000118482	PHF3	PHD finger protein 3
chr6	70397175	70397808	-0.789524	3.01777323890959e-05	0.00135636	Intron (uc003pez.3/55788, intron 13 of 14)	uc003pez.3	102749	ENSG00000168216	LMBRD1	LMBR1 domain containing 1
chr6	70421485	70422092	-0.660533	0.000667373	0.0106623	Intron (uc003pez.3/55788, intron 8 of 14)	uc003pez.3	78465	ENSG00000168216	LMBRD1	LMBR1 domain containing 1
chr6	71131140	71132036	-0.681419	0.000701773	0.0110199	Intron (uc003pfh.3/57579, intron 1 of 20)	uc003pfj.3	-4106	ENSG00000082269	FAM135A	family with sequence similarity 135 member A
chr6	73517471	73518323	-0.571023	0.00137567	0.0173217	Intron (uc003pgj.4/56479, intron 1 of 8)	uc021zbr.1	159153	ENSG00000266180	MIR4282	microRNA 4282
chr6	73622783	73623781	-0.740793	1.21539050162872e-05	0.000741782	Intron (uc003pgj.4/56479, intron 1 of 8)	uc021zbr.1	53695	ENSG00000266180	MIR4282	microRNA 4282
chr6	80583847	80584542	-0.601272	6.05400940318257e-05	0.00212888	Distal Intergenic	uc021zcb.1	-3710	NA	LINC01621	long intergenic non-protein coding RNA 1621
chr6	80712667	80713600	-0.51725	0.00199592	0.0219616	Promoter (<=1kb)	uc003pjb.4	-722	ENSG00000112742	TTK	TTK protein kinase
chr6	82427447	82428303	-0.598217	0.0025323	0.0257897	Distal Intergenic	uc003pjh.1	34075	ENSG00000112773	TENT5A	terminal nucleotidyltransferase 5A
chr6	83074806	83075791	-0.561681	0.00339279	0.0315064	Promoter (<=1kb)	uc003pjo.3	845	ENSG00000146242	TPBG	trophoblast glycoprotein
chr6	86213976	86214467	-0.69111	0.000111305	0.00323931	Distal Intergenic	uc010kbr.3	54674	ENSG00000135318	NT5E	5'-nucleotidase ecto
chr6	87897572	87898241	-0.662215	5.18198840678259e-05	0.00192602	Intron (uc003plm.4/23036, intron 1 of 7)	uc003pll.1	32291	ENSG00000188994	ZNF292	zinc finger protein 292
chr6	88204083	88205000	-0.559788	0.000738673	0.0114458	Intron (uc010kbv.2/154313, intron 15 of 15)	uc011dzj.2	21440	ENSG00000164414	SLC35A1	solute carrier family 35 member A1
chr6	88233416	88234240	-0.764569	1.88371043154585e-05	0.000979155	Intron (uc003pmc.3/57038, intron 10 of 18)	uc011dzj.2	50773	ENSG00000164414	SLC35A1	solute carrier family 35 member A1
chr6	88973307	88974271	-0.517676	0.000908239	0.0130871	Distal Intergenic	uc011dzt.2	-97540	ENSG00000118432	CNR1	cannabinoid receptor 1
chr6	89329326	89330125	-0.683958	4.84319676850458e-05	0.0018487	Intron (uc003pmr.2/8732, intron 14 of 15)	uc003pmr.2	343223	ENSG00000111880	RNGTT	RNA guanylyltransferase and 5'-phosphatase
chr6	97541306	97541842	-0.636546	0.000224429	0.00519848	Intron (uc003poy.3/114792, intron 6 of 6)	uc003ppa.2	83230	ENSG00000186231	KLHL32	kelch like family member 32
chr6	97613098	97613669	-0.502612	0.00667314	0.0493479	Exon (uc011eaf.2/253714, exon 19 of 23)	uc011eaf.2	116760	ENSG00000146263	MMS22L	MMS22 like, DNA repair protein
chr6	97649128	97649846	-0.557717	0.000406988	0.00772413	Intron (uc021zda.1/100302287, intron 1 of 1)	uc011eaf.2	80583	ENSG00000146263	MMS22L	MMS22 like, DNA repair protein
chr6	99998148	99998596	-0.577535	0.00148882	0.0180887	Exon (uc003pqd.3/892, exon 8 of 12)	uc003pqd.3	18094	ENSG00000112237	CCNC	cyclin C
chr6	105158749	105159504	-0.527584	0.00131968	0.016848	Distal Intergenic	uc010kcx.1	73690	ENSG00000085382	HACE1	HECT domain and ankyrin repeat containing E3 ubiquitin protein ligase 1
chr6	107962557	107963351	-0.575779	0.000554508	0.00949378	Intron (uc003prx.3/55084, intron 6 of 6)	uc003pry.4	90248	ENSG00000146285	SCML4	Scm polycomb group protein like 4
chr6	109394891	109395483	-0.840046	6.37808361701275e-06	0.000495945	Intron (uc003psu.3/27244, intron 1 of 9)	uc003psu.3	20225	ENSG00000080546	SESN1	sestrin 1
chr6	109517798	109518423	-0.641463	0.000274228	0.00588592	Distal Intergenic	uc003pta.2	-39394	NA	NA	NA
chr6	109653724	109654552	-0.565907	0.000904623	0.0130517	Distal Intergenic	uc010kdm.1	38218	ENSG00000203799	CCDC162P	coiled-coil domain containing 162, pseudogene
chr6	110134599	110135223	-0.521437	0.000735506	0.0114227	Intron (uc003ptt.2/9896, intron 22 of 22)	uc011eau.1	122175	ENSG00000112367	FIG4	FIG4 phosphoinositide 5-phosphatase
chr6	110151779	110152339	-0.723458	4.35267372022722e-05	0.00173565	Distal Intergenic	uc011eau.1	139355	ENSG00000112367	FIG4	FIG4 phosphoinositide 5-phosphatase
chr6	110414863	110415477	-0.506244	0.00446962	0.0378046	Distal Intergenic	uc003ptv.1	85730	ENSG00000112290	WASF1	WASP family member 1
chr6	110941787	110942476	-0.586012	0.000695769	0.010956	Exon (uc011eax.1/23097, exon 9 of 10)	uc011eax.1	22045	ENSG00000155111	CDK19	cyclin dependent kinase 19
chr6	110973570	110974225	-0.60153	0.000136384	0.00373531	Intron (uc003puh.1/23097, intron 4 of 12)	uc011eax.1	-9049	ENSG00000155111	CDK19	cyclin dependent kinase 19
chr6	111139984	111140949	-0.510827	0.000415343	0.00781711	Intron (uc011eay.1/262, intron 1 of 8)	uc003pui.1	-3147	ENSG00000155111	CDK19	cyclin dependent kinase 19
chr6	111652617	111653422	-0.80382	4.79719542410174e-06	0.000411081	Exon (uc003pux.4/5980, exon 26 of 34)	uc003puw.4	-21304	ENSG00000009413	REV3L	REV3 like, DNA directed polymerase zeta catalytic subunit
chr6	111768172	111768707	-0.509366	0.00196071	0.0216689	Intron (uc003pux.4/5980, intron 3 of 33)	uc003pux.4	35725	ENSG00000009413	REV3L	REV3 like, DNA directed polymerase zeta catalytic subunit
chr6	112007144	112007732	0.509579	0.000244641	0.0054688	Intron (uc003pvh.3/2534, intron 9 of 10)	uc010kdy.1	16505	ENSG00000010810	FYN	FYN proto-oncogene, Src family tyrosine kinase
chr6	112121014	112121840	0.506071	3.99574777816767e-06	0.000363517	Intron (uc003pvk.3/2534, intron 2 of 13)	uc003pvj.3	-5930	ENSG00000010810	FYN	FYN proto-oncogene, Src family tyrosine kinase
chr6	113765260	113766235	-0.772611	2.70688679538089e-05	0.00126349	Distal Intergenic	uc003pvy.4	-412292	ENSG00000277443	MARCKS	myristoylated alanine rich protein kinase C substrate
chr6	113807776	113808406	-0.643332	0.000387316	0.00745472	Distal Intergenic	uc003pvy.4	-370121	ENSG00000277443	MARCKS	myristoylated alanine rich protein kinase C substrate
chr6	114214836	114215564	-0.53432	0.000345584	0.00690858	Distal Intergenic	uc003pwb.2	-9987	ENSG00000175967	LINC02880	long intergenic non-protein coding RNA 2880
chr6	116550565	116551200	0.543324	0.000379705	0.00735021	Intron (uc003pwj.3/221294, intron 8 of 11)	uc003pwn.3	24061	ENSG00000187189	TSPYL4	TSPY like 4
chr6	118960072	118960617	-0.546979	0.00190355	0.0212904	Intron (uc003pxz.2/387119, intron 1 of 12)	uc003pxz.2	12403	ENSG00000111860	CEP85L	centrosomal protein 85 like
chr6	119754956	119755769	-0.639475	7.98416221352068e-06	0.00056919	Distal Intergenic	uc003pyn.3	56698	NA	LOC285762	uncharacterized LOC285762
chr6	119788978	119789710	-0.689784	4.55351937631091e-05	0.00179049	Intron (uc003pyn.3/285762, intron 3 of 5)	uc003pyn.3	22757	NA	LOC285762	uncharacterized LOC285762
chr6	125365490	125366053	-0.653219	0.000410538	0.00776508	Intron (uc003pzr.3/154214, intron 1 of 5)	uc003pzt.3	60976	ENSG00000146373	RNF217	ring finger protein 217
chr6	126103421	126104184	-0.544068	0.00111227	0.0150494	Promoter (1-2kb)	uc010kes.3	1114	ENSG00000111912	NCOA7	nuclear receptor coactivator 7
chr6	126188596	126189410	-0.507311	0.000166398	0.00424042	Intron (uc003qae.4/135112, intron 4 of 16)	uc003qak.3	-50960	ENSG00000111912	NCOA7	nuclear receptor coactivator 7
chr6	126688918	126689636	-0.740467	1.63281416810555e-05	0.000892237	Distal Intergenic	uc003qao.3	27665	ENSG00000203760	CENPW	centromere protein W
chr6	127621078	127621645	-0.523001	0.00265559	0.0266928	Intron (uc003qax.3/55862, intron 5 of 5)	uc021zex.1	33095	ENSG00000118518	RNF146	ring finger protein 146
chr6	130804110	130804963	-0.551384	0.00418798	0.0362261	Distal Intergenic	uc003qcb.3	45848	ENSG00000164484	TMEM200A	transmembrane protein 200A
chr6	132780770	132781391	-0.81981	1.35502689427502e-06	0.000174172	3' UTR	uc003qdg.2	52946	ENSG00000079950	STX7	syntaxin 7
chr6	133054531	133055049	-0.579073	0.001767	0.0202709	Promoter (<=1kb)	uc010kfs.3	782	ENSG00000293493	VNN3P	vanin 3, pseudogene
chr6	134556999	134557858	-0.548056	0.00192314	0.0213686	Intron (uc003qeo.4/6446, intron 2 of 13)	uc011ecw.2	-57989	ENSG00000118515	SGK1	serum/glucocorticoid regulated kinase 1
chr6	134743590	134744266	-0.669787	1.70426795255389e-05	0.000920902	Distal Intergenic	uc003qet.3	-14588	ENSG00000236700	LINC01010	long intergenic non-protein coding RNA 1010
chr6	135417991	135418691	-0.510712	0.00153936	0.0184582	Distal Intergenic	uc003qfa.2	-41955	ENSG00000112339	HBS1L	HBS1 like translational GTPase
chr6	135704865	135705648	-0.652317	6.12821190683292e-05	0.00214593	Intron (uc003qgf.3/54806, intron 10 of 18)	uc003qgf.3	58204	ENSG00000135541	AHI1	Abelson helper integration site 1
chr6	136583123	136583961	-0.682336	7.83924454354841e-06	0.000562753	Intron (uc011edb.1/9774, intron 1 of 2)	uc011edb.1	5848	ENSG00000029363	BCLAF1	BCL2 associated transcription factor 1
chr6	137064187	137064714	0.58546	4.1608591286585e-05	0.00168691	Intron (uc003qhc.3/4217, intron 1 of 29)	uc011edk.1	46047	ENSG00000197442	MAP3K5	mitogen-activated protein kinase kinase kinase 5
chr6	137570803	137571775	-0.854635	1.67550215162755e-08	1.15879093925691e-05	Distal Intergenic	uc011edn.1	-30236	ENSG00000027697	IFNGR1	interferon gamma receptor 1
chr6	139177719	139178327	-0.539648	0.00116775	0.0155275	Intron (uc003qif.2/345930, intron 10 of 21)	uc011edq.1	42091	ENSG00000203734	ECT2L	epithelial cell transforming 2 like
chr6	140701953	140702850	-0.762355	5.31190229205945e-05	0.00195503	Distal Intergenic	uc021zgd.1	175564	ENSG00000263514	MIR3668	microRNA 3668
chr6	140703371	140704159	-0.793367	5.06425897837965e-05	0.00190522	Distal Intergenic	uc021zgd.1	176982	ENSG00000263514	MIR3668	microRNA 3668
chr6	143036812	143037776	-0.607173	9.76133727914533e-05	0.00294437	Distal Intergenic	uc010khg.1	-77786	ENSG00000236366	LOC153910	uncharacterized LOC153910
chr6	144217340	144218191	-0.589326	0.000424028	0.00792344	Intron (uc010khj.3/153918, intron 6 of 9)	uc011edy.2	31767	ENSG00000118491	ZC2HC1B	zinc finger C2HC-type containing 1B
chr6	144224167	144224866	-0.610519	0.000446456	0.00817045	Exon (uc010khj.3/153918, exon 8 of 10)	uc011edy.2	38594	ENSG00000118491	ZC2HC1B	zinc finger C2HC-type containing 1B
chr6	144461444	144461944	-0.656878	0.000153987	0.00404747	Distal Intergenic	uc003qks.4	-9710	ENSG00000135604	STX11	syntaxin 11
chr6	146055120	146055617	-0.523588	0.0030392	0.0292823	Promoter (<=1kb)	uc003qky.2	-388	ENSG00000235652	EPM2A-DT	EPM2A divergent transcript
chr6	146234245	146234797	-0.635991	4.83422702359483e-05	0.0018487	Exon (uc003qle.3/257218, exon 24 of 30)	uc003qli.1	13675	ENSG00000146414	SHPRH	SNF2 histone linker PHD RING helicase
chr6	147196747	147197261	-0.554945	0.000701181	0.0110157	Intron (uc003qls.2/729178, intron 2 of 5)	uc003qls.2	39760	ENSG00000233452	STXBP5-AS1	STXBP5 antisense RNA 1
chr6	147440361	147440819	-0.740506	5.03932640417082e-05	0.00190428	Exon (uc003qlt.2/729178, exon 4 of 11)	uc003qlv.3	12303	ENSG00000233452	STXBP5-AS1	STXBP5 antisense RNA 1
chr6	147508189	147508693	-0.501796	0.00324329	0.0305716	Intron (uc003qlt.2/729178, intron 1 of 10)	uc003qlz.3	-16801	ENSG00000164506	STXBP5	syntaxin binding protein 5
chr6	150702825	150703643	0.537983	0.00210786	0.0227724	Intron (uc003qnu.2/389434, intron 1 of 4)	uc010kik.2	12797	ENSG00000009765	IYD	iodotyrosine deiodinase
chr6	151801779	151802509	-0.801774	1.51868517588656e-06	0.000186047	Distal Intergenic	uc003qol.3	-12666	ENSG00000120262	CCDC170	coiled-coil domain containing 170
chr6	151873162	151873777	-0.672071	6.08970773845956e-05	0.002137	Intron (uc003qol.3/80129, intron 5 of 10)	uc003qol.3	57987	ENSG00000120262	CCDC170	coiled-coil domain containing 170
chr6	151949637	151950516	-0.678176	0.000106736	0.00312241	Distal Intergenic	uc031spz.1	-27314	ENSG00000091831	ESR1	estrogen receptor 1
chr6	152662535	152663443	-0.653194	1.06049939210194e-05	0.000680892	Intron (uc003qot.4/23345, intron 73 of 145)	uc010kiz.4	-7127	ENSG00000131018	SYNE1	spectrin repeat containing nuclear envelope protein 1
chr6	152871710	152872664	-0.861622	1.06961629616731e-06	0.000150828	Intron (uc003qot.4/23345, intron 2 of 145)	uc003qox.1	-67326	ENSG00000131018	SYNE1	spectrin repeat containing nuclear envelope protein 1
chr6	152887184	152888176	-0.688525	4.43324465343039e-05	0.00175745	Intron (uc003qot.4/23345, intron 2 of 145)	uc003qpa.1	61513	ENSG00000131018	SYNE1	spectrin repeat containing nuclear envelope protein 1
chr6	152909045	152909701	-0.762389	1.03670741811722e-05	0.000672651	Intron (uc003qot.4/23345, intron 2 of 145)	uc003qpa.1	39988	ENSG00000131018	SYNE1	spectrin repeat containing nuclear envelope protein 1
chr6	152919093	152919689	0.638684	9.14921989092432e-06	0.000614791	Intron (uc003qot.4/23345, intron 2 of 145)	uc003qpa.1	30000	ENSG00000131018	SYNE1	spectrin repeat containing nuclear envelope protein 1
chr6	153603465	153603875	1.28913	0.000494548	0.00883048	Distal Intergenic	uc003qpm.3	-151076	ENSG00000091844	RGS17	regulator of G protein signaling 17
chr6	155562892	155563592	-0.52826	0.000826692	0.012331	Intron (uc003qqb.3/26230, intron 18 of 28)	uc003qql.2	-21555	ENSG00000171217	CLDN20	claudin 20
chr6	158780388	158781028	0.532192	5.04741720175162e-05	0.00190522	Intron (uc011efo.2/56995, intron 1 of 7)	uc003qrg.3	46696	ENSG00000130338	TULP4	TUB like protein 4
chr6	159087314	159088095	-0.531484	0.000687876	0.0108649	Intron (uc003qro.3/94120, intron 6 of 16)	uc011efq.2	3532	ENSG00000164674	SYTL3	synaptotagmin like 3
chr6	160437147	160437838	-0.54201	0.00236515	0.0246193	Intron (uc003qta.3/3482, intron 4 of 47)	uc031sqy.1	-8451	ENSG00000268257	AIRN	antisense of IGF2R non-protein coding RNA
chr6	163860175	163860989	0.757244	1.9858758277993e-11	1.16712997953374e-07	Intron (uc003que.3/9444, intron 1 of 5)	uc003quj.3	24500	ENSG00000112531	QKI	QKI, KH domain containing RNA binding
chr7	2338600	2339195	0.565151	9.13458952976683e-06	0.000614791	Intron (uc003slw.3/29886, intron 1 of 10)	uc003slw.3	14904	ENSG00000106266	SNX8	sorting nexin 8
chr7	2810140	2810788	0.533845	2.02642390178834e-05	0.00103135	Intron (uc003smt.3/2768, intron 3 of 4)	uc003smt.3	44105	ENSG00000146535	GNA12	G protein subunit alpha 12
chr7	3131601	3132227	-0.505496	0.00483021	0.039745	Distal Intergenic	uc003smv.3	-48092	ENSG00000198286	CARD11	caspase recruitment domain family member 11
chr7	3790960	3791931	-0.94963	9.43586946540652e-08	3.10870674212723e-05	Intron (uc003smx.3/221935, intron 4 of 44)	uc010kso.3	-258667	ENSG00000146555	SDK1	sidekick cell adhesion molecule 1
chr7	4833850	4834786	0.511137	1.75441076552701e-06	0.000207436	3' UTR	uc021zzb.1	-5580	ENSG00000264474	MIR4656	microRNA 4656
chr7	4847918	4848463	0.597495	0.000891238	0.0129522	Intron (uc003sng.1/55698, intron 9 of 15)	uc003snh.1	-4219	ENSG00000157927	RADIL	Rap associating with DIL domain
chr7	5271761	5272475	0.53037	3.20966364851976e-05	0.00139996	3' UTR	uc003soa.3	17861	ENSG00000157954	WIPI2	WD repeat domain, phosphoinositide interacting 2
chr7	5675985	5676616	0.676283	4.20230501189514e-08	1.99724245654143e-05	Intron (uc010ksz.2/54476, intron 14 of 15)	uc003sov.3	33482	ENSG00000075618	FSCN1	fascin actin-bundling protein 1
chr7	7635297	7635694	-0.580679	0.00365017	0.0329955	Intron (uc003srf.3/54468, intron 10 of 12)	uc010ktq.3	10030	ENSG00000164654	MIOS	meiosis regulator for oocyte development
chr7	7935935	7936780	-0.632836	0.000670388	0.0106752	Distal Intergenic	uc003srk.4	-71594	ENSG00000106415	GLCCI1	glucocorticoid induced 1
chr7	8078408	8079219	-0.500964	0.00387496	0.0343145	Intron (uc003srk.4/113263, intron 3 of 7)	uc003srk.4	70034	ENSG00000106415	GLCCI1	glucocorticoid induced 1
chr7	8227487	8228213	-0.61487	9.01547229290816e-05	0.00280668	Intron (uc010ktr.3/3382, intron 5 of 13)	uc010ktr.3	47357	ENSG00000003147	ICA1	islet cell autoantigen 1
chr7	8285085	8286037	-0.839397	7.64009599315804e-08	2.77900065532855e-05	Intron (uc003srm.3/3382, intron 1 of 13)	uc010ktr.3	-9515	ENSG00000003147	ICA1	islet cell autoantigen 1
chr7	16197119	16198040	-0.504055	0.00152705	0.0183755	Intron (uc010ktx.2/729920, intron 9 of 9)	uc003stf.3	-52071	ENSG00000229688	CRPPA-AS1	CRPPA antisense RNA 1
chr7	17162467	17163397	-0.65483	9.70920487246303e-05	0.00293647	Distal Intergenic	uc011jxz.1	-174879	ENSG00000106546	AHR	aryl hydrocarbon receptor
chr7	18378379	18379344	-1.05102	4.21282051451779e-10	8.40928537292039e-07	Intron (uc011jya.2/9734, intron 2 of 12)	uc003sua.1	48334	ENSG00000048052	HDAC9	histone deacetylase 9
chr7	21964041	21964718	-0.711944	4.00179185964991e-07	7.75981742659201e-05	Intron (uc003sve.4/55536, intron 2 of 10)	uc003sve.4	20824	ENSG00000164649	CDCA7L	cell division cycle associated 7 like
chr7	22014741	22015496	-0.66464	4.03154637272793e-05	0.00165625	Distal Intergenic	uc010kul.3	-29199	ENSG00000164649	CDCA7L	cell division cycle associated 7 like
chr7	23247582	23248321	-0.979653	1.12176432352319e-11	9.51648763860898e-08	Exon (uc003svz.1/uc003svz.1, exon 2 of 2)	uc011jyx.3	13560	ENSG00000136243	NUP42	nucleoporin 42
chr7	23635360	23636064	-0.501001	0.00191187	0.0213273	Promoter (<=1kb)	uc003swl.3	-934	ENSG00000169193	CCDC126	coiled-coil domain containing 126
chr7	24719916	24720506	0.561245	0.00720982	0.0518673	Exon (uc003swx.3/51678, exon 12 of 13)	uc010kus.1	76577	ENSG00000105928	GSDME	gasdermin E
chr7	25173033	25173793	-0.891502	1.54243600036788e-07	4.25536774280356e-05	Distal Intergenic	uc003sxl.3	-8053	ENSG00000172115	CYCS	cytochrome c, somatic
chr7	25300719	25301458	-0.666942	8.4470661315837e-05	0.00269383	Distal Intergenic	uc003sxo.3	-32614	ENSG00000105954	NPVF	neuropeptide VF precursor
chr7	25345750	25346624	-0.715199	7.05383691471095e-06	0.000529524	Distal Intergenic	uc003sxo.3	-77645	ENSG00000105954	NPVF	neuropeptide VF precursor
chr7	26308352	26309014	-0.671117	1.3372726333165e-05	0.000791882	Distal Intergenic	uc003sxx.3	-22501	ENSG00000086300	SNX10	sorting nexin 10
chr7	26644471	26644986	-0.643952	0.000657638	0.0105708	Distal Intergenic	uc003syb.3	-32504	ENSG00000222004	LINC02860	long intergenic non-protein coding RNA 2860
chr7	26949673	26950475	-0.663147	6.64932053977687e-05	0.00228148	Intron (uc011jzj.2/8935, intron 1 of 13)	uc003syc.3	-45332	ENSG00000005020	SKAP2	src kinase associated phosphoprotein 2
chr7	27458120	27459043	-0.522859	0.00315419	0.0300236	Distal Intergenic	uc011jzn.1	175801	ENSG00000106038	EVX1	even-skipped homeobox 1
chr7	27842242	27843138	-0.550472	0.000795314	0.0120346	Intron (uc011jzo.2/8887, intron 13 of 16)	uc011jzp.2	62528	ENSG00000106052	TAX1BP1	Tax1 binding protein 1
chr7	28284806	28285683	-0.655096	5.72262789275949e-05	0.00204844	Distal Intergenic	uc003szo.3	-53257	ENSG00000146592	CREB5	cAMP responsive element binding protein 5
chr7	28298483	28299287	-0.747837	9.0512508649929e-06	0.000614624	Distal Intergenic	uc003szo.3	-39653	ENSG00000146592	CREB5	cAMP responsive element binding protein 5
chr7	31921123	31921914	-0.569022	0.000185925	0.00457518	Intron (uc003tcm.2/5137, intron 2 of 17)	uc003tcm.2	188552	ENSG00000154678	PDE1C	phosphodiesterase 1C
chr7	32697449	32698407	-0.551009	0.000442524	0.00813888	Intron (uc011kai.2/23080, intron 10 of 11)	uc003tcw.3	60373	NA	DPY19L1P1	DPY19L1 pseudogene 1
chr7	32718651	32719618	-0.526735	0.00159265	0.0189223	Exon (uc003tcw.3/100129460, exon 3 of 17)	uc003tcw.3	39162	NA	DPY19L1P1	DPY19L1 pseudogene 1
chr7	33068157	33068641	0.699714	6.39678491965511e-07	0.000109235	Intron (uc011kai.2/23080, intron 10 of 11)	uc003tdi.4	12136	ENSG00000122643	NT5C3A	5'-nucleotidase, cytosolic IIIA
chr7	36735779	36736270	-0.630312	0.000697914	0.0109745	Intron (uc003tfh.4/313, intron 1 of 20)	uc003tfh.4	27884	ENSG00000136250	AOAH	acyloxyacyl hydrolase
chr7	37666658	37667426	-1.01043	6.0131102190523e-08	2.40313143518624e-05	Distal Intergenic	uc003tfm.1	-112570	ENSG00000187037	GPR141	G protein-coupled receptor 141
chr7	39497755	39498585	0.5872	6.62357310515115e-07	0.000110721	Intron (uc003thb.2/11281, intron 9 of 10)	uc031sxa.1	-51810	ENSG00000224122	POU6F2-AS1	POU6F2 antisense RNA 1
chr7	40583697	40584595	-0.568816	0.00130529	0.0167462	Intron (uc003thn.2/79783, intron 12 of 13)	uc003thp.2	-248461	ENSG00000175600	SUGCT	succinyl-CoA:glutarate-CoA transferase
chr7	40634762	40635405	-0.661367	0.000255255	0.00563922	Intron (uc003thn.2/79783, intron 12 of 13)	uc003thp.2	-197651	ENSG00000175600	SUGCT	succinyl-CoA:glutarate-CoA transferase
chr7	41548334	41548817	-0.658562	6.72010351536648e-05	0.00230111	Distal Intergenic	uc003ths.2	-184697	ENSG00000224116	INHBA-AS1	INHBA antisense RNA 1
chr7	41849571	41850339	0.570113	7.65440444948663e-06	0.000553826	Distal Intergenic	uc003thr.3	-106865	ENSG00000122641	INHBA	inhibin subunit beta A
chr7	42975365	42976050	-0.668421	1.82276976922061e-05	0.000966467	Exon (uc003tib.3/64983, exon 2 of 3)	uc003tib.3	3426	ENSG00000106591	MRPL32	mitochondrial ribosomal protein L32
chr7	43654631	43655304	0.545101	0.000120098	0.00341324	Intron (uc003tih.3/9263, intron 3 of 6)	uc003tih.3	31939	ENSG00000164543	STK17A	serine/threonine kinase 17a
chr7	43693878	43694316	-0.572892	0.000665362	0.0106402	Intron (uc003tij.4/55744, intron 1 of 8)	uc003tih.3	71186	ENSG00000164543	STK17A	serine/threonine kinase 17a
chr7	44697844	44698370	-0.963155	9.70624609850737e-07	0.000141499	Intron (uc003tlm.3/4967, intron 4 of 8)	uc003tlo.1	12918	ENSG00000105953	OGDH	oxoglutarate dehydrogenase
chr7	47847417	47848239	-0.516692	0.000887896	0.0129202	Exon (uc003tny.2/168507, exon 52 of 57)	uc003toa.1	12528	ENSG00000136275	PKD1L1-AS1	PKD1L1 antisense RNA 1
chr7	47852091	47852767	-0.537661	0.000201974	0.00481983	Exon (uc003tny.2/168507, exon 49 of 57)	uc003tob.3	14299	ENSG00000158683	PKD1L1	polycystin 1 like 1, transient receptor potential channel interacting
chr7	66571719	66572687	-0.560264	0.000522208	0.00918019	Intron (uc003tvn.4/55253, intron 12 of 15)	uc022aff.1	6697	ENSG00000264494	MIR4650-2	microRNA 4650-2
chr7	69047161	69048042	-0.844294	4.99263247450408e-08	2.07888559675681e-05	Distal Intergenic	uc003tvv.4	-15863	ENSG00000158321	AUTS2	activator of transcription and developmental regulator AUTS2
chr7	69744368	69744810	0.670589	0.000239922	0.00542407	Intron (uc003tvv.4/26053, intron 4 of 4)	uc011keg.2	-486438	ENSG00000158321	AUTS2	activator of transcription and developmental regulator AUTS2
chr7	72705380	72706070	0.57635	0.00340228	0.0315445	Intron (uc003twz.2/8468, intron 3 of 7)	uc003txv.3	16794	ENSG00000130305	NSUN5	NOP2/Sun RNA methyltransferase 5
chr7	73153918	73154643	0.547898	3.13891256057433e-06	0.000302602	Promoter (<=1kb)	uc003tzf.3	-728	ENSG00000106077	ABHD11	abhydrolase domain containing 11
chr7	73264579	73265218	0.696917	1.32270339657447e-06	0.000172633	Distal Intergenic	uc011kfd.1	-7724	ENSG00000165171	METTL27	methyltransferase like 27
chr7	73608634	73609406	0.503437	0.000137501	0.00374796	Exon (uc003uad.1/7458, exon 6 of 7)	uc022afx.1	3106	ENSG00000207741	MIR590	microRNA 590
chr7	74065467	74066001	0.577049	9.83219334111328e-05	0.00295631	Distal Intergenic	uc003uat.3	-6029	ENSG00000263001	GTF2I	general transcription factor IIi
chr7	76177828	76178380	0.519959	0.00520282	0.0419564	Promoter (<=1kb)	uc003ufs.2	-278	ENSG00000290873	LINC03009	long intergenic non-protein coding RNA 3009
chr7	76217330	76217855	-0.53336	0.00830037	0.0567334	Intron (uc003ufs.2/100133091, intron 2 of 2)	uc003ufs.2	38672	ENSG00000290873	LINC03009	long intergenic non-protein coding RNA 3009
chr7	76781754	76782334	-0.505482	0.0042185	0.0363603	Intron (uc003uga.3/57639, intron 1 of 18)	uc003uga.3	29820	ENSG00000135205	CCDC146	coiled-coil domain containing 146
chr7	78933814	78934681	-0.603263	0.000188903	0.00462499	Intron (uc003ugx.3/9863, intron 1 of 21)	uc022agq.1	-147592	ENSG00000234456	MAGI2-AS3	MAGI2 antisense RNA 3
chr7	79781688	79782186	0.51023	0.00168733	0.0196088	Intron (uc003uhb.1/2770, intron 1 of 7)	uc011kgt.1	16617	ENSG00000127955	GNAI1	G protein subunit alpha i1
chr7	80354416	80354987	-0.526905	0.0036927	0.033247	Distal Intergenic	uc022agv.1	78448	ENSG00000135218	CD36	CD36 molecule (CD36 blood group)
chr7	80551367	80552232	-0.682589	5.32539990657038e-06	0.000436734	Promoter (<=1kb)	uc011kgw.2	0	ENSG00000075223	SEMA3C	semaphorin 3C
chr7	80743731	80744382	-0.617374	0.00120957	0.0159214	Distal Intergenic	uc011kgw.2	-192056	ENSG00000075223	SEMA3C	semaphorin 3C
chr7	81411723	81412556	-0.641641	0.000145144	0.00388431	Distal Intergenic	uc022agw.1	-12271	ENSG00000019991	HGF	hepatocyte growth factor
chr7	83564750	83565550	-0.949579	2.19016319662483e-07	5.05585019824946e-05	Distal Intergenic	uc003uhz.3	258667	ENSG00000075213	SEMA3A	semaphorin 3A
chr7	85251047	85251599	-0.699345	1.86880269268024e-05	0.00097808	Distal Intergenic	uc010lee.1	-434876	ENSG00000153993	SEMA3D	semaphorin 3D
chr7	87528889	87529446	-0.564321	0.000837938	0.0124495	Intron (uc003ujf.1/10926, intron 8 of 11)	uc003uje.3	-23197	ENSG00000075303	SLC25A40	solute carrier family 25 member 40
chr7	87533959	87534740	-0.601275	6.25867136033664e-06	0.000489359	Intron (uc003ujf.1/10926, intron 11 of 11)	uc003uje.3	-28267	ENSG00000075303	SLC25A40	solute carrier family 25 member 40
chr7	87920762	87921481	-0.623528	0.000139939	0.00380388	Intron (uc003ujs.3/79689, intron 1 of 4)	uc003ujs.3	14747	ENSG00000127954	STEAP4	STEAP4 metalloreductase
chr7	87934209	87934917	-0.623767	0.000763919	0.0116875	Promoter (1-2kb)	uc003ujs.3	1311	ENSG00000127954	STEAP4	STEAP4 metalloreductase
chr7	87951786	87952619	-0.509078	0.00160102	0.0189696	Distal Intergenic	uc022agz.1	-15558	ENSG00000127954	STEAP4	STEAP4 metalloreductase
chr7	89947325	89947695	-0.909263	1.12195088971807e-06	0.000154169	Distal Intergenic	uc003uki.1	-21995	ENSG00000105793	GTPBP10	GTP binding protein 10
chr7	90295501	90296295	-0.633059	5.93398125046673e-05	0.00209754	5' UTR	uc003ukz.1	-42417	ENSG00000058091	CDK14	cyclin dependent kinase 14
chr7	90401664	90402235	-0.658178	4.32994842609171e-06	0.000382637	Intron (uc003ukt.1/5218, intron 7 of 7)	uc011khl.1	62488	ENSG00000058091	CDK14	cyclin dependent kinase 14
chr7	91728223	91728921	-0.543537	0.00134249	0.0170621	Intron (uc003ulf.3/10142, intron 43 of 49)	uc003ull.3	6920	ENSG00000127914	AKAP9	A-kinase anchoring protein 9
chr7	92158886	92159767	-0.655437	0.000156021	0.00406949	Promoter (<=1kb)	uc003uma.3	799	ENSG00000127993	RBM48	RNA binding motif protein 48
chr7	95888635	95889218	-0.543299	0.00113116	0.0152321	Intron (uc003uof.4/10165, intron 3 of 17)	uc022aho.1	-39567	ENSG00000208025	MIR591	microRNA 591
chr7	96803807	96804335	-1.05152	1.14736140512324e-08	8.84876407305732e-06	Intron (uc003uoo.4/57001, intron 1 of 1)	uc003uoo.4	57902	ENSG00000196636	SDHAF3	succinate dehydrogenase complex assembly factor 3
chr7	99094706	99095178	0.520755	0.000861425	0.0126625	Promoter (2-3kb)	uc003uqs.3	2699	ENSG00000160908	ZNF394	zinc finger protein 394
chr7	99917108	99917591	0.84068	8.66442381298563e-09	7.53893737615011e-06	Exon (uc022aij.1/441272, exon 9 of 11)	uc022aij.1	11783	ENSG00000214300	SPDYE3	speedy/RINGO cell cycle regulator family member E3
chr7	102721422	102722118	-0.559299	0.00119536	0.0157834	Intron (uc003vaw.2/83787, intron 2 of 6)	uc011kli.2	6094	ENSG00000170632	ARMC10	armadillo repeat containing 10
chr7	104546813	104547546	-0.514631	0.00258274	0.0260997	3' UTR	uc003vch.1	19546	ENSG00000225329	LHFPL3-AS2	LHFPL3 antisense RNA 2
chr7	106455082	106455545	0.679679	2.44415872047718e-05	0.00116965	Distal Intergenic	uc003vdv.4	-50178	ENSG00000105851	PIK3CG	phosphatidylinositol-4,5-bisphosphate 3-kinase catalytic subunit gamma
chr7	107037384	107037879	-0.556165	0.00152947	0.0183949	Intron (uc003vec.2/10466, intron 7 of 21)	uc003vef.3	-72623	ENSG00000172209	GPR22	G protein-coupled receptor 22
chr7	107229613	107230110	-0.649134	9.46480870124375e-05	0.00288703	Intron (uc003vej.2/55973, intron 3 of 7)	uc011kma.1	8409	ENSG00000075790	BCAP29	B cell receptor associated protein 29
chr7	111172083	111172532	-0.539815	0.00439967	0.0374253	Intron (uc003vfq.2/83943, intron 1 of 5)	uc003vfq.2	29815	ENSG00000184903	IMMP2L	inner mitochondrial membrane peptidase subunit 2
chr7	112424427	112425100	-0.671983	2.86071283644681e-05	0.00131006	5' UTR	uc003vgn.3	5378	ENSG00000146802	TMEM168	transmembrane protein 168
chr7	112522349	112523195	-0.513094	0.00220538	0.0235166	Intron (uc003vgo.1/154743, intron 3 of 4)	uc003vgo.1	56737	ENSG00000164603	BMT2	base methyltransferase of 25S rRNA 2 homolog
chr7	115737517	115738083	-0.527638	0.00247168	0.0254163	Intron (uc011kmw.2/22797, intron 3 of 8)	uc011kmw.2	61867	ENSG00000105967	TFEC	transcription factor EC
chr7	116428429	116429038	-0.573167	0.000606619	0.0100464	Intron (uc003vij.3/4233, intron 19 of 20)	uc003vik.1	-22086	ENSG00000198898	CAPZA2	capping actin protein of muscle Z-line subunit alpha 2
chr7	116769594	116770329	-0.560356	0.000244081	0.00545989	5' UTR	uc003vix.1	9979	ENSG00000004866	ST7	suppression of tumorigenicity 7
chr7	120450386	120450883	-0.642543	0.000363236	0.00715355	5' UTR	uc010lkj.3	3331	ENSG00000106025	TSPAN12	tetraspanin 12
chr7	127510240	127511073	-0.796785	2.88457132886839e-08	1.63141739123033e-05	Intron (uc003vmi.3/27044, intron 12 of 23)	uc003vmj.2	-126489	ENSG00000279078	SND1-IT1	SND1 intronic transcript 1
chr7	127665191	127665791	-0.535459	0.000219509	0.00511496	Intron (uc003vmi.3/27044, intron 16 of 23)	uc003vmk.3	5211	ENSG00000128594	LRRC4	leucine rich repeat containing 4
chr7	128319031	128319786	-0.543374	0.000210169	0.00496456	Intron (uc010llm.1/346653, intron 3 of 4)	uc010lln.2	6685	ENSG00000205085	GARIN1A	golgi associated RAB2 interactor 1A
chr7	128601165	128601859	-0.672558	4.73813850966142e-05	0.00183334	Intron (uc010llx.2/23534, intron 9 of 9)	uc010llw.1	19040	ENSG00000128604	IRF5	interferon regulatory factor 5
chr7	129306871	129307416	-0.516443	0.00476979	0.0393816	Intron (uc003voz.3/4899, intron 2 of 10)	uc003vpb.3	36952	ENSG00000106459	NRF1	nuclear respiratory factor 1
chr7	129358742	129359726	-0.547262	0.000182977	0.00452562	Intron (uc003voz.3/4899, intron 9 of 10)	uc031szc.1	-36380	ENSG00000212238	RNA5SP244	RNA, 5S ribosomal pseudogene 244
chr7	129672765	129673623	-0.574781	0.000756557	0.0116187	Intron (uc010lma.3/51530, intron 2 of 6)	uc010lma.3	7318	ENSG00000091732	ZC3HC1	zinc finger C3HC-type containing 1
chr7	130904774	130905567	-0.515683	0.00286296	0.0280866	Intron (uc011kpl.2/4289, intron 2 of 18)	uc010lmh.2	-107028	ENSG00000128585	MKLN1	muskelin 1
chr7	131102100	131102674	-0.636102	0.000560316	0.00954028	Intron (uc011kpl.2/4289, intron 9 of 18)	uc003vqu.3	-45302	ENSG00000128585	MKLN1	muskelin 1
chr7	132173865	132174429	0.598653	1.46613115837125e-06	0.000181576	Exon (uc003vra.4/91584, exon 3 of 32)	uc003vra.4	86894	ENSG00000221866	PLXNA4	plexin A4
chr7	132978372	132979063	-0.53237	0.000279244	0.00595495	Intron (uc003vri.3/60412, intron 3 of 8)	uc011kpo.2	40251	ENSG00000131558	EXOC4	exocyst complex component 4
chr7	133453511	133454271	-0.539683	0.000346968	0.00692298	Intron (uc003vrk.3/60412, intron 10 of 17)	uc011kpq.2	-160951	ENSG00000131558	EXOC4	exocyst complex component 4
chr7	134548620	134549447	0.502999	0.000665092	0.0106402	Intron (uc003vry.3/800, intron 2 of 10)	uc003vsc.3	-26704	ENSG00000122786	CALD1	caldesmon 1
chr7	134872890	134873445	0.529323	0.00247545	0.0254474	Exon (uc010lmq.2/29062, exon 10 of 12)	uc003vso.3	-17312	ENSG00000122783	CYREN	cell cycle regulator of NHEJ
chr7	139027107	139027965	-0.722029	2.21146772466146e-06	0.000241299	Promoter (1-2kb)	uc003vuw.5	1229	ENSG00000164898	FMC1	formation of mitochondrial complex V assembly factor 1 homolog
chr7	139320031	139320639	0.529099	1.20184978435691e-05	0.000739187	Intron (uc003vvd.4/28996, intron 2 of 14)	uc010lnd.3	111357	ENSG00000236279	CLEC2L	C-type lectin domain family 2 member L
chr7	140014419	140015408	-0.636243	0.000245285	0.0054688	Distal Intergenic	uc003vvo.3	82903	ENSG00000157800	SLC37A3	solute carrier family 37 member 3
chr7	140102306	140103185	-0.547477	0.00089878	0.0130071	Promoter (<=1kb)	uc010lni.2	-658	ENSG00000146955	RAB19	RAB19, member RAS oncogene family
chr7	140355483	140356110	0.526584	0.000266034	0.0057996	Distal Intergenic	uc003vvx.3	-14197	ENSG00000146966	DENND2A	DENN domain containing 2A
chr7	140467810	140468311	-0.559593	0.00390196	0.0344905	Intron (uc003vwc.4/673, intron 13 of 17)	uc011krf.1	-70933	ENSG00000240889	NDUFB2-AS1	NDUFB2 antisense RNA 1
chr7	140677989	140678832	-0.789708	1.31727074732604e-06	0.000172633	Distal Intergenic	uc003vwd.4	35647	ENSG00000090263	MRPS33	mitochondrial ribosomal protein S33
chr7	140683108	140683953	-0.925735	4.13235254985469e-09	4.52345972344416e-06	Distal Intergenic	uc003vwd.4	30526	ENSG00000090263	MRPS33	mitochondrial ribosomal protein S33
chr7	150788537	150789297	0.509084	3.20612657977885e-05	0.00139996	Intron (uc003wje.1/116988, intron 1 of 15)	uc003wjg.1	4711	ENSG00000133612	AGAP3	ArfGAP with GTPase domain, ankyrin repeat and PH domain 3
chr7	151774851	151775740	0.552099	1.11272548476324e-05	0.000703151	Promoter (2-3kb)	uc003wkv.1	2780	ENSG00000178234	GALNT11	polypeptide N-acetylgalactosaminyltransferase 11
chr7	152058305	152058636	0.514567	0.000281002	0.00598214	Intron (uc003wla.3/58508, intron 1 of 58)	uc003wla.3	74454	ENSG00000055609	KMT2C	lysine methyltransferase 2C
chr7	152386944	152387734	0.531754	1.87930480274438e-05	0.000979155	Distal Intergenic	uc003wld.3	-13694	ENSG00000196584	XRCC2	X-ray repair cross complementing 2
chr7	155555395	155556317	0.593034	6.24454688207852e-08	2.46398202205177e-05	Intron (uc010lqk.1/155435, intron 14 of 17)	uc003wmg.2	16115	ENSG00000184863	RBM33	RNA binding motif protein 33
chr7	156372528	156373198	-0.693677	5.33850115121385e-05	0.00196057	Distal Intergenic	uc011kvw.1	39343	ENSG00000279418	LINC00244	long intergenic non-protein coding RNA 244
chr7	156820317	156821067	-0.669249	0.000140437	0.00380997	Distal Intergenic	uc003wne.2	16766	ENSG00000243479	MNX1-AS1	MNX1 antisense RNA 1 (head to head)
chr7	156852534	156853377	-0.599915	6.96135309673171e-05	0.002367	Distal Intergenic	uc003wne.2	48983	ENSG00000243479	MNX1-AS1	MNX1 antisense RNA 1 (head to head)
chr7	157170949	157171471	0.662621	1.32905982727751e-07	3.93861660563942e-05	Intron (uc003wnj.3/10049, intron 5 of 7)	uc031szu.1	-32444	ENSG00000105993	DNAJB6	DnaJ heat shock protein family (Hsp40) member B6
chr7	158606186	158607024	0.548946	2.93630710438823e-05	0.00133209	Intron (uc003wob.1/57488, intron 1 of 21)	uc003woc.1	4417	ENSG00000117868	ESYT2	extended synaptotagmin 2
chr8	1845087	1845988	0.551493	1.51310694883448e-06	0.000186035	Intron (uc003wpq.1/9639, intron 15 of 22)	uc010lre.3	14286	ENSG00000104728	ARHGEF10	Rho guanine nucleotide exchange factor 10
chr8	2229932	2230842	-0.884885	8.113606811219e-05	0.00262466	Distal Intergenic	uc011kwi.2	236774	ENSG00000036448	MYOM2	myomesin 2
chr8	6229763	6230526	-0.687669	1.86849048293233e-05	0.00097808	Distal Intergenic	uc003wqf.3	33543	ENSG00000246089	MCPH1-DT	MCPH1 divergent transcript
chr8	10038055	10038641	-0.536069	0.000512249	0.00905819	Intron (uc003wsx.3/4482, intron 1 of 5)	uc003wsz.3	84989	ENSG00000175806	MSRA	methionine sulfoxide reductase A
chr8	10045825	10046323	-0.643212	0.000774689	0.011815	Intron (uc003wsx.3/4482, intron 1 of 5)	uc003wsz.3	92759	ENSG00000175806	MSRA	methionine sulfoxide reductase A
chr8	10092599	10093314	-0.72378	0.00025111	0.00556938	Intron (uc003wsx.3/4482, intron 2 of 5)	uc003wsz.3	139533	ENSG00000175806	MSRA	methionine sulfoxide reductase A
chr8	10196864	10197483	0.649145	1.39825836109865e-06	0.000177047	Intron (uc003wsx.3/4482, intron 5 of 5)	uc003wta.3	-185573	ENSG00000184647	PRSS55	serine protease 55
chr8	10210141	10210643	0.619211	2.19579769201324e-05	0.00109416	Intron (uc003wsx.3/4482, intron 5 of 5)	uc003wta.3	-172413	ENSG00000184647	PRSS55	serine protease 55
chr8	16210628	16211446	-1.15048	1.15199004948677e-07	3.61959540178555e-05	Distal Intergenic	uc011kxz.2	-160328	ENSG00000038945	MSR1	macrophage scavenger receptor 1
chr8	17198546	17199239	-0.692618	6.38724035510649e-05	0.00220943	5' UTR	uc003wxn.3	7351	ENSG00000003987	MTMR7	myotubularin related protein 7
chr8	17813896	17814520	-0.559516	0.00346642	0.0318952	Exon (uc010lta.1/5108, exon 12 of 15)	uc011kyi.2	-12566	ENSG00000078674	PCM1	pericentriolar material 1
chr8	17857850	17858698	0.538052	3.66521687934055e-05	0.00153627	Intron (uc003wyi.4/5108, intron 29 of 38)	uc011kyk.2	17108	ENSG00000078674	PCM1	pericentriolar material 1
chr8	18847646	18848181	0.539164	0.000574756	0.00968409	Intron (uc003wza.3/23362, intron 1 of 15)	uc003wza.3	23015	ENSG00000156011	PSD3	pleckstrin and Sec7 domain containing 3
chr8	19731167	19731716	-0.717504	1.94121453944109e-05	0.00100111	Distal Intergenic	uc022asn.1	56249	ENSG00000104613	INTS10	integrator complex subunit 10
chr8	19762394	19762987	-1.12658	4.70704241351953e-08	2.04780483667143e-05	Distal Intergenic	uc003wzk.4	-33595	ENSG00000175445	LPL	lipoprotein lipase
chr8	19923836	19924341	-0.636922	0.00049445	0.00883048	Distal Intergenic	uc003wzm.3	116376	ENSG00000036565	SLC18A1	solute carrier family 18 member A1
chr8	20047022	20047630	-0.572867	0.00176237	0.0202315	Distal Intergenic	uc011kyr.2	-6305	ENSG00000036565	SLC18A1	solute carrier family 18 member A1
chr8	25064120	25064889	-0.819288	4.9116935894029e-08	2.07888559675681e-05	Intron (uc003xef.3/80005, intron 1 of 10)	uc003xeg.3	21833	ENSG00000147459	DOCK5	dedicator of cytokinesis 5
chr8	25345964	25346936	-0.532399	0.00378572	0.0338154	Exon (uc003xep.1/157313, exon 13 of 15)	uc003xer.1	20231	ENSG00000184661	CDCA2	cell division cycle associated 2
chr8	25373470	25373890	0.614922	0.00058095	0.00975455	Intron (uc003xek.3/5520, intron 7 of 10)	uc003xer.1	47737	ENSG00000184661	CDCA2	cell division cycle associated 2
chr8	26376007	26376722	-0.9627	2.80445265718552e-07	6.06041977997813e-05	Intron (uc003xfa.3/1808, intron 1 of 13)	uc003xfa.3	4298	ENSG00000092964	DPYSL2	dihydropyrimidinase like 2
chr8	27672979	27673448	-0.502612	0.00321257	0.0304087	Intron (uc003xgi.3/55872, intron 6 of 7)	uc003xgi.3	21901	ENSG00000168078	PBK	PDZ binding kinase
chr8	27838834	27839649	-0.560829	0.00225415	0.0238323	Intron (uc003xgj.3/286133, intron 2 of 8)	uc003xgk.3	5498	ENSG00000168079	SCARA5	scavenger receptor class A member 5
chr8	28607816	28608474	0.538709	1.63093242739587e-05	0.000892237	3' UTR	uc031tar.1	48826	ENSG00000012232	EXTL3	exostosin like glycosyltransferase 3
chr8	29889024	29889834	-0.574154	9.38037529849788e-05	0.00287546	Distal Intergenic	uc003xhs.3	50815	ENSG00000133872	SARAF	store-operated calcium entry associated regulatory factor
chr8	29946181	29946789	0.509051	0.000670105	0.0106752	Intron (uc022atm.1/100616190, intron 1 of 1)	uc003xhv.3	-5532	ENSG00000133872	SARAF	store-operated calcium entry associated regulatory factor
chr8	30479168	30479782	-0.633029	0.000222957	0.00516792	Intron (uc003xig.3/2961, intron 3 of 7)	uc022atn.1	-16335	ENSG00000253457	SMIM18	small integral membrane protein 18
chr8	30730028	30730783	-0.566161	0.000637184	0.0103803	Intron (uc011lbc.2/uc011lbc.2, intron 3 of 6)	uc003xil.3	-23495	ENSG00000133863	TEX15	testis expressed 15, meiosis and synapsis associated
chr8	32430224	32431014	-0.513471	0.00159334	0.0189223	Intron (uc022ats.1/3084, intron 1 of 10)	uc010lvp.2	-22332	ENSG00000157168	NRG1	neuregulin 1
chr8	38195542	38196112	-0.566333	0.000825962	0.0123275	Exon (uc003xli.3/54904, exon 3 of 24)	uc003xli.3	43678	ENSG00000147548	NSD3	nuclear receptor binding SET domain protein 3
chr8	38940919	38941645	-0.550977	0.0018091	0.0205967	Intron (uc003xmr.3/8754, intron 18 of 21)	uc003xmt.4	-23405	ENSG00000197140	ADAM32	ADAM metallopeptidase domain 32
chr8	41072434	41073422	-0.703096	0.000160086	0.00413335	Distal Intergenic	uc003xnt.3	93568	ENSG00000104332	SFRP1	secreted frizzled related protein 1
chr8	41278175	41279082	-0.504016	0.00110054	0.0149323	Distal Intergenic	uc003xnu.3	-68999	ENSG00000147533	GOLGA7	golgin A7
chr8	41920183	41920891	-1.10175	1.46227299670921e-10	4.51097926093913e-07	Distal Intergenic	uc010lxd.3	-10678	ENSG00000083168	KAT6A	lysine acetyltransferase 6A
chr8	42647198	42647951	-0.579534	2.96680364749751e-05	0.00134314	Distal Intergenic	uc011lcw.2	-23269	ENSG00000147434	CHRNA6	cholinergic receptor nicotinic alpha 6 subunit
chr8	48223780	48224659	-0.569813	0.0020903	0.0226404	Intron (uc011lcz.2/23514, intron 5 of 7)	uc011lde.1	17324	ENSG00000164808	SPIDR	scaffold protein involved in DNA repair
chr8	50173740	50174457	0.510976	0.00122161	0.0159993	Distal Intergenic	uc031tbc.1	188840	ENSG00000168333	PPDPFL	pancreatic progenitor cell differentiation and proliferation factor like
chr8	53309022	53309688	-0.643399	0.000619368	0.0101742	Intron (uc003xra.2/9705, intron 2 of 25)	uc010lyb.2	12621	ENSG00000147488	ST18	ST18 C2H2C-type zinc finger transcription factor
chr8	58350907	58351551	-0.562039	0.00396039	0.0347715	Distal Intergenic	uc003xtg.3	158805	ENSG00000215117	LINC00588	long intergenic non-protein coding RNA 588
chr8	60193895	60194452	-0.529374	0.00115413	0.0154311	Distal Intergenic	uc003xtw.1	-162128	ENSG00000198846	TOX	thymocyte selection associated high mobility group box
chr8	61730609	61731206	-0.555772	0.00110489	0.0149794	Promoter (1-2kb)	uc003xuf.3	1663	ENSG00000171316	CHD7	chromodomain helicase DNA binding protein 7
chr8	66970105	66970809	-0.525297	0.00184422	0.0208815	Exon (uc003xvt.1/85479, exon 4 of 7)	uc003xvt.1	36314	ENSG00000147570	DNAJC5B	DnaJ heat shock protein family (Hsp40) member C5 beta
chr8	67045524	67046461	-0.51603	0.0018766	0.0211071	Intron (uc003xvu.3/84675, intron 2 of 10)	uc003xvx.3	6246	ENSG00000147573	TRIM55	tripartite motif containing 55
chr8	67557029	67557821	-0.543085	0.00101763	0.0141642	Intron (uc003xwn.3/80124, intron 2 of 2)	uc003xwn.3	21631	ENSG00000175073	VCPIP1	valosin containing protein interacting protein 1
chr8	67846035	67846977	-0.522097	0.000758317	0.0116245	Distal Intergenic	uc003xxa.1	-8258	NA	SNHG6	small nucleolar RNA host gene 6
chr8	67886025	67886838	-0.859534	2.72155358297331e-07	5.95827092158815e-05	Distal Intergenic	uc022avl.1	-11200	ENSG00000261787	TCF24	transcription factor 24
chr8	68416894	68417800	-0.52097	0.00180293	0.0205718	Intron (uc003xxq.4/57094, intron 6 of 10)	uc003xxo.2	-160982	ENSG00000066777	ARFGEF1	ADP ribosylation factor guanine nucleotide exchange factor 1
chr8	68481769	68482752	-0.714089	2.97374190091125e-06	0.000293028	Intron (uc003xxq.4/57094, intron 2 of 10)	uc003xxq.4	175868	ENSG00000165078	CPA6	carboxypeptidase A6
chr8	68928036	68928827	-0.72476	1.43110688216759e-05	0.000812093	Intron (uc003xxu.1/80243, intron 1 of 23)	uc003xxv.1	63433	ENSG00000046889	PREX2	phosphatidylinositol-3,4,5-trisphosphate dependent Rac exchange factor 2
chr8	71410962	71411728	-0.61125	0.000524283	0.00920859	Distal Intergenic	uc003xyn.1	-94942	ENSG00000140396	NCOA2	nuclear receptor coactivator 2
chr8	72762803	72763607	-0.551978	0.000133198	0.00368072	Intron (uc011lff.2/100132891, intron 2 of 4)	uc003xyx.1	-6072	ENSG00000178860	MSC	musculin
chr8	72774078	72774859	-0.520184	0.00155814	0.018608	Intron (uc011lff.2/100132891, intron 2 of 4)	uc003xyx.1	-17347	ENSG00000178860	MSC	musculin
chr8	87543209	87544041	-0.587942	9.91307333659325e-05	0.00297165	Exon (uc003ydv.2/8895, exon 5 of 17)	uc003ydw.1	-15493	ENSG00000085719	CPNE3	copine 3
chr8	90973172	90973921	-0.545101	0.000317173	0.00648371	Intron (uc003yei.1/4683, intron 9 of 16)	uc003yei.1	22978	ENSG00000104320	NBN	nibrin
chr8	90993209	90994030	-0.601411	8.94631588090752e-05	0.00279544	Promoter (2-3kb)	uc003yei.1	2869	ENSG00000104320	NBN	nibrin
chr8	95680569	95681472	-0.527726	0.00307451	0.0295466	Intron (uc003ygq.4/54845, intron 10 of 15)	uc003ygw.3	22173	ENSG00000104413	ESRP1	epithelial splicing regulatory protein 1
chr8	95918066	95918929	-0.510353	0.000418247	0.007849	Distal Intergenic	uc003yhd.2	-10584	ENSG00000175305	CCNE2	cyclin E2
chr8	96060139	96061119	-0.633616	9.37591941612466e-07	0.00014078	Exon (uc003yhi.3/137682, exon 8 of 10)	uc011lgs.2	22925	ENSG00000156170	NDUFAF6	NADH:ubiquinone oxidoreductase complex assembly factor 6
chr8	97535924	97536802	-0.827224	8.67942577597175e-07	0.00013267	Intron (uc003yhv.1/6383, intron 1 of 4)	uc003yhv.1	30042	ENSG00000169439	SDC2	syndecan 2
chr8	97669309	97670235	-0.721714	3.30984557325981e-05	0.00142896	Intron (uc003yhw.3/10404, intron 1 of 7)	uc003yhw.3	11810	ENSG00000104324	CPQ	carboxypeptidase Q
chr8	100334933	100335788	-0.54005	0.000215121	0.00503789	Intron (uc003yiu.1/157680, intron 19 of 28)	uc003yix.1	186040	ENSG00000132549	VPS13B	vacuolar protein sorting 13 homolog B
chr8	102215775	102216490	-0.517757	0.000959579	0.0135846	Promoter (1-2kb)	uc003yka.3	1470	ENSG00000120963	ZNF706	zinc finger protein 706
chr8	102404364	102405073	-0.604722	1.85460341476441e-05	0.000975623	Distal Intergenic	uc003ykc.1	23243	ENSG00000228224	NACA4P	NACA family member 4, pseudogene
chr8	103897252	103898189	-0.523217	0.000356227	0.00706499	Distal Intergenic	uc003yky.3	-20855	ENSG00000155096	AZIN1	antizyme inhibitor 1
chr8	104438161	104438848	-0.598172	0.000714248	0.0111744	Exon (uc003ylm.1/25879, exon 2 of 7)	uc031tca.1	-10598	ENSG00000164933	SLC25A32	solute carrier family 25 member 32
chr8	105175457	105176319	-1.02557	8.47744165182114e-08	2.90579297992827e-05	Intron (uc003ylp.3/9699, intron 19 of 23)	uc003ylx.2	-175705	ENSG00000164935	DCSTAMP	dendrocyte expressed seven transmembrane protein
chr8	105509087	105509652	0.535085	0.00222413	0.0236298	Promoter (<=1kb)	uc003ylz.3	-717	ENSG00000147650	LRP12	LDL receptor related protein 12
chr8	108478744	108479241	0.545613	0.000539125	0.00933878	Intron (uc003ymn.3/284, intron 1 of 8)	uc003ymn.3	31013	ENSG00000154188	ANGPT1	angiopoietin 1
chr8	108915981	108916864	-0.510449	0.00226391	0.0238879	Intron (uc003ymq.3/340419, intron 4 of 4)	uc003ymq.3	177303	ENSG00000147655	RSPO2	R-spondin 2
chr8	116726678	116727341	-0.64132	5.99235341696246e-05	0.00211157	Distal Intergenic	uc010mcy.3	-45450	ENSG00000104447	TRPS1	transcriptional repressor GATA binding 1
chr8	117177961	117178550	-0.673178	0.000577723	0.00970998	Intron (uc031tcc.1/100859921, intron 4 of 13)	uc031tcc.1	158747	ENSG00000249917	LINC00536	long intergenic non-protein coding RNA 536
chr8	117360179	117360974	-0.69885	1.30301658203195e-05	0.000779834	Distal Intergenic	uc031tcc.1	-22882	ENSG00000249917	LINC00536	long intergenic non-protein coding RNA 536
chr8	117449138	117449619	-0.874844	1.01391524814427e-06	0.000145789	Distal Intergenic	uc031tcc.1	-111841	ENSG00000249917	LINC00536	long intergenic non-protein coding RNA 536
chr8	120777772	120778418	-0.759025	4.12865095153578e-05	0.00167786	Intron (uc003you.3/6873, intron 18 of 25)	uc003you.3	66656	ENSG00000064313	TAF2	TATA-box binding protein associated factor 2
chr8	121297577	121298340	-0.977679	6.31863878952625e-08	2.46455964004349e-05	Exon (uc003yox.4/7373, exon 33 of 48)	uc003yoz.3	15303	ENSG00000187955	COL14A1	collagen type XIV alpha 1 chain
chr8	121539781	121540314	-0.694081	5.05391572366041e-05	0.00190522	Distal Intergenic	uc010mdf.3	-82134	ENSG00000172172	MRPL13	mitochondrial ribosomal protein L13
chr8	121816067	121816834	-0.535146	0.000201685	0.00481927	Intron (uc010mdg.3/6641, intron 1 of 6)	uc010mdg.3	7475	ENSG00000172164	SNTB1	syntrophin beta 1
chr8	122133686	122134603	-0.593188	0.000213385	0.00501108	Distal Intergenic	uc003ype.3	-309377	ENSG00000172164	SNTB1	syntrophin beta 1
chr8	122224015	122224606	-0.64796	0.000708446	0.0111041	Distal Intergenic	uc003ype.3	-399706	ENSG00000172164	SNTB1	syntrophin beta 1
chr8	122331696	122332385	-0.548832	0.0016438	0.0192826	Distal Intergenic	uc022baf.1	-319201	NA	HAS2-AS1	HAS2 antisense RNA 1
chr8	122451977	122452679	-0.526305	0.00111064	0.0150393	Distal Intergenic	uc022baf.1	-198907	NA	HAS2-AS1	HAS2 antisense RNA 1
chr8	125722703	125723271	0.54253	1.28494451749002e-05	0.000773177	Intron (uc003yrj.2/9788, intron 1 of 13)	uc003yrj.2	17459	ENSG00000170873	MTSS1	MTSS I-BAR domain containing 1
chr8	126221961	126222507	-0.879184	8.33425311554715e-06	0.000584328	Intron (uc003yrw.2/286053, intron 5 of 7)	uc003yrw.2	117878	ENSG00000156831	NSMCE2	NSE2 (MMS21) homolog, SMC5-SMC6 complex SUMO ligase
chr8	126299846	126300699	0.506345	0.000160853	0.00413513	Intron (uc003yrw.2/286053, intron 5 of 7)	uc003yrx.3	-141864	ENSG00000173334	TRIB1	tribbles pseudokinase 1
chr8	126308609	126309476	-0.533641	5.03464134430723e-05	0.00190428	Intron (uc003yrw.2/286053, intron 5 of 7)	uc003yrx.3	-133087	ENSG00000173334	TRIB1	tribbles pseudokinase 1
chr8	128218054	128218569	-0.535291	0.00259763	0.0262111	Distal Intergenic	uc022bbd.1	192655	ENSG00000253438	PCAT1	prostate cancer associated transcript 1
chr8	129021802	129022344	-0.568201	0.000503634	0.0089572	Promoter (<=1kb)	uc022bbh.1	658	ENSG00000283200	MIR1206	microRNA 1206
chr8	129255229	129256081	-0.61838	1.50759151304454e-05	0.000848401	Distal Intergenic	uc022bbk.1	92867	ENSG00000221261	MIR1208	microRNA 1208
chr8	129378796	129379728	-0.617371	1.35074373374413e-05	0.000792036	Distal Intergenic	uc022bbk.1	216434	ENSG00000221261	MIR1208	microRNA 1208
chr8	130605680	130606523	0.526292	1.75201610144691e-05	0.000937743	Distal Intergenic	uc003ysr.3	192611	ENSG00000147697	GSDMC	gasdermin C
chr8	131221948	131222496	-0.526588	0.00724875	0.052026	Intron (uc003yta.2/50807, intron 5 of 29)	uc003ysz.2	-28822	ENSG00000153317	ASAP1	ArfGAP with SH3 domain, ankyrin repeat and PH domain 1
chr8	132827676	132828427	-0.886248	2.4478012223469e-06	0.000255581	Distal Intergenic	uc003yte.3	-87929	ENSG00000132294	EFR3A	EFR3 homolog A
chr8	133770852	133771687	-0.590387	0.00011309	0.00328001	Promoter (1-2kb)	uc003ytn.3	1227	ENSG00000165071	TMEM71	transmembrane protein 71
chr8	133824124	133825121	-0.64934	5.27714053138829e-05	0.00195341	3' UTR	uc003ytv.3	8338	ENSG00000129292	PHF20L1	PHD finger protein 20 like 1
chr8	139334536	139335333	-0.754159	0.000267138	0.0058017	Intron (uc003yux.3/51059, intron 3 of 20)	uc003yux.3	154366	ENSG00000147724	FAM135B	family with sequence similarity 135 member B
chr8	139344455	139345431	-0.7093	0.000127382	0.00356649	Intron (uc003yux.3/51059, intron 3 of 20)	uc003yux.3	144268	ENSG00000147724	FAM135B	family with sequence similarity 135 member B
chr8	142030191	142030951	0.551888	7.70289476792398e-06	0.000556149	Distal Intergenic	uc011ljr.2	-18779	ENSG00000169398	PTK2	protein tyrosine kinase 2
chr9	586568	587347	-0.614182	5.13935271329486e-05	0.00192052	Intron (uc003zgl.2/23189, intron 5 of 15)	uc003zgp.1	17107	ENSG00000107104	KANK1	KN motif and ankyrin repeat domains 1
chr9	3231880	3232600	-0.733457	1.007690899664e-05	0.000660135	Intron (uc003zhr.3/5991, intron 16 of 17)	uc003zht.1	256828	ENSG00000080298	RFX3	regulatory factor X3
chr9	3243813	3244549	-0.599794	8.39272034015254e-05	0.00268172	Intron (uc003zhr.3/5991, intron 16 of 17)	uc003zht.1	244879	ENSG00000080298	RFX3	regulatory factor X3
chr9	3262406	3263235	-0.597852	0.0008781	0.0128222	Exon (uc003zhr.3/5991, exon 14 of 18)	uc003zht.1	226193	ENSG00000080298	RFX3	regulatory factor X3
chr9	3289885	3290677	-0.547434	0.000873655	0.0127897	Intron (uc003zhr.3/5991, intron 7 of 17)	uc003zht.1	198751	ENSG00000080298	RFX3	regulatory factor X3
chr9	3345710	3346319	-0.58538	0.000162893	0.0041781	Intron (uc003zhr.3/5991, intron 4 of 17)	uc003zht.1	143109	ENSG00000080298	RFX3	regulatory factor X3
chr9	3361059	3361920	-0.517713	0.00086618	0.0127077	Intron (uc003zhr.3/5991, intron 3 of 17)	uc003zht.1	127508	ENSG00000080298	RFX3	regulatory factor X3
chr9	5079342	5080284	-0.567903	7.5209607516934e-05	0.00249235	Exon (uc010mhm.3/3717, exon 16 of 24)	uc003ziw.3	94097	ENSG00000096968	JAK2	Janus kinase 2
chr9	12778955	12779747	0.502359	0.0014362	0.0177176	Intron (uc003zkw.3/286343, intron 1 of 1)	uc003zkw.3	3943	ENSG00000153714	LURAP1L	leucine rich adaptor protein 1 like
chr9	14245268	14245997	0.598858	0.00011076	0.00322897	Intron (uc003zle.3/4781, intron 2 of 8)	uc003zld.3	-64471	ENSG00000147862	NFIB	nuclear factor I B
chr9	15128534	15128920	0.605664	0.000782214	0.0119083	Intron (uc003zln.1/uc003zln.1, intron 1 of 9)	uc003zlp.2	59210	ENSG00000155158	TTC39B	tetratricopeptide repeat domain 39B
chr9	17169441	17169918	-0.589528	0.0003823	0.00737939	Intron (uc003zmx.4/54875, intron 2 of 6)	uc003zmy.3	34403	ENSG00000044459	CNTLN	centlein
chr9	17413457	17414205	-0.500602	0.00220252	0.0235166	Intron (uc003zmz.2/54875, intron 16 of 24)	uc003zna.3	-164748	ENSG00000107295	SH3GL2	SH3 domain containing GRB2 like 2, endophilin A1
chr9	20529991	20530835	-0.559362	0.00014315	0.00384458	Intron (uc011lne.1/4300, intron 1 of 9)	uc022bea.1	-27651	ENSG00000264941	MIR4474	microRNA 4474
chr9	20820620	20821284	-0.589842	0.00169956	0.019724	Promoter (<=1kb)	uc003zoh.1	327	ENSG00000188352	FOCAD	focadhesin
chr9	35004192	35004704	0.704972	3.85813006034309e-05	0.00159809	Distal Intergenic	uc011los.2	13925	ENSG00000137094	DNAJB5	DnaJ heat shock protein family (Hsp40) member B5
chr9	35070281	35070906	0.523998	0.000548612	0.00943687	Promoter (1-2kb)	uc010mki.1	1068	ENSG00000165280	VCP	valosin containing protein
chr9	36053135	36053648	-0.533381	0.00414457	0.0359789	Promoter (<=1kb)	uc010mle.1	873	ENSG00000122707	RECK	reversion inducing cysteine rich protein with kazal motifs
chr9	37172305	37172796	-0.506081	0.00636753	0.0478785	Intron (uc003zzq.3/84186, intron 2 of 8)	uc031tds.1	51672	ENSG00000147905	ZCCHC7	zinc finger CCHC-type containing 7
chr9	37796656	37797214	-0.7547	4.51751713614576e-05	0.0017817	Intron (uc004aan.1/uc004aan.1, intron 1 of 1)	uc010mlz.3	-3337	ENSG00000122741	DCAF10	DDB1 and CUL4 associated factor 10
chr9	71179240	71180093	-0.510357	0.000291047	0.00610408	Distal Intergenic	uc004agt.3	-23457	ENSG00000181778	TMEM252	transmembrane protein 252
chr9	71727512	71728268	0.547365	7.17632712981089e-05	0.00241829	Distal Intergenic	uc011lrs.2	-7912	ENSG00000119139	TJP2	tight junction protein 2
chr9	72228593	72229153	-0.717485	0.000173516	0.00435188	Intron (uc004ahh.2/320, intron 1 of 12)	uc004ahh.2	58122	ENSG00000107282	APBA1	amyloid beta precursor protein binding family A member 1
chr9	75719276	75720165	-0.532384	0.000320767	0.00654141	Distal Intergenic	uc011lsh.2	-23918	ENSG00000165092	ALDH1A1	aldehyde dehydrogenase 1 family member A1
chr9	76944197	76945130	-0.61462	9.63258326438462e-06	0.000640356	Distal Intergenic	uc004ajh.3	-167122	ENSG00000198963	RORB	RAR related orphan receptor B
chr9	77078991	77079805	-0.78671	4.37006294397254e-05	0.00174054	Distal Intergenic	uc004ajh.3	-32447	ENSG00000198963	RORB	RAR related orphan receptor B
chr9	77495122	77495963	-0.6848	0.000273225	0.00587554	Intron (uc004ajk.1/140803, intron 1 of 38)	uc004ajk.1	6300	ENSG00000119121	TRPM6	transient receptor potential cation channel subfamily M member 6
chr9	78731161	78732118	-0.795568	3.10878705633037e-05	0.00137668	Intron (uc004ajy.2/5125, intron 9 of 13)	uc004akb.3	-64196	ENSG00000099139	PCSK5	proprotein convertase subtilisin/kexin type 5
chr9	79899694	79900284	-0.666307	5.95215685234936e-05	0.00210173	Intron (uc004akp.4/23230, intron 31 of 68)	uc010mpo.1	-7973	ENSG00000197969	VPS13A	vacuolar protein sorting 13 homolog A
chr9	80711764	80712515	-0.53165	0.000725001	0.0113062	Distal Intergenic	uc004akw.3	-65545	ENSG00000156052	GNAQ	G protein subunit alpha q
chr9	82223531	82224390	-0.636891	0.000355791	0.00706183	Intron (uc004alc.3/7091, intron 4 of 19)	uc004alf.3	33743	ENSG00000106829	TLE4	TLE family member 4, transcriptional corepressor
chr9	83728753	83729556	-0.632191	5.28986525437023e-05	0.00195341	Distal Intergenic	uc004aly.3	574040	ENSG00000196781	TLE1	TLE family member 1, transcriptional corepressor
chr9	83748019	83748647	-0.544879	0.000617038	0.0101594	Distal Intergenic	uc004aly.3	554949	ENSG00000196781	TLE1	TLE family member 1, transcriptional corepressor
chr9	83754115	83754643	-0.970543	2.8217903142469e-07	6.06041977997813e-05	Distal Intergenic	uc004aly.3	548953	ENSG00000196781	TLE1	TLE family member 1, transcriptional corepressor
chr9	86122612	86123448	-0.536706	0.000332749	0.00672113	Intron (uc004amr.1/257019, intron 1 of 14)	uc004amr.1	29900	ENSG00000172159	FRMD3	FERM domain containing 3
chr9	86938083	86938763	-0.575571	0.00100703	0.0140439	Intron (uc010mpz.3/64078, intron 1 of 17)	uc010mpz.3	16931	ENSG00000197506	SLC28A3	solute carrier family 28 member 3
chr9	87007995	87008867	-0.911042	1.4064101165242e-07	4.07907016189165e-05	Distal Intergenic	uc004anu.2	-24582	ENSG00000197506	SLC28A3	solute carrier family 28 member 3
chr9	88346188	88346647	-0.57552	0.000490393	0.0087791	Intron (uc010mqc.3/23287, intron 1 of 25)	uc010mqc.3	10297	ENSG00000135049	AGTPBP1	ATP/GTP binding carboxypeptidase 1
chr9	88891548	88891918	0.690593	2.4200547784636e-06	0.000254248	Intron (uc010mqd.1/51280, intron 1 of 6)	uc010mqd.1	5572	ENSG00000135052	GOLM1	golgi membrane protein 1
chr9	90073313	90074061	0.5563	2.9692700508804e-05	0.00134314	Distal Intergenic	uc004apc.3	-38597	ENSG00000196730	DAPK1	death associated protein kinase 1
chr9	91439560	91440454	-0.892279	4.04256351486262e-08	1.97277292468069e-05	Distal Intergenic	uc022bjl.1	-78740	ENSG00000265873	MIR4289	microRNA 4289
chr9	92509984	92510822	0.578525	9.4339071241891e-07	0.000141027	Distal Intergenic	uc004aqs.2	255286	ENSG00000237372	LINC03062	long intergenic non-protein coding RNA 3062
chr9	94048061	94048572	-0.680636	0.000284351	0.00603205	Intron (uc004arf.4/549, intron 6 of 9)	uc004arf.4	75634	ENSG00000148090	AUH	AU RNA binding methylglutaconyl-CoA hydratase
chr9	95028784	95029592	-0.641432	8.82850785527054e-05	0.00277138	Intron (uc004ars.2/3376, intron 13 of 32)	uc004ars.2	22116	ENSG00000196305	IARS1	isoleucyl-tRNA synthetase 1
chr9	96387714	96388564	-0.508629	0.00156831	0.0186931	Intron (uc004aub.3/5253, intron 1 of 21)	uc004auc.3	-36625	ENSG00000197724	PHF2	PHD finger protein 2
chr9	99105162	99105725	0.611797	3.03862409738907e-05	0.00135853	Intron (uc010msd.3/11046, intron 8 of 12)	uc010msd.3	40267	ENSG00000130958	SLC35D2	solute carrier family 35 member D2
chr9	101593646	101594541	-0.513948	0.00118765	0.0157122	Exon (uc004ayz.3/79695, exon 4 of 10)	uc004ayz.3	23665	ENSG00000119514	GALNT12	polypeptide N-acetylgalactosaminyltransferase 12
chr9	101820721	101821380	-0.576909	0.000266464	0.0058	Intron (uc004azb.2/1306, intron 35 of 41)	uc004azc.3	-46032	ENSG00000106799	TGFBR1	transforming growth factor beta receptor 1
chr9	101884289	101884945	-0.590892	0.00019204	0.00466143	Intron (uc004azc.3/7046, intron 1 of 8)	uc011lvc.2	-5253	ENSG00000106799	TGFBR1	transforming growth factor beta receptor 1
chr9	101921701	101922508	-0.62714	0.000127579	0.00356834	Distal Intergenic	uc011lvc.2	31503	ENSG00000106799	TGFBR1	transforming growth factor beta receptor 1
chr9	102372276	102373049	-0.702803	0.000381022	0.00737149	Intron (uc004bad.1/uc004bad.1, intron 3 of 6)	uc004bae.3	-211088	ENSG00000119508	NR4A3	nuclear receptor subfamily 4 group A member 3
chr9	103133403	103133965	-0.699297	0.000229228	0.00527007	Intron (uc004bau.3/uc004bau.3, intron 2 of 3)	uc011lvh.1	-18144	ENSG00000136891	TEX10	testis expressed 10
chr9	104149632	104150198	-0.537536	0.00545436	0.0432045	Promoter (2-3kb)	uc004bbd.4	-2345	ENSG00000136881	BAAT	bile acid-CoA:amino acid N-acyltransferase
chr9	110611242	110612057	-0.674374	0.000746262	0.0115265	Distal Intergenic	uc031tes.1	-359195	ENSG00000136826	KLF4	KLF transcription factor 4
chr9	110752964	110753620	-0.534544	0.00163888	0.0192635	Distal Intergenic	uc031tes.1	-500917	ENSG00000136826	KLF4	KLF transcription factor 4
chr9	110829168	110829741	-0.51486	0.00837549	0.0570438	Distal Intergenic	uc031tes.1	-577121	ENSG00000136826	KLF4	KLF transcription factor 4
chr9	110971076	110971606	-0.595166	0.000634014	0.0103386	Distal Intergenic	uc004bdi.3	646669	ENSG00000148156	ACTL7B	actin like 7B
chr9	110984468	110985059	-0.585977	0.000242598	0.0054463	Distal Intergenic	uc004bdi.3	633216	ENSG00000148156	ACTL7B	actin like 7B
chr9	114439516	114440075	-0.875636	2.08549540303082e-06	0.000231565	Distal Intergenic	uc011lws.2	15665	ENSG00000242616	GNG10	G protein subunit gamma 10
chr9	114525864	114526620	-0.523895	0.00351552	0.0321899	Intron (uc004bfr.3/158401, intron 3 of 25)	uc010mug.4	-4051	ENSG00000165181	SHOC1	shortage in chiasmata 1
chr9	114539428	114540048	-0.53197	0.00134692	0.0170866	Intron (uc004bfr.3/158401, intron 2 of 25)	uc004bfr.3	5731	ENSG00000165181	SHOC1	shortage in chiasmata 1
chr9	114545856	114546390	-0.584163	0.000522395	0.00918019	Promoter (<=1kb)	uc004bfr.3	-77	ENSG00000165181	SHOC1	shortage in chiasmata 1
chr9	114551757	114552485	-0.543969	0.000615121	0.0101426	Intron (uc011lwt.2/158401, intron 2 of 26)	uc011lwt.2	4738	ENSG00000165181	SHOC1	shortage in chiasmata 1
chr9	117690183	117690780	-0.658602	0.000157114	0.00408231	Promoter (2-3kb)	uc022bmi.1	2095	ENSG00000106952	TNFSF8	TNF superfamily member 8
chr9	120401072	120401773	-0.525623	0.00187489	0.021095	Distal Intergenic	uc004bjz.4	-64680	ENSG00000136869	TLR4	toll like receptor 4
chr9	120469267	120469931	-0.537083	0.00210752	0.0227724	Promoter (2-3kb)	uc004bkb.4	2814	ENSG00000136869	TLR4	toll like receptor 4
chr9	120480588	120481211	-0.634212	0.000216323	0.00505906	Distal Intergenic	uc004bkb.4	14135	ENSG00000136869	TLR4	toll like receptor 4
chr9	123453729	123454446	-0.954782	7.45901017371366e-09	6.75713919696944e-06	Exon (uc004bkj.2/1955, exon 2 of 8)	uc004bkj.2	22319	ENSG00000106780	MEGF9	multiple EGF like domains 9
chr9	123862002	123862544	0.502195	0.000478205	0.00861382	Intron (uc004bkw.2/11064, intron 7 of 9)	uc004bkx.1	11428	ENSG00000119397	CNTRL	centriolin
chr9	123917454	123918056	-0.580916	0.000656237	0.0105539	Promoter (1-2kb)	uc010mvp.1	-1692	ENSG00000119397	CNTRL	centriolin
chr9	123960300	123960941	-0.550892	0.000547533	0.00943687	Promoter (2-3kb)	uc004bld.1	-2820	ENSG00000148180	GSN	gelsolin
chr9	126605864	126606484	-0.592571	0.00133539	0.0169975	Intron (uc004bnz.1/57706, intron 2 of 21)	uc004bny.1	-45070	ENSG00000119522	DENND1A	DENN domain containing 1A
chr9	126664240	126665237	-0.534224	0.000833241	0.012396	Intron (uc004bnz.1/57706, intron 1 of 21)	uc004bnz.1	27180	ENSG00000119522	DENND1A	DENN domain containing 1A
chr9	126926968	126927600	-0.532202	0.00103106	0.014305	Distal Intergenic	uc004bof.3	-92285	ENSG00000119408	NEK6	NIMA related kinase 6
chr9	127503623	127504302	-0.637374	7.45403869233629e-05	0.00248396	Intron (uc004boq.1/2649, intron 1 of 9)	uc004boq.1	29274	ENSG00000148200	NR6A1	nuclear receptor subfamily 6 group A member 1
chr9	127687961	127688648	-0.505228	0.000514732	0.00908307	Promoter (1-2kb)	uc010mws.3	1916	ENSG00000136935	GOLGA1	golgin A1
chr9	127799868	127800443	0.693704	1.44575862849885e-06	0.000180369	Intron (uc004bpd.3/286205, intron 4 of 18)	uc004bpc.3	-96482	ENSG00000136935	GOLGA1	golgin A1
chr9	128095099	128095799	-0.71086	3.25920560600399e-06	0.000309798	Intron (uc011lzs.1/26130, intron 14 of 17)	uc004bpt.3	-12370	ENSG00000165219	GAPVD1	GTPase activating protein and VPS9 domains 1
chr9	129612452	129613227	0.603136	7.57394652907949e-06	0.000549176	Distal Intergenic	uc004bqm.4	-9717	ENSG00000177125	ZBTB34	zinc finger and BTB domain containing 34
chr9	130895554	130895970	-0.607709	8.73365969695343e-05	0.00274924	Distal Intergenic	uc004btn.3	4746	ENSG00000232850	PTGES2-AS1	PTGES2 antisense RNA 1 (head to head)
chr9	131042769	131043498	0.51432	3.43707263712391e-05	0.00147087	Intron (uc010mxx.1/375757, intron 2 of 3)	uc004bup.3	4344	ENSG00000175854	SWI5	SWI5 homologous recombination repair protein
chr9	131800961	131801887	0.618664	2.51849451537794e-08	1.49868179428052e-05	Promoter (1-2kb)	uc004bxa.3	1708	ENSG00000148343	MIGA2	mitoguardin 2
chr9	134403280	134404083	0.661952	2.27096225345454e-07	5.20694818302206e-05	Promoter (2-3kb)	uc004cay.3	2579	ENSG00000130717	UCK1	uridine-cytidine kinase 1
chr9	138998006	138998670	0.630262	5.56387762671316e-06	0.000446347	Distal Intergenic	uc010nbh.3	-10875	ENSG00000148411	NACC2	NACC family member 2
chr9	139467288	139467847	0.637241	4.237680699917e-08	1.99724245654143e-05	Distal Intergenic	uc022bpr.1	-26577	ENSG00000265181	MIR4674	microRNA 4674
chr9	140609805	140610351	0.552876	0.000204203	0.00485935	Intron (uc004coa.3/79813, intron 2 of 15)	uc010ncn.1	-22703	ENSG00000181090	EHMT1	euchromatic histone lysine methyltransferase 1
chr10	5455270	5456066	-0.660505	6.96852256828042e-05	0.00236707	Promoter (<=1kb)	uc010qar.3	0	ENSG00000173848	NET1	neuroepithelial cell transforming 1
chr10	7221137	7221645	0.572146	4.95094315174602e-05	0.00188672	Intron (uc009xio.2/57713, intron 16 of 20)	uc009xio.2	229658	ENSG00000198879	SFMBT2	Scm like with four mbt domains 2
chr10	7313672	7314171	0.529094	0.0013923	0.0174469	Intron (uc009xio.2/57713, intron 7 of 20)	uc009xio.2	137132	ENSG00000198879	SFMBT2	Scm like with four mbt domains 2
chr10	8186138	8187057	-0.684147	2.26474380045154e-06	0.000245533	Distal Intergenic	uc001ika.3	89471	ENSG00000107485	GATA3	GATA binding protein 3
chr10	11842226	11843100	0.602944	3.00761676812238e-07	6.37877921309156e-05	Distal Intergenic	uc001ikx.3	-22297	ENSG00000148426	PROSER2	proline and serine rich 2
chr10	11855157	11855761	0.586423	1.05635592667636e-05	0.000680892	Distal Intergenic	uc001ikx.3	-9636	ENSG00000148426	PROSER2	proline and serine rich 2
chr10	12257103	12257685	-0.549113	0.000612986	0.0101212	Intron (uc009xja.2/8872, intron 4 of 4)	uc001ilj.3	-18960	ENSG00000165609	NUDT5	nudix hydrolase 5
chr10	13604940	13605472	-0.509403	0.00433215	0.0370388	Distal Intergenic	uc001imp.3	-23467	ENSG00000165630	PRPF18	pre-mRNA processing factor 18
chr10	17363955	17364614	-0.569984	0.0046652	0.0388393	Intron (uc001ipd.3/338596, intron 7 of 7)	uc001ipe.3	-64321	ENSG00000204832	ST8SIA6-AS1	ST8SIA6 antisense RNA 1
chr10	17378963	17379693	0.575669	0.000173688	0.00435297	Intron (uc001ipd.3/338596, intron 4 of 7)	uc001ipe.3	-49242	ENSG00000204832	ST8SIA6-AS1	ST8SIA6 antisense RNA 1
chr10	18959721	18960252	-0.605022	8.23647690375154e-05	0.00265177	Intron (uc001iqd.1/221079, intron 3 of 5)	uc001iqd.1	11408	ENSG00000165997	ARL5B	ADP ribosylation factor like GTPase 5B
chr10	18997494	18998020	-0.664707	0.00015644	0.00407729	Distal Intergenic	uc001iqd.1	49181	ENSG00000165997	ARL5B	ADP ribosylation factor like GTPase 5B
chr10	21501565	21502390	-0.802958	8.90792156865003e-06	0.000610288	Distal Intergenic	uc031ptl.1	38334	ENSG00000231920	NEBL-AS1	NEBL antisense RNA 1
chr10	22183440	22184337	-0.802296	1.24799321140783e-07	3.83122429029436e-05	Intron (uc001irc.3/64215, intron 7 of 11)	uc001irc.3	108313	ENSG00000136770	DNAJC1	DnaJ heat shock protein family (Hsp40) member C1
chr10	22189355	22190052	-0.723387	5.79376020789674e-05	0.00206376	Intron (uc001irc.3/64215, intron 7 of 11)	uc001irc.3	102598	ENSG00000136770	DNAJC1	DnaJ heat shock protein family (Hsp40) member C1
chr10	22658278	22658853	-0.614417	0.000470949	0.00852892	Intron (uc001iri.3/9576, intron 4 of 10)	uc021poe.1	-16830	ENSG00000077327	SPAG6	sperm associated antigen 6
chr10	22851221	22851940	0.504006	3.98416816726931e-06	0.000363438	Intron (uc010qcu.2/5305, intron 4 of 7)	uc010qcu.2	28770	ENSG00000150867	PIP4K2A	phosphatidylinositol-5-phosphate 4-kinase type 2 alpha
chr10	23360946	23361802	-0.711658	7.76638056681654e-06	0.000559542	Distal Intergenic	uc001iro.3	-22625	ENSG00000148450	MSRB2	methionine sulfoxide reductase B2
chr10	25089368	25090142	0.510086	0.000275308	0.00590165	Distal Intergenic	uc001isb.2	-76771	ENSG00000107863	ARHGAP21	Rho GTPase activating protein 21
chr10	25170549	25171303	0.631667	1.09854613399107e-05	0.000696786	Intron (uc001ise.1/56952, intron 3 of 8)	uc001ise.1	70230	ENSG00000099256	PRTFDC1	phosphoribosyl transferase domain containing 1
chr10	25242217	25242987	0.507401	3.36054668082283e-05	0.00144901	Promoter (<=1kb)	uc009xkm.1	-684	ENSG00000099256	PRTFDC1	phosphoribosyl transferase domain containing 1
chr10	26660709	26661428	-0.711536	1.19108899091504e-05	0.000738304	Distal Intergenic	uc001isr.3	-65838	ENSG00000077420	APBB1IP	amyloid beta precursor protein binding family B member 1 interacting protein
chr10	26719121	26719741	-0.51991	0.00171826	0.0198799	Distal Intergenic	uc001isr.3	-7525	ENSG00000077420	APBB1IP	amyloid beta precursor protein binding family B member 1 interacting protein
chr10	26756590	26757153	-0.657828	0.000203633	0.00484919	Intron (uc001isr.3/54518, intron 2 of 4)	uc001iss.3	29324	ENSG00000077420	APBB1IP	amyloid beta precursor protein binding family B member 1 interacting protein
chr10	27076762	27077317	0.569127	8.21307528613318e-06	0.000579423	Intron (uc001isx.3/10006, intron 2 of 11)	uc010qdg.2	-10592	ENSG00000136754	ABI1	abl interactor 1
chr10	27530144	27530798	-0.634463	0.000727308	0.0113265	Promoter (<=1kb)	uc001ito.3	270	ENSG00000107897	ACBD5	acyl-CoA binding domain containing 5
chr10	27601727	27602306	-0.626168	0.00113539	0.0152769	Distal Intergenic	uc001its.2	-60492	ENSG00000230445	LRRC37A6P	leucine rich repeat containing 37 member A6, pseudogene
chr10	27671485	27672141	-0.774528	0.000390376	0.00748843	Distal Intergenic	uc001itu.2	31156	ENSG00000182077	PTCHD3	patched domain containing 3 (gene/pseudogene)
chr10	27735749	27736482	-0.551884	0.000768663	0.0117442	Distal Intergenic	uc001itu.2	-32452	ENSG00000182077	PTCHD3	patched domain containing 3 (gene/pseudogene)
chr10	27738303	27738881	-0.690823	5.49552158581257e-07	9.80360059233762e-05	Distal Intergenic	uc001itu.2	-35006	ENSG00000182077	PTCHD3	patched domain containing 3 (gene/pseudogene)
chr10	27778895	27779578	-0.540598	0.00219348	0.0234511	Distal Intergenic	uc001itv.4	-13525	ENSG00000099246	RAB18	RAB18, member RAS oncogene family
chr10	28558790	28559468	0.581571	4.21187048088747e-06	0.000377112	Intron (uc001iua.1/143098, intron 2 of 18)	uc001iua.1	11599	ENSG00000150054	MPP7	MAGUK p55 scaffold protein 7
chr10	28682304	28683117	-0.502289	0.000544261	0.00940324	Distal Intergenic	uc010qdv.1	-90309	ENSG00000150054	MPP7	MAGUK p55 scaffold protein 7
chr10	28693685	28694431	-0.514991	0.000432553	0.00804288	Distal Intergenic	uc010qdv.1	-101690	ENSG00000150054	MPP7	MAGUK p55 scaffold protein 7
chr10	30093394	30094365	-0.50095	0.00105719	0.0145454	Distal Intergenic	uc009xld.1	-67530	ENSG00000197321	SVIL	supervillin
chr10	30728584	30729323	-0.53143	0.000237933	0.00539708	Promoter (<=1kb)	uc001ivj.2	833	ENSG00000107968	MAP3K8	mitogen-activated protein kinase kinase kinase 8
chr10	31272035	31272729	-0.708046	0.000527776	0.00922221	Intron (uc001ivn.3/220929, intron 2 of 7)	uc001ivn.3	15717	ENSG00000183621	ZNF438	zinc finger protein 438
chr10	32189424	32190365	-0.511975	0.000464217	0.00843295	Intron (uc001ivy.2/94134, intron 1 of 15)	uc001ivy.2	7489	ENSG00000165322	ARHGAP12	Rho GTPase activating protein 12
chr10	32317235	32317724	-0.501565	0.000974855	0.0137436	Exon (uc001iwe.4/3799, exon 15 of 26)	uc001iwe.4	27647	ENSG00000170759	KIF5B	kinesin family member 5B
chr10	33236299	33237089	-0.528749	0.000132113	0.00365671	Intron (uc001iws.4/3688, intron 1 of 15)	uc001iws.4	9733	ENSG00000150093	ITGB1	integrin subunit beta 1
chr10	33252654	33253343	0.516787	0.000173927	0.00435574	Distal Intergenic	uc001iwt.4	-5361	ENSG00000150093	ITGB1	integrin subunit beta 1
chr10	34704440	34705270	-0.628715	8.87448485088256e-05	0.00277811	Intron (uc010qej.2/56288, intron 5 of 24)	uc001ixo.2	10389	ENSG00000148498	PARD3	par-3 family cell polarity regulator
chr10	35022248	35022715	0.502437	0.000219749	0.00511496	Intron (uc010qej.2/56288, intron 1 of 24)	uc010qej.2	81538	ENSG00000148498	PARD3	par-3 family cell polarity regulator
chr10	35536382	35537269	-0.670429	8.30438412549263e-05	0.00266353	Promoter (<=1kb)	uc001iyu.4	429	ENSG00000108100	CCNY	cyclin Y
chr10	43247013	43247734	0.802695	8.82579814539108e-08	2.9652934085713e-05	Distal Intergenic	uc001jaj.3	-30220	ENSG00000165733	BMS1	BMS1 ribosome biogenesis factor
chr10	43647274	43647972	-0.554078	0.000958922	0.013581	Intron (uc001jam.2/55454, intron 1 of 4)	uc001jan.4	13381	ENSG00000169826	CSGALNACT2	chondroitin sulfate N-acetylgalactosaminyltransferase 2
chr10	45411038	45411722	-0.620228	5.4439070788085e-05	0.00198638	Intron (uc001jbn.2/643236, intron 1 of 4)	uc009xmm.1	4274	ENSG00000187783	TMEM72	transmembrane protein 72
chr10	45718529	45719349	0.652673	2.87771094164035e-06	0.00028637	Distal Intergenic	uc021ppp.1	59067	ENSG00000263476	MIR3156-1	microRNA 3156-1
chr10	45783121	45783706	-0.551293	0.00089885	0.0130071	Distal Intergenic	uc001jcd.1	19309	ENSG00000256574	OR13A1	olfactory receptor family 13 subfamily A member 1
chr10	47018687	47019318	-0.613097	0.000688437	0.0108658	Intron (uc001jed.5/653145, intron 3 of 3)	uc001jec.3	25141	ENSG00000204175	GPRIN2	G protein regulated inducer of neurite outgrowth 2
chr10	47030500	47031368	-0.74617	1.95299958070087e-05	0.00100414	Intron (uc001jed.5/653145, intron 3 of 3)	uc001jec.3	36954	ENSG00000204175	GPRIN2	G protein regulated inducer of neurite outgrowth 2
chr10	48988943	48989403	0.66052	0.000142797	0.00384458	Distal Intergenic	uc031puz.1	34538	ENSG00000290875	GLUD1P2	glutamate dehydrogenase 1 pseudogene 2
chr10	49552774	49553566	-0.505926	0.00158049	0.0188052	Intron (uc001jgn.3/5599, intron 1 of 11)	uc001jgn.3	37988	ENSG00000107643	MAPK8	mitogen-activated protein kinase 8
chr10	49951404	49952086	-0.673252	0.00014293	0.00384458	Exon (uc001jha.4/57705, exon 12 of 62)	uc001jha.4	57886	ENSG00000128815	WDFY4	WDFY family member 4
chr10	54286792	54287191	0.531883	0.00206512	0.0224608	Distal Intergenic	uc001jjr.3	212751	ENSG00000107984	DKK1	dickkopf WNT signaling pathway inhibitor 1
chr10	60120069	60120870	-0.655851	0.000549812	0.00944674	Intron (uc001jke.2/7321, intron 1 of 6)	uc001jkf.4	-24033	ENSG00000108064	TFAM	transcription factor A, mitochondrial
chr10	60351901	60352856	-0.561248	0.000735137	0.0114222	Intron (uc001jki.1/80114, intron 1 of 20)	uc001jki.1	78997	ENSG00000122870	BICC1	BicC family RNA binding protein 1
chr10	60403709	60404607	-0.795363	1.53331576886439e-05	0.00085906	Intron (uc001jki.1/80114, intron 2 of 20)	uc010qic.2	-70168	NA	FAM133CP	family with sequence similarity 133, member A pseudogene
chr10	63751634	63752486	-0.508373	0.000658219	0.0105708	Intron (uc010qil.2/84159, intron 3 of 4)	uc021prj.2	15573	ENSG00000263750	MIR548AV	microRNA 548av
chr10	64256780	64257555	-0.589532	0.000258915	0.00569043	Intron (uc001jmc.2/22891, intron 4 of 7)	uc001jmd.1	-22652	ENSG00000138311	ZNF365	zinc finger protein 365
chr10	64391970	64392934	-0.863496	1.48712875280641e-08	1.07370695952623e-05	Intron (uc001jmc.2/22891, intron 5 of 7)	uc001jme.1	-10568	ENSG00000138311	ZNF365	zinc finger protein 365
chr10	65228921	65229712	-0.590038	0.00355875	0.0324369	Distal Intergenic	uc001jmr.1	-3199	ENSG00000171988	JMJD1C	jumonji domain containing 1C
chr10	65352249	65353198	-0.514577	0.000188742	0.00462439	Intron (uc009xpl.2/221035, intron 2 of 4)	uc001jmt.3	71126	ENSG00000165476	REEP3	receptor accessory protein 3
chr10	65392599	65393427	0.524943	4.76729809597925e-05	0.00183804	Distal Intergenic	uc001jmt.3	111476	ENSG00000165476	REEP3	receptor accessory protein 3
chr10	69963313	69964171	-0.690192	1.05939250199926e-05	0.000680892	Intron (uc001jnm.5/84665, intron 19 of 20)	uc001jnq.3	27699	ENSG00000179774	ATOH7	atonal bHLH transcription factor 7
chr10	70119398	70120284	-0.503512	0.00394652	0.0346906	Intron (uc001jnz.2/55680, intron 15 of 18)	uc001joa.3	17239	ENSG00000204130	RUFY2	RUN and FYVE domain containing 2
chr10	70565098	70565966	-0.642215	3.54075429659179e-05	0.00150566	Distal Intergenic	uc001joq.3	-21328	ENSG00000165730	STOX1	storkhead box 1
chr10	71637142	71637838	-0.664191	0.0004173	0.00784089	Intron (uc001jqk.2/1305, intron 5 of 38)	uc021psh.1	75498	ENSG00000197467	COL13A1	collagen type XIII alpha 1 chain
chr10	74145956	74146541	-0.583901	6.81695594738875e-05	0.00233192	Intron (uc021pth.1/100302155, intron 1 of 1)	uc010qjv.1	-31049	ENSG00000148719	DNAJB12	DnaJ heat shock protein family (Hsp40) member B12
chr10	74912256	74912851	-0.599479	0.00100646	0.0140439	Intron (uc001jtn.3/11319, intron 6 of 13)	uc001jtn.3	15002	ENSG00000122882	ECD	ecdysoneless cell cycle regulator
chr10	75343872	75344709	-0.505135	0.000898211	0.0130071	Intron (uc010qkl.1/159195, intron 1 of 14)	uc010qkl.1	6589	ENSG00000166348	USP54	ubiquitin specific peptidase 54
chr10	75796565	75797096	0.507232	4.09226272026476e-05	0.00167137	Intron (uc009xrr.3/7414, intron 3 of 22)	uc010qkz.2	38693	ENSG00000035403	VCL	vinculin
chr10	76083021	76083614	-0.535319	0.00145337	0.0178368	Intron (uc001jwi.3/132, intron 4 of 10)	uc010qlc.2	146774	ENSG00000156110	ADK	adenosine kinase
chr10	76443302	76443871	-0.503963	0.00275279	0.0273458	Intron (uc001jwi.3/132, intron 10 of 10)	uc001jwm.2	-142300	ENSG00000156650	KAT6B	lysine acetyltransferase 6B
chr10	76470969	76471911	-0.533779	7.968742529667e-05	0.00259263	Distal Intergenic	uc001jwm.2	-114260	ENSG00000156650	KAT6B	lysine acetyltransferase 6B
chr10	76530652	76531607	-0.539941	0.000859114	0.0126424	Distal Intergenic	uc001jwm.2	-54564	ENSG00000156650	KAT6B	lysine acetyltransferase 6B
chr10	77985490	77986322	-0.646012	0.000528313	0.00922686	Intron (uc001jxi.3/83938, intron 4 of 5)	uc001jxi.3	442971	ENSG00000148655	LRMDA	leucine rich melanocyte differentiation associated
chr10	78061235	78061882	-0.546934	0.000415078	0.00781646	Intron (uc001jxi.3/83938, intron 4 of 5)	uc001jxi.3	518716	ENSG00000148655	LRMDA	leucine rich melanocyte differentiation associated
chr10	78687093	78688031	-0.688481	9.41507380566055e-05	0.00288089	Intron (uc001jxj.2/3778, intron 23 of 28)	uc001jxl.1	182070	ENSG00000156113	KCNMA1	potassium calcium-activated channel subfamily M alpha 1
chr10	78918278	78919211	-0.529971	0.00353494	0.0322719	Intron (uc001jxj.2/3778, intron 5 of 28)	uc001jxk.1	24079	ENSG00000156113	KCNMA1	potassium calcium-activated channel subfamily M alpha 1
chr10	79272789	79273335	0.563144	0.000369979	0.00722791	Intron (uc001jxj.2/3778, intron 1 of 28)	uc001jxj.2	124242	ENSG00000156113	KCNMA1	potassium calcium-activated channel subfamily M alpha 1
chr10	79315714	79316391	-0.559759	0.000436856	0.00808304	Intron (uc001jxj.2/3778, intron 1 of 28)	uc001jxj.2	81186	ENSG00000156113	KCNMA1	potassium calcium-activated channel subfamily M alpha 1
chr10	80327346	80328301	-0.81376	6.86975221416838e-06	0.000520353	Distal Intergenic	uc001jzw.2	300261	ENSG00000230417	LINC00595	long intergenic non-protein coding RNA 595
chr10	80648072	80648720	-0.689392	0.00121315	0.01595	Distal Intergenic	uc001jzx.3	178485	ENSG00000224596	ZMIZ1-AS1	ZMIZ1 antisense RNA 1
chr10	80900648	80901236	0.539304	2.72658794221869e-05	0.00126399	Promoter (1-2kb)	uc001kae.3	1209	ENSG00000108175	ZMIZ1	zinc finger MIZ-type containing 1
chr10	81089136	81089793	0.532359	3.48779514308263e-05	0.00148874	Distal Intergenic	uc001kai.3	-17427	ENSG00000108179	PPIF	peptidylprolyl isomerase F
chr10	82362815	82363478	-0.529925	0.00102289	0.0142141	Promoter (<=1kb)	uc001kcm.1	0	ENSG00000178217	SH2D4B	SH2 domain containing 4B
chr10	89313629	89314327	-0.597872	0.00164568	0.01929	Distal Intergenic	uc021pvv.1	46039	ENSG00000107789	MINPP1	multiple inositol-polyphosphate phosphatase 1
chr10	89856510	89857401	-0.540427	0.00041073	0.00776508	Distal Intergenic	uc021pvw.1	233315	ENSG00000171862	PTEN	phosphatase and tensin homolog
chr10	89906753	89907322	-0.502571	0.00391265	0.0345401	Intron (uc010qms.1/55328, intron 5 of 5)	uc021pvw.1	283558	ENSG00000171862	PTEN	phosphatase and tensin homolog
chr10	90147140	90148102	-0.63401	2.43827021222838e-05	0.00116865	Intron (uc010qms.1/55328, intron 2 of 5)	uc009xtj.3	157177	ENSG00000184719	RNLS	renalase, FAD dependent amine oxidase
chr10	90487830	90488800	0.552488	7.0919983743426e-07	0.000116261	Intron (uc010qmv.2/643414, intron 2 of 8)	uc010qmv.2	3529	ENSG00000204021	LIPK	lipase family member K
chr10	90652972	90653921	-0.747275	1.47744186321918e-06	0.000182311	Exon (uc009xto.4/57559, exon 1 of 12)	uc001kfl.4	-6911	ENSG00000138134	STAMBPL1	STAM binding protein like 1
chr10	90752275	90753198	-0.59081	1.49347123486872e-05	0.000843252	Promoter (<=1kb)	uc021pvx.1	0	NA	FAS-AS1	FAS antisense RNA 1
chr10	91036751	91037281	-0.527574	0.00182324	0.0207061	Intron (uc001kgb.4/3988, intron 2 of 8)	uc009xts.3	-24425	ENSG00000119922	IFIT2	interferon induced protein with tetratricopeptide repeats 2
chr10	91490534	91491078	-0.560749	0.00149625	0.018153	Intron (uc001kgr.1/9585, intron 18 of 32)	uc009xtw.1	-6066	ENSG00000138182	KIF20B	kinesin family member 20B
chr10	93704471	93705220	-0.504838	0.00136396	0.0172575	Intron (uc009xua.1/9044, intron 4 of 9)	uc001khs.1	-11065	ENSG00000095564	BTAF1	B-TFIID TATA-box binding protein associated factor 1
chr10	93831910	93832593	-0.578059	9.21231030367246e-05	0.0028445	Intron (uc001khu.2/22849, intron 8 of 8)	uc001kht.1	105516	ENSG00000095564	BTAF1	B-TFIID TATA-box binding protein associated factor 1
chr10	96999468	97000113	0.502721	0.00109381	0.0148739	Intron (uc001kkh.4/9124, intron 5 of 6)	uc009xuu.1	45246	ENSG00000173124	ACSM6	acyl-CoA synthetase medium chain family member 6
chr10	97097144	97098033	0.55249	1.13766054487553e-05	0.000714914	Intron (uc001kkk.3/10580, intron 11 of 14)	uc001kkh.4	-46239	ENSG00000107438	PDLIM1	PDZ and LIM domain 1
chr10	98423168	98423606	0.542587	0.000753503	0.0116066	Intron (uc001kmp.3/118788, intron 1 of 15)	uc001kmp.3	5762	ENSG00000155629	PIK3AP1	phosphoinositide-3-kinase adaptor protein 1
chr10	98542465	98543368	-0.64094	4.39092124466242e-05	0.00174679	Distal Intergenic	uc001kmr.3	-48649	ENSG00000196233	LCOR	ligand dependent nuclear receptor corepressor
chr10	99939865	99940547	-0.618848	0.000160174	0.00413335	Intron (uc001kow.4/27291, intron 3 of 8)	uc009xvy.3	45484	ENSG00000166024	R3HCC1L	R3H domain and coiled-coil containing 1 like
chr10	101434119	101434712	-0.554814	0.00393215	0.0346311	Intron (uc001kqa.4/57089, intron 3 of 12)	uc009xwl.3	14856	ENSG00000198018	ENTPD7	ectonucleoside triphosphate diphosphohydrolase 7
chr10	101800324	101800995	-0.582588	0.000550561	0.00945004	Distal Intergenic	uc001kqj.2	-30648	ENSG00000107554	DNMBP	dynamin binding protein
chr10	102044839	102045723	-0.540763	0.000587761	0.0098397	Promoter (<=1kb)	uc001kqv.2	393	ENSG00000196072	BLOC1S2	biogenesis of lysosomal organelles complex 1 subunit 2
chr10	102243967	102244925	-0.637572	2.2369031349561e-05	0.00110813	Distal Intergenic	uc001krb.3	21155	ENSG00000075290	WNT8B	Wnt family member 8B
chr10	102277923	102278640	-0.693084	0.000167285	0.0042509	Promoter (<=1kb)	uc001krc.1	955	ENSG00000075826	SEC31B	SEC31 homolog B, COPII coat complex component
chr10	103684275	103685150	-0.582742	0.000309095	0.0063529	Intron (uc009xwx.1/79591, intron 5 of 7)	uc009xwx.1	66645	ENSG00000120029	ARMH3	armadillo like helical domain containing 3
chr10	104943628	104944100	0.560135	0.000161534	0.0041495	Intron (uc001kwo.3/22978, intron 1 of 18)	uc001kwo.3	8963	ENSG00000076685	NT5C2	5'-nucleotidase, cytosolic II
chr10	105091956	105092934	-0.69426	5.65146898229608e-05	0.00203154	Intron (uc001kwt.3/84108, intron 7 of 9)	uc001kwt.3	17957	ENSG00000156374	PCGF6	polycomb group ring finger 6
chr10	105886119	105886976	-0.541229	0.00200796	0.0220155	3' UTR	uc001kxv.3	4172	ENSG00000156384	SFR1	SWI5 dependent homologous recombination repair protein 1
chr10	109376000	109376585	-1.31175	1.72341688052421e-12	2.17275164627124e-08	Distal Intergenic	uc001kyo.3	-451534	ENSG00000108018	SORCS1	sortilin related VPS10 domain containing receptor 1
chr10	109449969	109450486	-0.890555	5.96579287559848e-06	0.000468619	Distal Intergenic	uc001kyo.3	-525503	ENSG00000108018	SORCS1	sortilin related VPS10 domain containing receptor 1
chr10	112732482	112733240	-0.536374	0.000292983	0.00612197	Intron (uc001kzl.4/8036, intron 2 of 8)	uc001kzn.3	8599	ENSG00000108061	SHOC2	SHOC2 leucine rich repeat scaffold protein
chr10	112746363	112747309	-0.518643	0.000530843	0.00925675	Intron (uc001kzl.4/8036, intron 3 of 8)	uc001kzn.3	22480	ENSG00000108061	SHOC2	SHOC2 leucine rich repeat scaffold protein
chr10	112911455	112911899	0.52628	0.000547971	0.00943687	Distal Intergenic	uc001kzo.3	74665	ENSG00000150594	ADRA2A	adrenoceptor alpha 2A
chr10	114172904	114173286	0.596466	0.000221069	0.00513468	Exon (uc001kzs.3/51703, exon 12 of 21)	uc010qrj.2	3639	ENSG00000197142	ACSL5	acyl-CoA synthetase long chain family member 5
chr10	114244770	114245474	-0.621413	0.000190918	0.00464417	Intron (uc001kzy.3/143187, intron 3 of 7)	uc009xya.1	-37464	ENSG00000023041	ZDHHC6	zinc finger DHHC-type palmitoyltransferase 6
chr10	119464241	119465156	-0.679375	7.50238148678817e-05	0.0024898	Distal Intergenic	uc001ldg.3	-159662	ENSG00000229847	EMX2OS	EMX2 opposite strand/antisense RNA
chr10	120071798	120072428	0.518169	0.000155962	0.00406949	Intron (uc001ldo.2/63877, intron 7 of 8)	uc001ldo.2	29411	ENSG00000165669	FAM204A	family with sequence similarity 204 member A
chr10	121281688	121282428	0.539923	8.78209090996651e-05	0.00275937	Intron (uc001lee.3/6001, intron 2 of 3)	uc001lee.3	4533	ENSG00000148908	RGS10	regulator of G protein signaling 10
chr10	121296275	121297083	0.542629	2.10869948316732e-05	0.00105853	Promoter (<=1kb)	uc001lef.3	-230	ENSG00000148908	RGS10	regulator of G protein signaling 10
chr10	123678875	123679357	0.619995	4.361348000443e-06	0.000383414	Intron (uc001lfp.3/11101, intron 3 of 11)	uc001lfp.3	8189	ENSG00000107669	ATE1	arginyltransferase 1
chr10	126651984	126652980	-0.616541	8.33782306728652e-05	0.00267173	Intron (uc010qug.2/54764, intron 2 of 9)	uc001lic.3	21292	ENSG00000019995	ZRANB1	zinc finger RANBP2-type containing 1
chr10	129230318	129231271	-0.615668	0.000827436	0.0123366	Intron (uc001ljt.3/1793, intron 47 of 51)	uc009yaq.3	95154	ENSG00000150760	DOCK1	dedicator of cytokinesis 1
chr10	133823974	133824683	-0.562584	0.00103323	0.014305	Distal Intergenic	uc010qut.1	-28539	ENSG00000176171	BNIP3	BCL2 interacting protein 3
chr10	134192160	134193007	0.837551	2.19387263343555e-09	2.69217988248277e-06	3' UTR	uc001lll.4	-17695	ENSG00000171813	PWWP2B	PWWP domain containing 2B
chr10	134419862	134420758	0.501851	4.51198272130179e-06	0.000393598	Promoter (<=1kb)	uc001llq.3	-661	ENSG00000068383	INPP5A	inositol polyphosphate-5-phosphatase A
chr10	135194904	135195550	0.636312	2.62843125853692e-08	1.51174892079986e-05	Promoter (2-3kb)	uc001lnc.3	2163	ENSG00000148832	PAOX	polyamine oxidase
chr11	2972901	2973485	0.500977	0.000180988	0.00448622	Promoter (<=1kb)	uc001lxb.3	514	ENSG00000205531	NAP1L4	nucleosome assembly protein 1 like 4
chr11	3534262	3534847	0.758205	2.0189115487087e-07	4.87658153067518e-05	Distal Intergenic	uc001lya.2	-112843	ENSG00000290962	TRPC2	transient receptor potential cation channel subfamily C member 2 (pseudogene)
chr11	3600481	3601426	0.534083	0.000143156	0.00384458	Distal Intergenic	uc001lya.2	-46264	ENSG00000290962	TRPC2	transient receptor potential cation channel subfamily C member 2 (pseudogene)
chr11	4485399	4486361	-0.63543	0.000478851	0.00861858	Distal Intergenic	uc001lyz.2	14874	ENSG00000181963	OR52K2	olfactory receptor family 52 subfamily K member 2
chr11	5314488	5315065	0.557199	0.000177269	0.00441664	Intron (uc001mak.1/3048, intron 5 of 6)	uc010qza.2	8111	ENSG00000183251	OR51B4	olfactory receptor family 51 subfamily B member 4
chr11	5840147	5841070	-0.539816	0.00140431	0.0175228	Promoter (<=1kb)	uc010qzp.2	-496	ENSG00000180988	OR52N2	olfactory receptor family 52 subfamily N member 2
chr11	6213332	6213830	-0.820598	5.45907814368931e-06	0.00044212	Distal Intergenic	uc010qzz.2	-6624	ENSG00000175485	OR52W1	olfactory receptor family 52 subfamily W member 1
chr11	9294702	9295219	-0.500103	0.00460507	0.0384992	Distal Intergenic	uc010rbx.2	-7829	ENSG00000184014	DENND5A	DENN domain containing 5A
chr11	9643615	9644403	0.55366	4.78002423862595e-05	0.00183906	Distal Intergenic	uc001mhv.3	-41225	ENSG00000133789	SWAP70	switching B cell complex subunit SWAP70
chr11	10447622	10448385	-0.547071	0.00196338	0.0216773	Distal Intergenic	uc010rbz.1	-23483	ENSG00000133805	AMPD3	adenosine monophosphate deaminase 3
chr11	12050101	12050690	0.637324	0.000229059	0.00526975	Distal Intergenic	uc010rcg.1	-18785	ENSG00000050165	DKK3	dickkopf WNT signaling pathway inhibitor 3
chr11	14584360	14585095	-0.917002	3.98902283687144e-07	7.75981742659201e-05	Intron (uc001mll.3/5682, intron 2 of 10)	uc010rcq.2	-42369	ENSG00000129084	PSMA1	proteasome 20S subunit alpha 1
chr11	14600325	14601168	-0.520944	0.000564726	0.00958171	Intron (uc001mll.3/5682, intron 2 of 10)	uc010rcq.2	-58334	ENSG00000129084	PSMA1	proteasome 20S subunit alpha 1
chr11	14631377	14632184	-0.595237	0.000233685	0.00533998	Intron (uc001mll.3/5682, intron 2 of 10)	uc001mll.3	32996	ENSG00000129084	PSMA1	proteasome 20S subunit alpha 1
chr11	14667458	14668281	-0.856097	1.88891226261446e-07	4.64480787822892e-05	Promoter (2-3kb)	uc010rcr.2	2189	ENSG00000152270	PDE3B	phosphodiesterase 3B
chr11	14692001	14692636	-0.52112	0.00929279	0.0610961	Intron (uc001mlm.2/5140, intron 1 of 1)	uc010rcr.2	26732	ENSG00000152270	PDE3B	phosphodiesterase 3B
chr11	15197165	15197721	-0.967723	1.23314332078731e-07	3.83122429029436e-05	Exon (uc001mly.4/387755, exon 3 of 13)	uc010rcs.3	26517	ENSG00000188487	INSC	INSC spindle orientation adaptor protein
chr11	15599449	15600092	-0.939169	1.74519792319733e-06	0.000207436	Distal Intergenic	uc010rcs.3	428801	ENSG00000188487	INSC	INSC spindle orientation adaptor protein
chr11	16068760	16069691	0.624668	0.000538918	0.00933878	Intron (uc001mmd.3/55553, intron 10 of 14)	uc001mmd.3	354722	ENSG00000110693	SOX6	SRY-box transcription factor 6
chr11	17186955	17187420	0.515819	0.00016085	0.00413513	Intron (uc009ygu.1/5286, intron 1 of 12)	uc001mmq.4	3933	ENSG00000011405	PIK3C2A	phosphatidylinositol-4-phosphate 3-kinase catalytic subunit type 2 alpha
chr11	17842794	17843501	-0.733828	6.07976419596363e-05	0.00213572	Intron (uc001mnm.3/26297, intron 10 of 10)	uc001mnl.1	42075	ENSG00000129159	KCNC1	potassium voltage-gated channel subfamily C member 1
chr11	27759502	27760286	0.532736	0.000597265	0.00995461	Distal Intergenic	uc001msa.3	-15897	ENSG00000176697	BDNF	brain derived neurotrophic factor
chr11	31422995	31423865	-0.816973	1.76937113287078e-07	4.48073433006248e-05	Intron (uc001msw.1/120526, intron 2 of 2)	uc009yjm.3	31618	ENSG00000170946	DNAJC24	DnaJ heat shock protein family (Hsp40) member C24
chr11	32862122	32862766	-0.522414	0.000681943	0.0107984	Intron (uc001mtx.3/79056, intron 5 of 5)	uc001mtx.3	10641	ENSG00000135378	PRRG4	proline rich and Gla domain 4
chr11	32899143	32899847	-0.57396	0.000841654	0.0124719	Distal Intergenic	uc001mty.3	-14945	ENSG00000060749	QSER1	glutamine and serine rich 1
chr11	33487665	33488374	-0.641738	0.00147883	0.0180448	Distal Intergenic	uc001mun.1	-75503	ENSG00000110427	KIAA1549L	KIAA1549 like
chr11	35227127	35227861	-0.570048	0.000884972	0.0128998	5' UTR	uc010reu.2	15745	ENSG00000026508	CD44	CD44 molecule (IN blood group)
chr11	35232590	35233067	-0.742856	5.3282212964917e-06	0.000436734	Exon (uc001mvu.3/960, exon 14 of 18)	uc010reu.2	21208	ENSG00000026508	CD44	CD44 molecule (IN blood group)
chr11	35276764	35277390	-0.559895	0.000882369	0.0128673	3' UTR	uc010reu.2	65382	ENSG00000026508	CD44	CD44 molecule (IN blood group)
chr11	37472493	37473220	-1.11554	2.78740678420896e-11	1.35125516879067e-07	Distal Intergenic	uc021qgd.1	-852664	ENSG00000175097	RAG2	recombination activating 2
chr11	43905372	43906119	-0.622672	0.00029271	0.00612197	Exon (uc001mxs.2/221120, exon 4 of 10)	uc009ykp.2	3015	ENSG00000166199	ALKBH3	alkB homolog 3, alpha-ketoglutarate dependent dioxygenase
chr11	44184129	44184832	-0.668009	4.2824003173326e-05	0.00171569	Intron (uc010rfo.2/2132, intron 7 of 13)	uc001mya.3	66382	ENSG00000151348	EXT2	exostosin glycosyltransferase 2
chr11	45273651	45274625	-0.533877	0.00881231	0.0589616	Exon (uc001myq.2/57586, exon 4 of 6)	uc001myq.2	33259	ENSG00000019505	SYT13	synaptotagmin 13
chr11	45615212	45615842	-0.583452	0.00105245	0.0144943	Distal Intergenic	uc001mys.2	71364	ENSG00000175264	CHST1	carbohydrate sulfotransferase 1
chr11	46024777	46025318	-0.606638	7.25708693282312e-05	0.00243725	Intron (uc001ncb.4/51317, intron 5 of 17)	uc001nca.1	-31859	ENSG00000135365	PHF21A	PHD finger protein 21A
chr11	47746602	47747389	-0.67535	5.47458301032172e-06	0.00044232	Intron (uc001ngj.3/23360, intron 12 of 16)	uc001ngg.3	-9674	ENSG00000165923	AGBL2	AGBL carboxypeptidase 2
chr11	59471665	59472610	-0.594306	0.000484791	0.00870417	Distal Intergenic	uc001nof.1	8708	ENSG00000172289	OR10V1	olfactory receptor family 10 subfamily V member 1
chr11	59538946	59539687	-0.730247	9.82884884147383e-07	0.000142535	Intron (uc001nog.3/6809, intron 1 of 10)	uc009ymt.1	-14823	ENSG00000166900	STX3	syntaxin 3
chr11	59540371	59541149	-0.642572	0.000105338	0.0030956	5' UTR	uc009ymt.1	-13361	ENSG00000166900	STX3	syntaxin 3
chr11	59616007	59616686	-0.619926	6.44602388524006e-05	0.00222749	Distal Intergenic	uc010rkz.1	-3033	ENSG00000134812	CBLIF	cobalamin binding intrinsic factor
chr11	60878756	60879299	0.639356	1.00036009226273e-06	0.000144452	Intron (uc009ynk.3/921, intron 1 of 10)	uc009ynk.3	8826	ENSG00000110448	CD5	CD5 molecule
chr11	65138981	65139822	0.61162	5.70573646533342e-06	0.000454503	Distal Intergenic	uc009yqi.1	9618	ENSG00000162241	SLC25A45	solute carrier family 25 member 45
chr11	65691132	65691852	0.636851	2.68830858901136e-06	0.00027266	Distal Intergenic	uc001ogj.2	4404	ENSG00000175550	DRAP1	DR1 associated protein 1
chr11	65699608	65700442	0.531305	5.06293394975234e-05	0.00190522	Distal Intergenic	uc001ogk.1	-12673	ENSG00000175513	TSGA10IP	testis specific 10 interacting protein
chr11	65956866	65957573	0.637286	3.08354319115647e-06	0.000299819	Intron (uc001ogz.1/55690, intron 1 of 6)	uc010rou.2	-40328	ENSG00000175115	PACS1	phosphofurin acidic cluster sorting protein 1
chr11	66946667	66947151	0.57112	1.87061272414362e-05	0.00097808	Intron (uc001ojw.3/22992, intron 2 of 20)	uc001ojy.3	-27830	ENSG00000173120	KDM2A	lysine demethylase 2A
chr11	68926214	68926765	0.618367	1.07681309078487e-06	0.000150994	Distal Intergenic	uc021qmo.1	103584	ENSG00000162341	TPCN2	two pore segment channel 2
chr11	69402926	69403422	0.517262	0.00021184	0.00498861	Distal Intergenic	uc001opa.3	-52451	ENSG00000110092	CCND1	cyclin D1
chr11	70301765	70302408	0.515355	3.10997763662452e-05	0.00137668	Distal Intergenic	uc001opx.3	33414	ENSG00000085733	CTTN	cortactin
chr11	72688485	72688994	-0.634316	0.000292948	0.00612197	Intron (uc001oth.4/9873, intron 7 of 18)	uc001oti.2	162179	ENSG00000137478	FCHSD2	FCH and double SH3 domains 2
chr11	73823817	73824499	-0.518767	0.000188075	0.00461805	3' UTR	uc001out.3	-26886	ENSG00000168014	C2CD3	C2 domain containing 3 centriole elongation regulator
chr11	73852961	73853746	-0.548552	0.000183851	0.0045406	Intron (uc001ouu.2/26005, intron 3 of 30)	uc001ouu.2	28318	ENSG00000168014	C2CD3	C2 domain containing 3 centriole elongation regulator
chr11	76319063	76319824	0.730572	4.95926226450035e-10	8.41438028417775e-07	Distal Intergenic	uc001oxq.4	61220	ENSG00000137507	LRRC32	leucine rich repeat containing 32
chr11	77167631	77168268	-0.568774	0.00125895	0.0163534	Intron (uc001oyg.4/5058, intron 1 of 15)	uc001oyg.4	16840	ENSG00000149269	PAK1	p21 (RAC1) activated kinase 1
chr11	78539245	78539852	-0.525553	0.00268227	0.0268576	Intron (uc001ozl.4/26011, intron 12 of 33)	uc001ozk.4	-151795	ENSG00000149256	TENM4	teneurin transmembrane protein 4
chr11	78633876	78634438	-0.938994	4.46847254382652e-06	0.000390807	Intron (uc001ozl.4/26011, intron 6 of 33)	uc021qnz.1	146616	ENSG00000149256	TENM4	teneurin transmembrane protein 4
chr11	82601217	82601921	-0.562192	0.00602415	0.0460206	Intron (uc001ozr.3/5547, intron 1 of 9)	uc001ozr.3	9636	ENSG00000137509	PRCP	prolylcarboxypeptidase
chr11	85890941	85891584	0.59645	6.95704500134411e-06	0.00052346	Distal Intergenic	uc010rtm.2	-64222	ENSG00000074266	EED	embryonic ectoderm development
chr11	88188758	88189360	-0.539836	0.00312888	0.0298581	Distal Intergenic	uc031qdb.1	-48384	ENSG00000255082	GRM5-AS1	GRM5 antisense RNA 1
chr11	95013567	95014201	-0.511607	0.00251399	0.0256802	Distal Intergenic	uc010rug.2	-47862	ENSG00000149212	SESN3	sestrin 3
chr11	95245264	95246234	-0.668964	7.06885213108049e-06	0.000529524	Distal Intergenic	uc001pfm.2	276720	ENSG00000077458	FAM76B	family with sequence similarity 76 member B
chr11	102592604	102593435	-0.570705	0.000525484	0.009215	Promoter (<=1kb)	uc010rut.1	0	ENSG00000118113	MMP8	matrix metallopeptidase 8
chr11	103777407	103778063	-0.574591	0.000785089	0.0119426	3' UTR	uc021qpj.1	56773	ENSG00000264200	MIR4693	microRNA 4693
chr11	104668670	104669495	-0.513738	0.00085142	0.0125816	Distal Intergenic	uc031qdo.1	99902	ENSG00000291983	CASP12	caspase 12 (gene/pseudogene)
chr11	107698191	107698832	-0.507573	0.00206604	0.0224622	Intron (uc010rvu.2/54733, intron 1 of 6)	uc010rvu.2	30848	ENSG00000110660	SLC35F2	solute carrier family 35 member F2
chr11	108106658	108107472	-0.581763	0.0009832	0.0138377	Intron (uc001pkb.1/472, intron 5 of 62)	uc001pkc.1	12402	ENSG00000149311	ATM	ATM serine/threonine kinase
chr11	108465765	108466447	-0.554381	0.00340696	0.0315535	Promoter (1-2kb)	uc001pkk.3	-1391	ENSG00000110723	EXPH5	exophilin 5
chr11	108766717	108767483	-0.606277	0.00190844	0.02131	Intron (uc001pkl.1/1662, intron 16 of 16)	uc001pkm.3	230901	ENSG00000178105	DDX10	DEAD-box helicase 10
chr11	110262717	110263262	-0.915847	4.10630242675089e-06	0.000369205	Intron (uc001pkv.1/uc001pkv.1, intron 5 of 5)	uc001pkx.3	-37399	ENSG00000137714	FDX1	ferredoxin 1
chr11	111536365	111537144	-0.529026	0.00059951	0.00996267	Intron (uc001plt.3/23235, intron 3 of 14)	uc001plt.3	63195	ENSG00000170145	SIK2	salt inducible kinase 2
chr11	111714308	111715216	-0.567448	9.63225680941421e-05	0.00291917	Intron (uc001ply.3/79796, intron 9 of 14)	uc001ply.3	26788	ENSG00000086848	ALG9	ALG9 alpha-1,2-mannosyltransferase
chr11	111973814	111974484	-0.51008	0.00222647	0.0236325	Distal Intergenic	uc031qeg.1	16266	ENSG00000204370	SDHD	succinate dehydrogenase complex subunit D
chr11	113769854	113770780	-0.539595	0.000261123	0.00572948	Distal Intergenic	uc001pok.3	-4738	ENSG00000149305	HTR3B	5-hydroxytryptamine receptor 3B
chr11	114495517	114496489	-0.670367	9.72182901985787e-05	0.00293767	Distal Intergenic	uc001ppd.3	-29033	ENSG00000137634	NXPE4	neurexophilin and PC-esterase domain family member 4
chr11	114502336	114502771	-0.670711	6.89132504869695e-05	0.00234789	Distal Intergenic	uc001ppd.3	-35852	ENSG00000137634	NXPE4	neurexophilin and PC-esterase domain family member 4
chr11	117399639	117400290	0.617332	2.39437833164687e-05	0.00115249	Intron (uc001prh.1/57453, intron 4 of 32)	uc001prg.1	144326	ENSG00000110274	CEP164	centrosomal protein 164
chr11	117822930	117823649	0.536041	1.40241646796888e-05	0.000804459	Distal Intergenic	uc001pru.2	-22762	ENSG00000137747	TMPRSS13	transmembrane serine protease 13
chr11	117848266	117848798	0.624668	3.15181558097739e-07	6.56157729600531e-05	Distal Intergenic	uc001prv.3	-8308	ENSG00000110324	IL10RA	interleukin 10 receptor subunit alpha
chr11	118746752	118747701	-0.610649	2.79200217553958e-05	0.00128318	Distal Intergenic	uc001pue.4	-6774	ENSG00000160683	CXCR5	C-X-C motif chemokine receptor 5
chr11	121228432	121229428	-0.558974	0.000473339	0.00855742	Distal Intergenic	uc001pxv.3	64855	ENSG00000109929	SC5D	sterol-C5-desaturase
chr11	121308569	121309127	-0.541589	0.00205889	0.022417	Distal Intergenic	uc001pxx.3	-13785	ENSG00000137642	SORL1	sortilin related receptor 1
chr11	121541856	121542369	0.731825	3.93890299458926e-05	0.00162805	Distal Intergenic	uc010rzq.1	80728	ENSG00000137642	SORL1	sortilin related receptor 1
chr11	122596785	122597325	0.628378	9.67029967277884e-07	0.000141499	Exon (uc021qrr.1/uc021qrr.1, exon 1 of 1)	uc001pyi.4	70387	ENSG00000154127	UBASH3B	ubiquitin associated and SH3 domain containing B
chr11	122637168	122637988	0.505132	5.63547314940711e-05	0.00203043	Intron (uc001pyi.4/84959, intron 1 of 13)	uc001pyj.3	-71267	ENSG00000109943	CRTAM	cytotoxic and regulatory T cell molecule
chr11	123301994	123302804	-0.805049	7.6980627571428e-08	2.77900065532855e-05	Distal Intergenic	uc021qrs.1	-49774	ENSG00000265357	MIR4493	microRNA 4493
chr11	124475812	124476498	-0.624546	0.000826095	0.0123275	Distal Intergenic	uc001qah.3	-4955	ENSG00000154143	PANX3	pannexin 3
chr11	124491903	124492373	-0.507823	0.0059598	0.0456524	Promoter (<=1kb)	uc001qaj.4	-369	ENSG00000154144	TBRG1	transforming growth factor beta regulator 1
chr11	125367309	125368028	-0.523627	0.00693447	0.0505617	Promoter (1-2kb)	uc001qby.2	-1103	ENSG00000149557	FEZ1	fasciculation and elongation protein zeta 1
chr11	127916208	127916838	-0.5251	0.00123201	0.0160979	Distal Intergenic	uc009zcg.2	475367	ENSG00000134954	ETS1	ETS proto-oncogene 1, transcription factor
chr11	128269279	128270047	-0.729165	1.67378897678701e-05	0.000911691	Distal Intergenic	uc009zcg.2	122158	ENSG00000134954	ETS1	ETS proto-oncogene 1, transcription factor
chr11	130486615	130487315	-0.696623	1.1810247285893e-05	0.000735356	Distal Intergenic	uc031qfg.1	-55536	ENSG00000175728	LINC02873	long intergenic non-protein coding RNA 2873
chr11	134104457	134105215	0.609134	5.02353447675071e-08	2.07888559675681e-05	Exon (uc001qhe.3/112936, exon 2 of 6)	uc001qhe.3	9896	ENSG00000151502	VPS26B	VPS26 retromer complex component B
chr12	3274446	3275224	0.562967	1.07118348421314e-06	0.000150828	Intron (uc001qlp.3/10867, intron 2 of 8)	uc021qtd.1	87925	ENSG00000011105	TSPAN9	tetraspanin 9
chr12	3329087	3329759	0.583055	8.63903744490139e-07	0.00013267	Intron (uc001qlp.3/10867, intron 3 of 8)	uc021qtd.1	142566	ENSG00000011105	TSPAN9	tetraspanin 9
chr12	4045857	4046532	-0.508159	0.00116312	0.0154842	Distal Intergenic	uc009zef.2	-63249	ENSG00000111224	PARP11	poly(ADP-ribose) polymerase family member 11
chr12	6151559	6151962	0.723985	3.85679630440884e-09	4.36255085979365e-06	Intron (uc001qnn.1/7450, intron 18 of 51)	uc001qnn.1	81874	ENSG00000110799	VWF	von Willebrand factor
chr12	6741061	6741474	0.599064	1.40914669566031e-05	0.000806374	Promoter (<=1kb)	uc009zer.2	-246	ENSG00000184574	LPAR5	lysophosphatidic acid receptor 5
chr12	6749148	6749803	0.511996	2.38296342137e-05	0.00114863	Promoter (<=1kb)	uc010sff.1	-945	ENSG00000184574	LPAR5	lysophosphatidic acid receptor 5
chr12	7256843	7257343	0.518371	0.00020152	0.00481927	Intron (uc001qsn.3/51279, intron 2 of 5)	uc001qsp.3	-3561	ENSG00000205885	C1RL-AS1	C1RL antisense RNA 1
chr12	7337710	7338513	-0.623585	2.72050985452139e-05	0.00126352	Distal Intergenic	uc009zfu.2	-3246	ENSG00000139197	PEX5	peroxisomal biogenesis factor 5
chr12	7946455	7947191	-0.524445	0.000966351	0.0136577	Exon (uc009zfy.1/79923, exon 3 of 4)	uc009zfy.1	4460	ENSG00000111704	NANOG	Nanog homeobox
chr12	8228455	8228887	-0.623035	0.00037875	0.00734429	Distal Intergenic	uc001qtx.2	-5920	ENSG00000089818	NECAP1	NECAP endocytosis associated 1
chr12	8248560	8249093	-0.788739	2.98452608584307e-05	0.00134676	3' UTR	uc001qty.2	13753	ENSG00000089818	NECAP1	NECAP endocytosis associated 1
chr12	8276676	8277447	-0.626144	0.000868719	0.0127285	Promoter (<=1kb)	uc009zgb.1	448	ENSG00000111729	CLEC4A	C-type lectin domain family 4 member A
chr12	8280530	8281441	-0.641712	0.000141778	0.00383661	Intron (uc001qtz.1/50856, intron 2 of 5)	uc009zgb.1	4302	ENSG00000111729	CLEC4A	C-type lectin domain family 4 member A
chr12	8612889	8613871	-0.814922	2.48875056976902e-07	5.51982103493739e-05	Intron (uc001qum.1/93978, intron 3 of 5)	uc001qum.1	4298	ENSG00000205846	CLEC6A	C-type lectin domain containing 6A
chr12	8644784	8645416	-0.776476	2.62417998761685e-06	0.00026822	Distal Intergenic	uc001qun.3	-20720	ENSG00000166527	CLEC4D	C-type lectin domain family 4 member D
chr12	8684527	8685238	-0.596142	0.000180969	0.00448622	Distal Intergenic	uc001quo.1	8320	ENSG00000166523	CLEC4E	C-type lectin domain family 4 member E
chr12	8724775	8725401	-0.630832	0.000442753	0.00813888	Distal Intergenic	uc001quo.1	-31217	ENSG00000166523	CLEC4E	C-type lectin domain family 4 member E
chr12	9315605	9316162	0.567897	0.000207444	0.00491922	Intron (uc001qvl.3/5858, intron 21 of 35)	uc010sgo.1	3931	ENSG00000126838	PZP	PZP alpha-2-macroglobulin like
chr12	10322949	10323731	-0.615148	0.000189834	0.00462858	Promoter (1-2kb)	uc001qxo.1	1059	ENSG00000173391	OLR1	oxidized low density lipoprotein receptor 1
chr12	12287509	12288078	-0.585402	0.00341332	0.0315778	Intron (uc001raf.1/79370, intron 4 of 6)	uc021qvi.1	22623	ENSG00000284378	MIR1244-1	microRNA 1244-1
chr12	12736814	12737794	-0.723005	4.44317931790251e-06	0.000389599	Distal Intergenic	uc001rao.2	-21366	ENSG00000111266	DUSP16	dual specificity phosphatase 16
chr12	14671836	14672827	-0.681217	6.29879957922032e-06	0.000491364	Intron (uc001rcc.1/79887, intron 6 of 10)	uc001rcc.1	47964	ENSG00000121316	PLBD1	phospholipase B domain containing 1
chr12	14679605	14680160	-0.545076	0.00241342	0.0250043	Intron (uc001rcc.1/79887, intron 6 of 10)	uc001rcc.1	40631	ENSG00000121316	PLBD1	phospholipase B domain containing 1
chr12	14683872	14684693	-0.841003	2.34448219451072e-06	0.000251765	Intron (uc001rcc.1/79887, intron 6 of 10)	uc001rcc.1	36098	ENSG00000121316	PLBD1	phospholipase B domain containing 1
chr12	14710556	14711383	-0.655158	8.83969373955155e-05	0.00277233	Intron (uc001rcc.1/79887, intron 1 of 10)	uc001rcc.1	9408	ENSG00000121316	PLBD1	phospholipase B domain containing 1
chr12	14714687	14715393	-0.728026	4.01554401302733e-06	0.000364341	Intron (uc001rcc.1/79887, intron 1 of 10)	uc001rcc.1	5398	ENSG00000121316	PLBD1	phospholipase B domain containing 1
chr12	14720900	14721874	-0.553441	0.000226207	0.0052183	Promoter (<=1kb)	uc001rcc.1	-109	ENSG00000121316	PLBD1	phospholipase B domain containing 1
chr12	15950058	15950989	-0.670938	2.33486248578903e-05	0.00113838	Distal Intergenic	uc009zig.3	-7548	ENSG00000151491	EPS8	EGFR pathway substrate 8, signaling adaptor
chr12	16005154	16005703	-0.601124	0.000694519	0.0109414	Distal Intergenic	uc001rdc.4	-29585	ENSG00000023734	STRAP	serine/threonine kinase receptor associated protein
chr12	16184529	16185252	-0.638174	6.85991047552506e-05	0.00234189	Intron (uc010shx.1/51071, intron 6 of 6)	uc001rde.3	120343	ENSG00000023697	DERA	deoxyribose-phosphate aldolase
chr12	19574818	19575809	-0.779319	7.60194592030559e-07	0.000121681	Distal Intergenic	uc001ree.2	-16799	ENSG00000139154	AEBP2	AE binding protein 2
chr12	19741592	19742424	-0.502332	0.00180919	0.0205967	Distal Intergenic	uc001reg.2	148077	ENSG00000139154	AEBP2	AE binding protein 2
chr12	20297072	20297697	-0.590414	0.000339803	0.00683109	Distal Intergenic	uc021qvz.1	129453	ENSG00000256287	LINC02398	long intergenic non-protein coding RNA 2398
chr12	22651506	22652089	-0.583744	0.000955369	0.0135477	Intron (uc010sir.2/9847, intron 9 of 25)	uc010sir.2	36189	ENSG00000111731	C2CD5	C2 calcium dependent domain containing 5
chr12	22816375	22817213	-0.724059	0.000598921	0.00996265	Intron (uc001rft.3/55500, intron 4 of 7)	uc009ziz.3	38299	ENSG00000139163	ETNK1	ethanolamine kinase 1
chr12	27370433	27371329	-0.748644	2.4926991566551e-06	0.000257888	Distal Intergenic	uc001rhr.3	-25749	ENSG00000211455	STK38L	serine/threonine kinase 38 like
chr12	27611501	27612250	0.503222	0.00103932	0.0143659	Distal Intergenic	uc010sjq.2	-7493	ENSG00000165935	SMCO2	single-pass membrane protein with coiled-coil domains 2
chr12	27890067	27890733	-0.528372	0.00545244	0.0432002	3' UTR	uc001rii.3	26361	ENSG00000061794	MRPS35	mitochondrial ribosomal protein S35
chr12	28380163	28380595	-0.539695	0.0024262	0.0250778	Intron (uc001rio.3/55297, intron 2 of 14)	uc009zjk.3	-28342	ENSG00000123106	CCDC91	coiled-coil domain containing 91
chr12	29400407	29400977	-0.946077	1.57415629808465e-07	4.25726053895877e-05	Intron (uc001ris.5/55711, intron 1 of 11)	uc009zjm.4	23851	ENSG00000064763	FAR2	fatty acyl-CoA reductase 2
chr12	29505976	29506610	-0.514465	0.00222527	0.0236325	Intron (uc001riv.3/51290, intron 8 of 13)	uc001riv.3	27533	ENSG00000087502	ERGIC2	ERGIC and golgi 2
chr12	29587796	29588659	-0.581616	0.000206153	0.00489545	Intron (uc031qgu.1/101055625, intron 1 of 2)	uc031qgw.1	45569	ENSG00000257599	OVCH1-AS1	OVCH1 antisense RNA 1
chr12	30835704	30836360	-0.519347	0.00218685	0.0234244	Intron (uc001rjd.3/10526, intron 3 of 24)	uc010sjt.2	-5526	ENSG00000133704	IPO8	importin 8
chr12	31218425	31219123	0.546072	0.00153553	0.0184329	Intron (uc001rjq.2/100506660, intron 1 of 2)	uc010sjw.1	-7656	ENSG00000013573	DDX11	DEAD/H-box helicase 11
chr12	31276400	31277184	0.534486	0.000164781	0.00421061	Intron (uc010sjy.1/uc010sjy.1, intron 27 of 29)	uc009zjo.1	21039	ENSG00000013573	DDX11	DEAD/H-box helicase 11
chr12	32875307	32875817	-0.705725	9.25001909403576e-06	0.000620336	Exon (uc010skf.1/10059, exon 8 of 9)	uc001rli.3	33070	ENSG00000139131	YARS2	tyrosyl-tRNA synthetase 2
chr12	39316650	39317248	-0.866229	4.87807494550494e-06	0.000411262	Distal Intergenic	uc001rls.1	-17230	ENSG00000139117	CPNE8	copine 8
chr12	40552791	40553257	-0.532998	0.00394755	0.0346906	Distal Intergenic	uc001rmf.3	-53130	ENSG00000151229	SLC2A13	solute carrier family 2 member 13
chr12	41956597	41957225	0.70184	3.44448500469965e-05	0.00147211	Intron (uc010skn.2/29951, intron 7 of 9)	uc001rmr.3	53244	ENSG00000165966	PDZRN4	PDZ domain containing ring finger 4
chr12	42816202	42817039	-0.527465	0.0031512	0.0300205	Intron (uc001rnb.3/51535, intron 10 of 10)	uc001rnj.3	35010	ENSG00000134283	PPHLN1	periphilin 1
chr12	42838446	42838884	0.516639	0.000210234	0.00496456	Exon (uc010skr.1/51535, exon 11 of 11)	uc010skv.2	38532	ENSG00000139174	PRICKLE1	prickle planar cell polarity protein 1
chr12	45798793	45799381	-0.757679	3.72114286692253e-05	0.00155509	Intron (uc031qha.1/196527, intron 15 of 17)	uc010slg.2	112327	ENSG00000177119	ANO6	anoctamin 6
chr12	46033651	46034535	-0.846347	9.66101246425483e-07	0.000141499	Distal Intergenic	uc001roq.3	87169	NA	LINC00938	long intergenic non-protein coding RNA 938
chr12	46088371	46089263	-0.63085	0.000440756	0.00812471	Distal Intergenic	uc001roq.3	32441	NA	LINC00938	long intergenic non-protein coding RNA 938
chr12	46200279	46200768	-0.558414	0.000577313	0.0097079	Intron (uc001ror.3/196528, intron 3 of 19)	uc001rot.1	-29756	ENSG00000189079	ARID2	AT-rich interaction domain 2
chr12	47953274	47953982	-0.574061	0.000963841	0.0136336	Distal Intergenic	uc001rpr.3	145862	ENSG00000005175	RPAP3	RNA polymerase II associated protein 3
chr12	47975503	47976356	-0.670967	7.73092755313869e-07	0.000122705	Distal Intergenic	uc001rpr.3	123488	ENSG00000005175	RPAP3	RNA polymerase II associated protein 3
chr12	49816306	49817266	0.556374	6.64468220933829e-06	0.000507181	Intron (uc001ruc.3/65244, intron 2 of 4)	uc021qxp.2	33349	NA	LOC100335030	FGFR1 oncogene partner 2 pseudogene
chr12	50810912	50811351	0.557745	5.17506528556901e-05	0.00192602	Intron (uc001rwm.3/113251, intron 1 of 10)	uc021qxv.1	-10197	ENSG00000161813	LARP4	La ribonucleoprotein 4
chr12	51904349	51904756	0.511675	0.00108283	0.0147866	3' UTR	uc001ryt.2	8737	ENSG00000050438	SLC4A8	solute carrier family 4 member 8
chr12	52080730	52081497	-0.699742	1.7567541740389e-05	0.000938798	Promoter (<=1kb)	uc001ryy.2	578	ENSG00000196876	SCN8A	sodium voltage-gated channel alpha subunit 8
chr12	53665509	53666171	0.520557	0.000214259	0.00502465	Intron (uc001scj.2/9700, intron 5 of 30)	uc001sck.2	3426	ENSG00000135476	ESPL1	extra spindle pole bodies like 1, separase
chr12	53926299	53926980	-0.613344	9.96401638506711e-05	0.00297902	Exon (uc010sok.1/11016, exon 7 of 13)	uc001sdx.3	18531	ENSG00000257550	LOC100652999	uncharacterized LOC100652999
chr12	54175769	54176308	-0.686864	7.38617337648927e-05	0.00246695	Distal Intergenic	uc010soo.1	-54462	ENSG00000012822	CALCOCO1	calcium binding and coiled-coil domain 1
chr12	62204932	62205600	-0.533961	0.00092128	0.0132169	Intron (uc001sqv.3/338811, intron 1 of 3)	uc001sqv.3	15414	ENSG00000198673	TAFA2	TAFA chemokine like family member 2
chr12	62381597	62382554	-0.806063	2.42002474409468e-07	5.43848474609993e-05	Intron (uc001sqw.3/338811, intron 1 of 4)	uc001sqv.3	-160583	ENSG00000198673	TAFA2	TAFA chemokine like family member 2
chr12	62384147	62384979	-0.62559	0.000144213	0.00386855	Intron (uc001sqw.3/338811, intron 1 of 4)	uc001sqv.3	-163133	ENSG00000198673	TAFA2	TAFA chemokine like family member 2
chr12	62434227	62435025	-0.561179	0.000193517	0.00469393	Intron (uc001sqw.3/338811, intron 1 of 4)	uc001sqw.3	151595	ENSG00000198673	TAFA2	TAFA chemokine like family member 2
chr12	65695060	65695756	-0.512015	0.00211134	0.0227883	Intron (uc001ssm.3/253827, intron 1 of 6)	uc021qzy.1	22293	ENSG00000174099	MSRB3	methionine sulfoxide reductase B3
chr12	65739049	65739956	-0.538391	0.00203854	0.0222717	Intron (uc001ssm.3/253827, intron 4 of 6)	uc021qzy.1	66282	ENSG00000174099	MSRB3	methionine sulfoxide reductase B3
chr12	65807950	65808591	-0.697836	2.63688236026217e-05	0.00123933	Intron (uc001ssm.3/253827, intron 5 of 6)	uc021qzy.1	135183	ENSG00000174099	MSRB3	methionine sulfoxide reductase B3
chr12	65890698	65891661	-0.593018	6.25559858699766e-05	0.00217275	Distal Intergenic	uc021qzy.1	217931	ENSG00000174099	MSRB3	methionine sulfoxide reductase B3
chr12	66504986	66505507	-0.647113	4.81427352892786e-05	0.00184662	Distal Intergenic	uc010ssw.2	19026	ENSG00000139233	LLPH	LLP homolog, long-term synaptic facilitation factor
chr12	67139193	67139915	-0.554964	0.00382554	0.0340367	Intron (uc010sta.1/23426, intron 1 of 20)	uc010sta.1	57979	ENSG00000155974	GRIP1	glutamate receptor interacting protein 1
chr12	68994653	68995325	0.522697	0.000188655	0.00462439	Distal Intergenic	uc010ste.2	-9294	ENSG00000127314	RAP1B	RAP1B, member of RAS oncogene family
chr12	69232011	69232910	-0.521352	0.000645794	0.0104753	Intron (uc001sui.4/4193, intron 10 of 10)	uc021raj.2	29023	ENSG00000135679	MDM2	MDM2 proto-oncogene
chr12	70017925	70018535	0.500736	0.00392142	0.0345904	Distal Intergenic	uc001svc.3	-12983	ENSG00000198812	LRRC10	leucine rich repeat containing 10
chr12	76577028	76577765	-0.609852	0.000548369	0.00943687	Distal Intergenic	uc001syb.3	-98290	ENSG00000187109	NAP1L1	nucleosome assembly protein 1 like 1
chr12	76739802	76740370	-0.757026	2.65235135794708e-05	0.00124421	Promoter (1-2kb)	uc001syd.1	1852	ENSG00000179941	BBS10	Bardet-Biedl syndrome 10
chr12	77019801	77020299	-0.628828	0.000134322	0.00369673	Distal Intergenic	uc001syg.1	-66212	ENSG00000091039	OSBPL8	oxysterol binding protein like 8
chr12	80048419	80048871	0.642866	7.48521678237805e-05	0.0024898	Intron (uc001syx.3/5074, intron 2 of 6)	uc001syx.3	35919	ENSG00000177425	PAWR	pro-apoptotic WT1 regulator
chr12	83109586	83110133	-0.788118	7.90999071182243e-06	0.00056509	Intron (uc001szr.1/160335, intron 1 of 5)	uc010suk.2	28652	ENSG00000179104	TMTC2	transmembrane O-mannosyltransferase targeting cadherins 2
chr12	83112859	83113799	-0.719451	1.41729571640276e-05	0.000809672	Intron (uc001szr.1/160335, intron 1 of 5)	uc010suk.2	31925	ENSG00000179104	TMTC2	transmembrane O-mannosyltransferase targeting cadherins 2
chr12	83177975	83178835	-0.718462	2.24137403520847e-05	0.00110873	Intron (uc001szr.1/160335, intron 1 of 5)	uc010suk.2	97041	ENSG00000179104	TMTC2	transmembrane O-mannosyltransferase targeting cadherins 2
chr12	83332349	83333073	-0.715182	2.0480161912489e-05	0.00103727	Intron (uc001szr.1/160335, intron 4 of 5)	uc010suk.2	251415	ENSG00000179104	TMTC2	transmembrane O-mannosyltransferase targeting cadherins 2
chr12	89551145	89551851	-0.512399	0.00131557	0.0168272	Distal Intergenic	uc001tax.1	-137676	ENSG00000246363	LINC02458	long intergenic non-protein coding RNA 2458
chr12	89811647	89812550	-0.74173	2.20664776849255e-06	0.000241299	Distal Intergenic	uc001taz.3	-65351	ENSG00000139318	DUSP6	dual specificity phosphatase 6
chr12	89922364	89923046	-0.59415	0.000154608	0.00405215	Promoter (2-3kb)	uc010sun.2	-2325	ENSG00000139323	POC1B	POC1 centriolar protein B
chr12	92271083	92271753	-0.822446	2.40944980490467e-06	0.000254248	Distal Intergenic	uc031qiz.1	263736	ENSG00000257242	LINC01619	long intergenic non-protein coding RNA 1619
chr12	92341147	92342023	-0.613337	0.000236246	0.00537295	Distal Intergenic	uc031qiz.1	193466	ENSG00000257242	LINC01619	long intergenic non-protein coding RNA 1619
chr12	92463731	92464449	-0.817035	1.39467459316255e-05	0.000803513	Intron (uc031qiz.1/256021, intron 1 of 5)	uc031qiz.1	71040	ENSG00000257242	LINC01619	long intergenic non-protein coding RNA 1619
chr12	92521363	92522271	-0.570359	0.00256189	0.0259586	Intron (uc031qiz.1/256021, intron 1 of 5)	uc031qiz.1	13218	ENSG00000257242	LINC01619	long intergenic non-protein coding RNA 1619
chr12	93187685	93188405	-0.528072	0.00189787	0.0212523	Intron (uc001tck.3/8411, intron 21 of 28)	uc001tcj.2	57420	ENSG00000187510	PLEKHG7	pleckstrin homology and RhoGEF domain containing G7
chr12	93542427	93543200	-1.01176	1.61844925484456e-10	4.57670475115795e-07	Intron (uc021rbu.1/643339, intron 3 of 4)	uc001tck.3	-219320	ENSG00000102189	EEA1	early endosome antigen 1
chr12	93876871	93877412	-0.605854	0.000891004	0.0129522	Intron (uc001tcq.3/28977, intron 5 of 6)	uc021rbv.1	15605	ENSG00000198015	MRPL42	mitochondrial ribosomal protein L42
chr12	94707907	94708619	-0.751968	2.40502272138836e-06	0.000254248	Intron (uc001tdd.3/51134, intron 14 of 16)	uc009zsv.3	51610	ENSG00000136040	PLXNC1	plexin C1
chr12	94827817	94828764	-0.5737	0.000240884	0.00543494	Intron (uc001tdd.3/51134, intron 2 of 16)	uc001tdd.3	25000	ENSG00000173588	CEP83	centrosomal protein 83
chr12	95156773	95157539	-0.540198	0.000476638	0.00859417	Distal Intergenic	uc001tdk.2	-70635	ENSG00000293230	KRT19P2	keratin 19 pseudogene 2
chr12	95673399	95674181	-0.548313	0.000400545	0.0076403	Intron (uc001tds.3/55591, intron 8 of 12)	uc009ztc.1	4881	ENSG00000028203	VEZT	vezatin, adherens junctions transmembrane protein
chr12	96253602	96254263	-0.526866	0.00464728	0.0387472	Promoter (<=1kb)	uc001tej.3	893	ENSG00000139343	SNRPF	small nuclear ribonucleoprotein polypeptide F
chr12	96389052	96389950	-0.528593	0.000385507	0.00742862	Promoter (<=1kb)	uc001tem.2	193	ENSG00000084110	HAL	histidine ammonia-lyase
chr12	96585724	96586362	-0.615436	9.02364450713831e-05	0.00280668	Promoter (1-2kb)	uc001teo.1	-1845	ENSG00000111145	ELK3	ETS transcription factor ELK3
chr12	98864468	98865165	-0.61774	0.000101117	0.00300605	Distal Intergenic	uc009ztm.2	-13545	ENSG00000293147	SLC9A7P1	solute carrier family 9 member 7 pseudogene 1
chr12	99084590	99085088	-0.544137	0.00336253	0.0313604	Intron (uc001tfy.3/317, intron 16 of 26)	uc009zto.3	19277	ENSG00000120868	APAF1	apoptotic peptidase activating factor 1
chr12	99095559	99096244	-0.580042	2.86954549987245e-05	0.00131233	Intron (uc001tfy.3/317, intron 17 of 26)	uc009zto.3	30246	ENSG00000120868	APAF1	apoptotic peptidase activating factor 1
chr12	101958942	101959836	-0.732898	8.70662849187775e-06	0.000601733	Distal Intergenic	uc001tif.2	-28873	ENSG00000196091	MYBPC1	myosin binding protein C1
chr12	102322001	102322631	-0.566033	0.000212611	0.00500329	Distal Intergenic	uc010svv.2	50896	ENSG00000136048	DRAM1	DNA damage regulated autophagy modulator 1
chr12	102511960	102512505	-0.713807	8.22570806578154e-05	0.00265082	Promoter (<=1kb)	uc001tjc.3	0	ENSG00000075188	NUP37	nucleoporin 37
chr12	102527433	102528161	-0.558741	0.0018475	0.0209116	Intron (uc001tjd.3/55010, intron 2 of 2)	uc009zud.3	9769	ENSG00000185480	PARPBP	PARP1 binding protein
chr12	104081469	104082372	0.525525	1.56569977606594e-05	0.000870384	Exon (uc001tjw.3/55576, exon 28 of 69)	uc009zug.3	-23773	ENSG00000136011	STAB2	stabilin 2
chr12	105150934	105151480	0.581066	8.55630058446288e-07	0.00013267	Exon (uc001tky.3/50515, exon 3 of 3)	uc021rdd.1	165523	ENSG00000264295	MIR3922	microRNA 3922
chr12	105360385	105360977	-0.542548	0.00160777	0.0190274	Distal Intergenic	uc001tlb.3	-19121	ENSG00000151131	NOPCHAP1	NOP protein chaperone 1
chr12	106186531	106187295	-1.00309	3.71987539945748e-07	7.38188607047896e-05	Distal Intergenic	uc001tlj.1	346516	ENSG00000074590	NUAK1	NUAK family kinase 1
chr12	106675580	106676305	-0.520154	0.0053188	0.042568	Distal Intergenic	uc001tll.3	-20276	ENSG00000166046	TCP11L2	t-complex 11 like 2
chr12	106683095	106683821	-0.640234	7.87418541023028e-05	0.00256926	Distal Intergenic	uc001tll.3	-12760	ENSG00000166046	TCP11L2	t-complex 11 like 2
chr12	106699070	106699833	-0.599356	0.000176087	0.00439687	Promoter (1-2kb)	uc001tlo.1	1799	ENSG00000166046	TCP11L2	t-complex 11 like 2
chr12	106704215	106705083	-0.613736	0.000181125	0.00448634	5' UTR	uc001tlo.1	6944	ENSG00000166046	TCP11L2	t-complex 11 like 2
chr12	106730190	106730944	-0.578027	0.00939728	0.0615256	Intron (uc001tln.3/255394, intron 8 of 9)	uc001tlp.3	-20492	ENSG00000013503	POLR3B	RNA polymerase III subunit B
chr12	107392646	107393086	-0.75063	0.000135404	0.00372049	Intron (uc001tmi.4/1407, intron 7 of 12)	uc001tmg.2	-11702	ENSG00000120832	MTERF2	mitochondrial transcription termination factor 2
chr12	107427376	107427855	-0.696983	0.000245271	0.0054688	Intron (uc001tmi.4/1407, intron 1 of 12)	uc001tmg.2	-46432	ENSG00000120832	MTERF2	mitochondrial transcription termination factor 2
chr12	108757490	108758363	-0.616152	0.00111661	0.0150913	Distal Intergenic	uc009zuv.3	-24396	ENSG00000174600	CMKLR1	chemerin chemokine-like receptor 1
chr12	109689212	109689590	-0.706263	3.0928766856834e-05	0.00137668	Intron (uc001tob.3/32, intron 41 of 52)	uc010sxm.2	22636	ENSG00000076555	ACACB	acetyl-CoA carboxylase beta
chr12	111564356	111565058	-0.685562	1.29136072814427e-05	0.000774223	Intron (uc001tsa.2/23316, intron 1 of 21)	uc001tsb.2	27035	ENSG00000111249	CUX2	cut like homeobox 2
chr12	111650730	111651276	-0.586487	0.00208754	0.0226249	Intron (uc001tsa.2/23316, intron 1 of 21)	uc001tsb.2	113409	ENSG00000111249	CUX2	cut like homeobox 2
chr12	118198983	118199682	-0.654207	0.000189671	0.00462858	Exon (uc001two.2/283455, exon 4 of 20)	uc001two.2	206346	ENSG00000171435	KSR2	kinase suppressor of ras 2
chr12	118687949	118688342	-0.55318	0.00149994	0.0181913	Intron (uc001twx.3/51347, intron 3 of 20)	uc001tww.3	-10872	ENSG00000135090	TAOK3	TAO kinase 3
chr12	121137109	121137827	0.548938	4.69469975169148e-05	0.00182069	3' UTR	uc001tyz.4	-10411	ENSG00000175970	UNC119B	unc-119 lipid binding chaperone B
chr12	121479312	121480150	-0.59212	0.00028481	0.00603291	Promoter (2-3kb)	uc031qjs.1	-2267	ENSG00000135114	OASL	2'-5'-oligoadenylate synthetase like
chr12	124440793	124441256	0.558761	9.13629885414834e-05	0.00282485	Intron (uc001ufw.1/80212, intron 1 of 4)	uc001ufv.1	-10685	ENSG00000119242	CCDC92	coiled-coil domain containing 92
chr12	125044691	125045470	0.616771	7.23252164819544e-09	6.75713919696944e-06	Intron (uc010tbb.2/9612, intron 1 of 48)	uc010tbb.2	6540	ENSG00000196498	NCOR2	nuclear receptor corepressor 2
chr12	125704764	125705722	-0.563189	0.00132335	0.0168758	Distal Intergenic	uc001uhe.1	-105440	ENSG00000139364	TMEM132B	transmembrane protein 132B
chr12	133248400	133249394	-0.516822	0.000166531	0.00424042	Exon (uc001uks.1/5426, exon 15 of 49)	uc001ukr.1	-12915	ENSG00000177084	POLE	DNA polymerase epsilon, catalytic subunit
chr13	21034386	21035096	0.600265	4.97404805682794e-06	0.000413699	Intron (uc001une.3/51084, intron 3 of 7)	uc010tcp.1	-20343	ENSG00000165475	CRYL1	crystallin lambda 1
chr13	21385115	21385721	0.71605	1.7980245547613e-05	0.000954838	Intron (uc001unq.4/64328, intron 9 of 22)	uc009zzr.1	-37020	ENSG00000150456	EEF1AKMT1	EEF1A lysine methyltransferase 1
chr13	24294800	24295280	0.506984	0.00159925	0.0189552	Distal Intergenic	uc001uow.3	141301	ENSG00000127863	TNFRSF19	TNF receptor superfamily member 19
chr13	27297047	27297705	0.56498	0.000248161	0.00552204	Distal Intergenic	uc010aal.3	37217	ENSG00000132975	GPR12	G protein-coupled receptor 12
chr13	28241445	28242001	0.531944	0.000678012	0.0107562	3' UTR	uc001urq.3	45529	ENSG00000186184	POLR1D	RNA polymerase I and III subunit D
chr13	29114474	29115094	0.549211	0.000232314	0.00531938	Distal Intergenic	uc001usd.3	-45209	ENSG00000102755	FLT1	fms related receptor tyrosine kinase 1
chr13	32662803	32663458	-1.08826	8.18938677616029e-11	3.47373313577779e-07	Intron (uc001utx.3/10129, intron 2 of 60)	uc010tdw.3	57366	ENSG00000073910	FRY	FRY microtubule binding protein
chr13	32701621	32702349	-0.532209	0.000465526	0.00844767	Intron (uc001utx.3/10129, intron 7 of 60)	uc010tdw.3	96184	ENSG00000073910	FRY	FRY microtubule binding protein
chr13	37530560	37531340	-0.57699	0.000609464	0.0100787	Intron (uc001uvy.3/29880, intron 8 of 9)	uc001uvx.3	-36151	ENSG00000120693	SMAD9	SMAD family member 9
chr13	37671462	37672280	-0.872009	1.36595002683873e-06	0.000174256	Distal Intergenic	uc001uwm.1	7521	ENSG00000180138	CSNK1A1L	casein kinase 1 alpha 1 like
chr13	40014734	40015151	0.501932	0.00243084	0.0251105	Intron (uc001uxf.3/10186, intron 2 of 3)	uc001uxf.3	162205	ENSG00000183722	LHFPL6	LHFPL tetraspan subfamily member 6
chr13	41118992	41119752	-0.568631	0.000261121	0.00572948	Intron (uc010acc.1/2308, intron 2 of 2)	uc001uxk.3	-63849	ENSG00000215483	LINC00598	long intergenic non-protein coding RNA 598
chr13	41718523	41719250	-0.713536	5.3958347720253e-05	0.00197735	Intron (uc001uxv.1/uc001uxv.1, intron 1 of 3)	uc001uxu.1	-11587	ENSG00000165572	KBTBD6	kelch repeat and BTB domain containing 6
chr13	41774198	41774963	-0.866522	5.54691847035075e-07	9.80360059233762e-05	Intron (uc001uxv.1/uc001uxv.1, intron 3 of 3)	uc001uxw.1	-5496	ENSG00000120696	KBTBD7	kelch repeat and BTB domain containing 7
chr13	41892766	41893402	-0.661316	8.62687699723376e-05	0.00272067	Exon (uc001uyd.4/79612, exon 3 of 10)	uc010tfg.1	7425	ENSG00000172766	NAA16	N-alpha-acetyltransferase 16, NatA auxiliary subunit
chr13	44971322	44971915	0.53152	5.11332283837691e-05	0.00191518	3' UTR	uc001uzj.3	23344	ENSG00000151778	SERP2	stress associated endoplasmic reticulum protein family member 2
chr13	45964498	45965488	0.545204	3.24193118912538e-05	0.00141041	Promoter (2-3kb)	uc021rjh.1	2778	NA	TPT1-AS1	TPT1 antisense RNA 1
chr13	46709162	46709902	-0.722692	3.76393272165954e-06	0.000348025	Intron (uc010ack.3/3936, intron 2 of 4)	uc010ack.3	7113	ENSG00000136167	LCP1	lymphocyte cytosolic protein 1
chr13	46776606	46777520	-0.66699	7.47728666696449e-06	0.000546507	Distal Intergenic	uc001vba.4	-20147	ENSG00000136167	LCP1	lymphocyte cytosolic protein 1
chr13	50854580	50855056	-0.720975	0.000232252	0.00531938	Intron (uc010adl.1/10301, intron 1 of 1)	uc001vej.3	108426	NA	ST13P4	ST13, Hsp70 interacting protein pseudogene 4
chr13	51025164	51026085	-0.574544	8.70452958674274e-05	0.00274261	Intron (uc001vee.1/10301, intron 5 of 5)	uc001vej.3	279010	NA	ST13P4	ST13, Hsp70 interacting protein pseudogene 4
chr13	51176385	51177023	-0.779334	4.11267503842345e-06	0.000369205	Intron (uc001vet.1/uc001vet.1, intron 10 of 10)	uc001vey.3	-204968	ENSG00000176124	DLEU7-AS1	DLEU7 antisense RNA 1
chr13	51282195	51282959	-0.639349	1.85018982823437e-05	0.000975623	Distal Intergenic	uc001vey.3	-99032	ENSG00000176124	DLEU7-AS1	DLEU7 antisense RNA 1
chr13	51722311	51723046	-0.539022	0.00667346	0.0493479	Intron (uc031qlq.1/647166, intron 1 of 3)	uc031qlq.1	23312	ENSG00000226792	C13orf42	chromosome 13 open reading frame 42
chr13	51888255	51889250	0.564435	5.41634289404737e-05	0.00198058	Distal Intergenic	uc001vfh.2	-25918	ENSG00000253309	SERPINE3	serpin family E member 3
chr13	52666229	52666705	-0.978483	1.50779145795323e-07	4.22854506894091e-05	Intron (uc001vge.3/341676, intron 13 of 21)	uc001vge.3	36509	ENSG00000197168	NEK5	NIMA related kinase 5
chr13	53573265	53574099	-0.878937	5.53953925271066e-07	9.80360059233762e-05	Distal Intergenic	uc001vhk.2	-28777	ENSG00000102837	OLFM4	olfactomedin 4
chr13	53574943	53575828	-0.899921	4.51455831659269e-07	8.53820380081003e-05	Distal Intergenic	uc001vhk.2	-27048	ENSG00000102837	OLFM4	olfactomedin 4
chr13	72120893	72121373	-1.15852	6.05550241516903e-10	9.78511518839742e-07	Intron (uc021rkj.1/1602, intron 6 of 10)	uc021rkj.1	319957	ENSG00000276644	DACH1	dachshund family transcription factor 1
chr13	72400818	72401810	-0.682938	1.35936967059869e-05	0.000795325	Intron (uc021rkj.1/1602, intron 1 of 10)	uc021rkj.1	39520	ENSG00000276644	DACH1	dachshund family transcription factor 1
chr13	77208346	77209083	-0.828092	5.29846240028004e-07	9.60318664318648e-05	Distal Intergenic	uc010aeu.1	251457	ENSG00000178695	KCTD12	potassium channel tetramerization domain containing 12
chr13	77321017	77321958	-0.629206	4.81599333107414e-05	0.00184662	Distal Intergenic	uc010aeu.1	138582	ENSG00000178695	KCTD12	potassium channel tetramerization domain containing 12
chr13	77458083	77458930	-0.603349	0.000137086	0.00374796	Promoter (1-2kb)	uc010aeu.1	1610	ENSG00000178695	KCTD12	potassium channel tetramerization domain containing 12
chr13	77602131	77602770	0.592068	1.14328201598119e-06	0.000154728	Promoter (<=1kb)	uc001vkd.3	-800	ENSG00000005812	FBXL3	F-box and leucine rich repeat protein 3
chr13	77636300	77637115	-0.616506	8.5766677436614e-06	0.000596665	Exon (uc001vke.3/23077, exon 16 of 25)	uc031qmj.1	-12534	ENSG00000236051	MYCBP2-AS1	MYCBP2 antisense RNA 1
chr13	78133337	78134200	-0.827344	1.75100173868654e-08	1.15879093925691e-05	Exon (uc001vki.3/8796, exon 4 of 33)	uc010thx.2	23528	ENSG00000136155	SCEL	sciellin
chr13	78193680	78194606	-0.569804	0.000160513	0.00413513	Intron (uc001vki.3/8796, intron 27 of 32)	uc001vkk.3	-77383	ENSG00000139737	SLAIN1	SLAIN motif family member 1
chr13	79351987	79352704	-0.833655	5.85233636280524e-06	0.000462921	Distal Intergenic	uc031qml.1	61481	NA	LINC00331	long intergenic non-protein coding RNA 331
chr13	80378019	80378684	-0.641546	0.000201717	0.00481927	Distal Intergenic	uc001vlg.3	298510	ENSG00000102471	NDFIP2	Nedd4 family interacting protein 2
chr13	94821431	94822380	-0.747853	6.65101232311438e-06	0.000507181	Intron (uc010tig.1/10082, intron 4 of 5)	uc001vlv.4	309556	ENSG00000080166	DCT	dopachrome tautomerase
chr13	94834091	94834580	-0.593149	0.000814976	0.0122153	Intron (uc010tig.1/10082, intron 4 of 5)	uc001vlv.4	297356	ENSG00000080166	DCT	dopachrome tautomerase
chr13	100852050	100852731	-0.531459	0.000903816	0.0130511	Intron (uc001voo.3/5095, intron 6 of 23)	uc010tiz.2	110781	ENSG00000175198	PCCA	propionyl-CoA carboxylase subunit alpha
chr13	105668661	105669539	-0.618699	4.82966664742391e-06	0.000411262	Distal Intergenic	uc001vpz.3	-448677	ENSG00000182346	DAOA	D-amino acid oxidase activator
chr13	105925020	105925892	-0.756312	1.15914493603292e-05	0.000723669	Distal Intergenic	uc001vpz.3	-192324	ENSG00000182346	DAOA	D-amino acid oxidase activator
chr13	109017367	109018161	-0.700309	8.27822387915581e-06	0.00058165	Distal Intergenic	uc001vqs.1	62213	ENSG00000102524	TNFSF13B	TNF superfamily member 13b
chr13	110012861	110013663	-0.646627	0.000292948	0.00612197	Distal Intergenic	uc031qng.1	-193210	ENSG00000236242	MYO16-AS1	MYO16 antisense RNA 1
chr13	110054151	110055124	-0.602141	0.000124874	0.00350203	Distal Intergenic	uc031qng.1	-234500	ENSG00000236242	MYO16-AS1	MYO16 antisense RNA 1
chr13	110354219	110354818	0.572578	1.44938124524468e-05	0.00082109	Distal Intergenic	uc001vqv.3	84096	ENSG00000185950	IRS2	insulin receptor substrate 2
chr13	110776390	110776898	0.557756	1.49622991615076e-05	0.000843406	Distal Intergenic	uc001vqw.4	182598	ENSG00000187498	COL4A1	collagen type IV alpha 1 chain
chr13	110781120	110781976	0.675527	3.03191346890889e-08	1.67829139306629e-05	Distal Intergenic	uc001vqw.4	177520	ENSG00000187498	COL4A1	collagen type IV alpha 1 chain
chr13	112044886	112045638	0.594687	4.43793337085556e-08	2.03509231090017e-05	Distal Intergenic	uc001vsa.3	71871	ENSG00000153495	TEX29	testis expressed 29
chr13	113492256	113492943	0.583769	1.62037767588933e-06	0.000197082	Intron (uc001vsi.4/23250, intron 16 of 29)	uc010ago.3	-3647	ENSG00000068650	ATP11A	ATPase phospholipid transporting 11A
chr13	114106271	114106919	0.590997	0.000267761	0.0058017	Promoter (<=1kb)	uc001vtq.1	920	ENSG00000153531	ADPRHL1	ADP-ribosylhydrolase like 1
chr13	114529847	114530443	0.636702	6.40135996722111e-06	0.000495945	Exon (uc001vug.3/2621, exon 4 of 7)	uc001vug.3	6271	ENSG00000183087	GAS6	growth arrest specific 6
chr13	114852657	114853124	0.670377	1.53620624948374e-07	4.25536774280356e-05	Intron (uc001vui.3/22821, intron 1 of 23)	uc010tkk.2	-9219	ENSG00000185989	RASA3	RAS p21 protein activator 3
chr13	114961940	114962384	0.559083	0.000955372	0.0135477	Distal Intergenic	uc010tkm.1	-37978	ENSG00000130177	CDC16	cell division cycle 16
chr13	114986120	114986710	0.670546	2.62003805957827e-07	5.77327087751486e-05	Distal Intergenic	uc010tkm.1	-13652	ENSG00000130177	CDC16	cell division cycle 16
chr14	20811227	20811567	3.27703	7.65065056090465e-13	2.17275164627124e-08	Promoter (<=1kb)	uc001vxa.1	3	ENSG00000277209	RPPH1	ribonuclease P RNA component H1
chr14	20939049	20939625	0.54996	1.0665011462047e-06	0.000150828	Promoter (1-2kb)	uc001vxo.4	1511	ENSG00000198805	PNP	purine nucleoside phosphorylase
chr14	21314310	21315232	-0.598913	7.16051104658361e-05	0.00241704	Distal Intergenic	uc001vyi.3	-43274	ENSG00000129538	RNASE1	ribonuclease A family member 1, pancreatic
chr14	21359854	21360556	-0.600518	0.000339291	0.00682485	Promoter (<=1kb)	uc001vyj.3	292	ENSG00000169397	RNASE3	ribonuclease A family member 3
chr14	21788314	21789060	-0.53968	0.00152092	0.0183278	Promoter (<=1kb)	uc001waj.1	-358	ENSG00000092200	RPGRIP1	RPGR interacting protein 1
chr14	22636220	22636829	-0.572742	0.00186487	0.0210502	5' UTR	uc001wgl.2	421314	ENSG00000129562	DAD1	defender against cell death 1
chr14	23707290	23707834	0.62348	1.1490381719904e-06	0.000154728	Distal Intergenic	uc001wja.2	47475	ENSG00000290292	HOMEZ	homeobox and leucine zipper encoding
chr14	23858470	23859155	0.551097	0.000323446	0.00658023	Promoter (<=1kb)	uc010tnn.2	-595	ENSG00000199157	MIR208A	microRNA 208a
chr14	24823978	24824652	-0.513851	0.00421839	0.0363603	Distal Intergenic	uc010alr.3	-11493	ENSG00000100968	NFATC4	nuclear factor of activated T cells 4
chr14	31854687	31855214	0.534269	0.00031257	0.00640505	Promoter (1-2kb)	uc010ami.3	1367	ENSG00000129493	HEATR5A	HEAT repeat containing 5A
chr14	34244495	34245181	0.574884	1.742181629381e-06	0.000207436	Intron (uc001wrs.3/64067, intron 8 of 11)	uc001wry.3	174851	ENSG00000129521	EGLN3	egl-9 family hypoxia inducible factor 3
chr14	35416815	35417348	-0.517539	0.00109149	0.014857	Distal Intergenic	uc010tpo.2	7687	NA	IGBP1P1	IGBP1 pseudogene 1
chr14	35601661	35602429	-0.567471	0.000265679	0.0057996	Intron (uc001wsy.2/9692, intron 4 of 7)	uc031qof.1	9903	ENSG00000100890	PRORP	protein only RNase P catalytic subunit
chr14	35759997	35760915	0.60179	4.51361234811692e-07	8.53820380081003e-05	Promoter (<=1kb)	uc001wtd.3	-659	ENSG00000100902	PSMA6	proteasome 20S subunit alpha 6
chr14	35893765	35894332	-0.6363	0.000267875	0.0058017	Distal Intergenic	uc001wtf.4	-19805	ENSG00000100906	NFKBIA	NFKB inhibitor alpha
chr14	36280052	36280869	-0.513718	0.00366078	0.0330474	Promoter (1-2kb)	uc010tpw.1	-1620	ENSG00000174373	RALGAPA1	Ral GTPase activating protein catalytic subunit alpha 1
chr14	38549976	38550515	-0.695255	6.5564581690357e-05	0.00225875	Distal Intergenic	uc001wul.1	-126689	ENSG00000139874	SSTR1	somatostatin receptor 1
chr14	39289255	39289736	-0.653257	0.0001944	0.00470525	Intron (uc010amw.2/283547, intron 2 of 5)	uc010amw.2	18672	ENSG00000259070	LINC00639	long intergenic non-protein coding RNA 639
chr14	39299059	39299649	-0.542537	0.000439718	0.00811386	Intron (uc010amw.2/283547, intron 2 of 5)	uc010amw.2	8759	ENSG00000259070	LINC00639	long intergenic non-protein coding RNA 639
chr14	45653439	45654102	-0.527119	0.00110915	0.0150252	Intron (uc001wwd.4/57697, intron 17 of 22)	uc010ang.3	9165	ENSG00000187790	FANCM	FA complementation group M
chr14	50309979	50310547	-0.558393	0.000911	0.0131119	Intron (uc010anj.1/9147, intron 4 of 33)	uc010anj.1	8992	ENSG00000165525	NEMF	nuclear export mediator factor
chr14	50951546	50952318	-0.53463	0.000692514	0.01092	Exon (uc001wya.3/11183, exon 5 of 32)	uc001wyc.1	-34228	ENSG00000012983	MAP4K5	mitogen-activated protein kinase kinase kinase kinase 5
chr14	51545014	51545945	-0.55023	0.00114937	0.015397	Intron (uc001wyx.4/114088, intron 1 of 9)	uc001wyx.4	16477	ENSG00000100505	TRIM9	tripartite motif containing 9
chr14	52338666	52339504	-0.562782	8.54443287107565e-05	0.00270725	Intron (uc001wzh.3/54331, intron 1 of 6)	uc001wzk.3	-4806	ENSG00000186469	GNG2	G protein subunit gamma 2
chr14	52830123	52831041	-0.583276	0.00142383	0.0176337	Distal Intergenic	uc001wzr.3	49107	ENSG00000125384	PTGER2	prostaglandin E receptor 2
chr14	52868671	52869218	-0.60955	0.000574048	0.00967698	Distal Intergenic	uc001wzr.3	87655	ENSG00000125384	PTGER2	prostaglandin E receptor 2
chr14	53172741	53173575	-0.546187	0.000358796	0.00710764	Promoter (<=1kb)	uc010tqv.2	-321	ENSG00000100519	PSMC6	proteasome 26S subunit, ATPase 6
chr14	54831590	54832317	-0.626107	0.000194057	0.0047023	Distal Intergenic	uc001xap.3	-31356	ENSG00000100526	CDKN3	cyclin dependent kinase inhibitor 3
chr14	55239073	55239781	0.590177	7.36844699322553e-06	0.000542849	Intron (uc001xbb.4/23034, intron 8 of 11)	uc001xbg.2	17567	ENSG00000020577	SAMD4A	sterile alpha motif domain containing 4A
chr14	55251098	55251530	0.721218	3.97409337878641e-07	7.75981742659201e-05	Exon (uc001xbb.4/23034, exon 11 of 12)	uc001xbg.2	29592	ENSG00000020577	SAMD4A	sterile alpha motif domain containing 4A
chr14	55604980	55605828	-0.942309	2.04967177407951e-09	2.67513699929285e-06	Exon (uc001xbr.3/3958, exon 3 of 6)	uc021rtj.1	9045	ENSG00000131981	LGALS3	galectin 3
chr14	55851977	55852855	0.522314	3.06004811600456e-06	0.00029839	Exon (uc001xbw.2/22863, exon 2 of 7)	uc001xbw.2	5165	ENSG00000126775	ATG14	autophagy related 14
chr14	56725988	56726594	-0.677681	5.59141019562564e-05	0.0020228	Intron (uc001xch.3/57161, intron 2 of 5)	uc001xch.3	140895	ENSG00000139946	PELI2	pellino E3 ubiquitin protein ligase family member 2
chr14	56749741	56750281	-0.838663	1.45819009321571e-06	0.000181254	Intron (uc001xch.3/57161, intron 3 of 5)	uc001xch.3	164648	ENSG00000139946	PELI2	pellino E3 ubiquitin protein ligase family member 2
chr14	57672574	57673158	-0.697216	0.000225978	0.0052183	3' UTR	uc001xcs.3	25932	ENSG00000070367	EXOC5	exocyst complex component 5
chr14	57698122	57698957	-0.675353	6.54809338328134e-06	0.000503929	Promoter (<=1kb)	uc001xcs.3	133	ENSG00000070367	EXOC5	exocyst complex component 5
chr14	59386793	59387283	-0.579002	0.00257057	0.0259999	Distal Intergenic	uc001xdy.4	-268098	ENSG00000100592	DAAM1	dishevelled associated activator of morphogenesis 1
chr14	59650590	59651483	0.511811	0.000201488	0.00481927	Distal Intergenic	uc001xdy.4	-3898	ENSG00000100592	DAAM1	dishevelled associated activator of morphogenesis 1
chr14	59659112	59659914	0.603647	6.40588461922263e-07	0.000109235	Intron (uc001xdy.4/23002, intron 1 of 1)	uc001xeb.1	3662	ENSG00000100592	DAAM1	dishevelled associated activator of morphogenesis 1
chr14	59715237	59716018	0.509301	4.65055675364878e-06	0.000401611	Intron (uc001xdy.4/23002, intron 1 of 1)	uc031qou.1	-14141	ENSG00000100592	DAAM1	dishevelled associated activator of morphogenesis 1
chr14	59904245	59904671	0.577739	0.00109623	0.0148858	Intron (uc001xed.2/uc001xed.2, intron 6 of 6)	uc010apj.3	27388	ENSG00000181619	GPR135	G protein-coupled receptor 135
chr14	62086290	62087281	-0.601023	1.96874458314422e-05	0.0010107	Intron (uc021rtz.1/400221, intron 1 of 2)	uc021rtz.1	49032	ENSG00000232774	LINC03033	long intergenic non-protein coding RNA 3033
chr14	67118170	67118924	-0.614445	0.000108314	0.00316038	Intron (uc001xiw.3/10243, intron 1 of 10)	uc010tst.2	144045	ENSG00000171723	GPHN	gephyrin
chr14	68552804	68553370	0.547077	4.32256751617316e-05	0.0017269	Intron (uc001xkd.3/5890, intron 7 of 10)	uc001xkg.2	266308	ENSG00000182185	RAD51B	RAD51 paralog B
chr14	68598143	68598575	0.521241	0.00209693	0.0226977	Intron (uc001xkd.3/5890, intron 7 of 10)	uc001xkg.2	311647	ENSG00000182185	RAD51B	RAD51 paralog B
chr14	71486768	71487603	-0.665816	0.000236309	0.00537295	Intron (uc001xmo.2/22990, intron 12 of 35)	uc010arf.1	7051	ENSG00000100731	PCNX1	pecanex 1
chr14	72189314	72190207	-0.513553	0.000359545	0.00711003	Intron (uc001xms.3/26037, intron 15 of 21)	uc010ttm.2	124363	ENSG00000197555	SIPA1L1	signal induced proliferation associated 1 like 1
chr14	72620439	72620919	0.551291	0.000364065	0.00715355	Intron (uc021rvv.1/9628, intron 1 of 15)	uc021rwb.1	220653	ENSG00000182732	RGS6	regulator of G protein signaling 6
chr14	73617128	73618095	-0.599851	0.000206684	0.00490462	Promoter (2-3kb)	uc001xnu.3	2453	ENSG00000080815	PSEN1	presenilin 1
chr14	73686062	73686462	0.556347	0.00204438	0.0222996	3' UTR	uc001xnw.4	-17743	ENSG00000100767	PAPLN	papilin, proteoglycan like sulfated glycoprotein
chr14	73845701	73846329	-0.635477	0.000240655	0.00543338	Intron (uc001xny.1/8650, intron 2 of 12)	uc010arr.1	-12012	ENSG00000133961	NUMB	NUMB endocytic adaptor protein
chr14	74107802	74108636	-0.655462	0.00021717	0.00507537	Promoter (2-3kb)	uc001xoq.4	-2942	ENSG00000119661	DNAL1	dynein axonemal light chain 1
chr14	74867264	74867887	0.516431	0.000160789	0.00413513	Distal Intergenic	uc001xpx.2	24918	ENSG00000183379	SYNDIG1L	synapse differentiation inducing 1 like
chr14	75164872	75165787	-0.677646	2.82456333327662e-05	0.00129525	Exon (uc001xqd.1/9870, exon 2 of 5)	uc001xqb.3	14020	ENSG00000119682	AREL1	apoptosis resistant E3 ubiquitin protein ligase 1
chr14	76911634	76912468	-0.780586	5.20940549278099e-06	0.000430112	Intron (uc001xso.3/2103, intron 4 of 11)	uc001xsq.1	37748	ENSG00000119715	ESRRB	estrogen related receptor beta
chr14	78667731	78668436	-0.764738	0.000500945	0.00892809	Intron (uc001xum.2/9369, intron 1 of 20)	uc001xum.2	31015	ENSG00000021645	NRXN3	neurexin 3
chr14	81724575	81725480	0.613315	1.25524477513304e-06	0.000167041	Distal Intergenic	uc010tvt.3	19682	ENSG00000140022	STON2	stonin 2
chr14	81946277	81946993	0.585449	8.13656590964754e-07	0.000127827	Intron (uc010tvv.2/6400, intron 19 of 20)	uc001xvk.2	-52529	ENSG00000140022	STON2	stonin 2
chr14	89061143	89061951	-0.563607	0.000158312	0.00409775	Promoter (<=1kb)	uc001xxc.3	413	ENSG00000100722	ZC3H14	zinc finger CCCH-type containing 14
chr14	90023384	90024283	-0.526366	0.00168089	0.01958	Intron (uc001xxo.4/1112, intron 1 of 6)	uc001xxr.3	-18277	ENSG00000259073	FOXN3-AS2	FOXN3 antisense RNA 2
chr14	90121527	90122259	-0.538476	0.00019484	0.00471255	Distal Intergenic	uc001xxp.2	-36033	ENSG00000053254	FOXN3	forkhead box N3
chr14	90202986	90203964	-0.569441	1.40308795550003e-05	0.000804459	Distal Intergenic	uc001xxp.2	-117492	ENSG00000053254	FOXN3	forkhead box N3
chr14	90469606	90470584	-0.605077	1.02363964910211e-05	0.000668004	Intron (uc010atm.3/55775, intron 15 of 17)	uc001xyd.1	18130	ENSG00000042088	TDP1	tyrosyl-DNA phosphodiesterase 1
chr14	91631407	91632089	-0.631903	9.14035073527012e-05	0.00282485	Intron (uc010atu.3/80017, intron 5 of 6)	uc010atw.3	38637	ENSG00000221102	SNORA11B	small nucleolar RNA, H/ACA box 11B
chr14	91843517	91843910	0.537646	0.000122973	0.00347169	Intron (uc010aty.3/440193, intron 3 of 29)	uc010twk.1	39272	ENSG00000015133	CCDC88C	coiled-coil domain containing 88C
chr14	92893652	92894169	-0.645239	9.27176265865934e-05	0.00285431	Intron (uc001yai.3/123041, intron 2 of 16)	uc010auj.3	-11510	ENSG00000140090	SLC24A4	solute carrier family 24 member 4
chr14	93204340	93205279	0.536758	3.64936746688046e-06	0.000340213	Intron (uc001yav.3/5641, intron 2 of 14)	uc001yau.3	-5167	ENSG00000100600	LGMN	legumain
chr14	96591463	96592290	-0.598589	0.000557017	0.00951054	Distal Intergenic	uc010avl.2	-78845	ENSG00000168398	BDKRB2	bradykinin receptor B2
chr14	97338304	97339298	-0.577184	0.000501565	0.00893443	Intron (uc001yft.3/7443, intron 11 of 12)	uc001yft.3	74620	ENSG00000100749	VRK1	VRK serine/threonine kinase 1
chr14	97432674	97433591	-0.642487	0.000300283	0.00620951	Distal Intergenic	uc001yft.3	168990	ENSG00000100749	VRK1	VRK serine/threonine kinase 1
chr14	99423808	99424518	-0.60653	0.004398	0.0374253	Distal Intergenic	uc001yfz.2	245858	ENSG00000176605	LINC02914	long intergenic non-protein coding RNA 2914
chr14	99644919	99645835	-0.793593	1.19446311234473e-05	0.000738304	Intron (uc001yga.3/64919, intron 3 of 3)	uc001yga.3	91987	ENSG00000127152	BCL11B	BCL11 transcription factor B
chr14	100673566	100674457	0.549606	2.29704532770994e-06	0.000248242	Distal Intergenic	uc001ygy.2	-30645	ENSG00000100811	YY1	YY1 transcription factor
chr14	100857038	100857771	0.549413	6.54319379318447e-06	0.000503929	Intron (uc010avx.3/79446, intron 2 of 6)	uc001yho.3	8701	ENSG00000176473	WDR25	WD repeat domain 25
chr14	102210732	102211295	-0.683957	0.000407324	0.00772617	Distal Intergenic	uc010awj.3	13958	ENSG00000258512	LINC00239	long intergenic non-protein coding RNA 239
chr14	102860367	102861081	-0.917027	9.54885982258091e-07	0.000141499	Intron (uc010txw.2/9895, intron 2 of 5)	uc010txx.2	31067	ENSG00000196663	TECPR2	tectonin beta-propeller repeat containing 2
chr14	103982072	103982506	0.624045	6.62582974358769e-05	0.00227572	Distal Intergenic	uc001ynf.2	6690	ENSG00000166165	CKB	creatine kinase B
chr14	104026733	104027283	0.681441	3.06790086789745e-07	6.42630543526124e-05	Promoter (1-2kb)	uc001ynh.2	1372	ENSG00000166170	BAG5	BAG cochaperone 5
chr15	30963728	30964337	-0.667187	8.98571904344271e-05	0.00280001	Intron (uc001zeu.3/89839, intron 10 of 10)	uc021shu.1	12808	ENSG00000187951	LOC100288637	OTU deubiquitinase 7A pseudogene
chr15	30988525	30989026	0.787697	6.85655552802385e-05	0.00234189	Intron (uc001zev.3/100288637, intron 2 of 5)	uc021shu.1	37605	ENSG00000187951	LOC100288637	OTU deubiquitinase 7A pseudogene
chr15	31327297	31328056	0.510314	0.00015005	0.00396866	Exon (uc001zfl.3/4308, exon 17 of 23)	uc010ubm.1	29288	ENSG00000207702	MIR211	microRNA 211
chr15	31479091	31479830	-0.763159	2.55853540375089e-06	0.000263095	Distal Intergenic	uc021sia.1	-25615	ENSG00000134160	TRPM1	transient receptor potential cation channel subfamily M member 1
chr15	31723578	31724131	0.536438	9.49947877242908e-05	0.00289318	Distal Intergenic	uc001zfo.3	104495	ENSG00000169926	KLF13	KLF transcription factor 13
chr15	34130260	34130881	0.516918	0.00243976	0.0251567	Exon (uc001zhi.3/6263, exon 89 of 104)	uc001zhk.1	-130208	ENSG00000184984	CHRM5	cholinergic receptor muscarinic 5
chr15	34591312	34592001	-0.600927	0.000115093	0.0033126	Promoter (<=1kb)	uc001zhu.3	0	ENSG00000140199	SLC12A6	solute carrier family 12 member 6
chr15	35278972	35279649	-0.554514	0.000983473	0.0138377	Promoter (<=1kb)	uc001ziw.3	848	ENSG00000198146	ZNF770	zinc finger protein 770
chr15	38821749	38822348	-0.832655	1.56717308626655e-06	0.000191297	Intron (uc001zkd.4/10125, intron 2 of 15)	uc010bbg.3	-10177	ENSG00000172575	RASGRP1	RAS guanyl releasing protein 1
chr15	39874145	39875039	0.553711	1.12908225838844e-06	0.000154493	Promoter (<=1kb)	uc001zkh.3	865	ENSG00000137801	THBS1	thrombospondin 1
chr15	40528829	40529431	-0.636915	3.40562968128496e-05	0.00146472	Promoter (1-2kb)	uc001zky.4	-1861	ENSG00000137843	PAK6	p21 (RAC1) activated kinase 6
chr15	41696764	41697328	-0.521431	0.00240992	0.0249934	Promoter (2-3kb)	uc031qrl.1	-2106	ENSG00000137806	NDUFAF1	NADH:ubiquinone oxidoreductase complex assembly factor 1
chr15	41792976	41793509	0.543287	0.000130308	0.0036241	Intron (uc001znz.3/3706, intron 1 of 6)	uc001znz.3	6920	ENSG00000137825	ITPKA	inositol-trisphosphate 3-kinase A
chr15	42578746	42579349	-0.530257	0.000558445	0.00952274	Intron (uc001zph.3/2595, intron 4 of 11)	uc001zpi.3	12380	ENSG00000214013	GANC	glucosidase alpha, neutral C
chr15	42624643	42625468	-0.579254	5.79586202789965e-05	0.00206376	Intron (uc001zpi.3/2595, intron 15 of 23)	uc001zpk.1	-14833	ENSG00000092529	CAPN3	calpain 3
chr15	44946767	44947676	-0.534511	0.000557026	0.00951054	Intron (uc001ztx.3/80208, intron 4 of 39)	uc001ztx.3	8200	ENSG00000104133	SPG11	SPG11 vesicle trafficking associated, spatacsin
chr15	44974703	44975579	-0.505759	0.00197905	0.0218184	Intron (uc031qrq.1/197135, intron 1 of 1)	uc010uej.2	-5617	ENSG00000229474	PATL2	PAT1 homolog 2
chr15	45089653	45090160	-0.519785	0.00827109	0.0566669	Distal Intergenic	uc010bdy.1	61113	ENSG00000185880	TRIM69	tripartite motif containing 69
chr15	45093041	45094025	-0.552592	0.000176856	0.00440957	Distal Intergenic	uc010bdy.1	64501	ENSG00000185880	TRIM69	tripartite motif containing 69
chr15	45341758	45342645	-0.558213	0.000641774	0.0104251	Intron (uc010uel.2/6652, intron 3 of 6)	uc010bdz.3	26456	ENSG00000140263	SORD	sorbitol dehydrogenase
chr15	47776190	47776861	-0.647549	0.000418425	0.007849	Intron (uc001zvw.3/80031, intron 3 of 19)	uc010bek.3	-232723	ENSG00000137872	SEMA6D	semaphorin 6D
chr15	49102183	49102929	-0.557031	0.000303889	0.00626498	Promoter (<=1kb)	uc001zwy.3	414	ENSG00000103995	CEP152	centrosomal protein 152
chr15	50125295	50126138	-0.580899	0.00101997	0.0141851	Distal Intergenic	uc001zxt.3	42589	ENSG00000104043	ATP8B4	ATPase phospholipid transporting 8B4 (putative)
chr15	50175217	50175940	-0.614679	0.000286619	0.00605129	Intron (uc010ber.3/79895, intron 24 of 28)	uc001zxt.3	-6490	ENSG00000104043	ATP8B4	ATPase phospholipid transporting 8B4 (putative)
chr15	50207879	50208646	-0.625595	0.000103743	0.0030639	Intron (uc010ber.3/79895, intron 21 of 28)	uc001zxv.1	-13399	ENSG00000104043	ATP8B4	ATPase phospholipid transporting 8B4 (putative)
chr15	50265768	50266711	-0.579274	0.00419522	0.036261	Intron (uc010ber.3/79895, intron 13 of 28)	uc001zxv.1	-71288	ENSG00000104043	ATP8B4	ATPase phospholipid transporting 8B4 (putative)
chr15	50381835	50382720	-0.653428	7.56558714698786e-05	0.00249495	Intron (uc010ber.3/79895, intron 2 of 28)	uc010ber.3	22793	ENSG00000104043	ATP8B4	ATPase phospholipid transporting 8B4 (putative)
chr15	50569692	50570282	-0.658803	0.000180955	0.00448622	3' UTR	uc010beu.2	-11530	ENSG00000140287	HDC	histidine decarboxylase
chr15	50609785	50610323	0.580039	4.51550488236636e-05	0.0017817	Intron (uc001zya.3/2553, intron 1 of 8)	uc001zyh.4	-36048	NA	GABPB1-AS1	GABPB1 antisense RNA 1
chr15	50817090	50817801	-0.660608	6.20921683493183e-05	0.00216086	Intron (uc021skx.1/373509, intron 4 of 4)	uc021skx.1	18202	ENSG00000170236	USP50	ubiquitin specific peptidase 50
chr15	50832697	50833546	0.54059	1.07285887837399e-05	0.000685619	Promoter (2-3kb)	uc021skx.1	2457	ENSG00000170236	USP50	ubiquitin specific peptidase 50
chr15	51767258	51767813	-0.573174	0.00154953	0.0185343	Intron (uc002abd.3/23312, intron 4 of 20)	uc002abd.3	6007	ENSG00000104093	DMXL2	Dmx like 2
chr15	51911357	51912099	-0.527885	0.00319888	0.0303088	Promoter (2-3kb)	uc002abf.3	2868	ENSG00000104093	DMXL2	Dmx like 2
chr15	51950519	51951314	-0.796989	2.01125405180555e-05	0.00102941	Distal Intergenic	uc002abh.3	-22236	ENSG00000104112	SCG3	secretogranin III
chr15	52157768	52158740	-0.75232	1.80893671727444e-06	0.000211549	Intron (uc002abn.3/29766, intron 2 of 9)	uc010bfc.1	-8483	ENSG00000138594	TMOD3	tropomodulin 3
chr15	52314889	52315360	0.501326	0.000286925	0.00605129	Intron (uc002abp.3/5597, intron 1 of 5)	uc002abp.3	3478	ENSG00000069956	MAPK6	mitogen-activated protein kinase 6
chr15	53800589	53801420	-0.54272	0.00365999	0.0330474	Distal Intergenic	uc031qsc.1	31629	ENSG00000166415	WDR72	WD repeat domain 72
chr15	56414554	56415303	-0.545383	0.00161047	0.0190417	Intron (uc010bfn.3/64864, intron 4 of 8)	uc010ugk.1	-20105	ENSG00000181827	RFX7	regulatory factor X7
chr15	56487751	56488367	-0.622808	0.00027253	0.00586744	Intron (uc010bfn.3/64864, intron 1 of 8)	uc010bfn.3	47116	ENSG00000181827	RFX7	regulatory factor X7
chr15	56831206	56831917	-0.535305	0.00352474	0.0322379	Distal Intergenic	uc002adr.2	-73871	ENSG00000138587	MNS1	meiosis specific nuclear structural 1
chr15	56990311	56991168	-0.693322	2.05428469772118e-06	0.000230828	Intron (uc002adu.3/54816, intron 6 of 21)	uc002adx.3	8180	ENSG00000137871	ZNF280D	zinc finger protein 280D
chr15	57277495	57278102	-0.614311	2.76196536063364e-05	0.00127343	Intron (uc010ugm.1/6938, intron 3 of 18)	uc010bfs.3	66662	ENSG00000140262	TCF12	transcription factor 12
chr15	58430401	58431119	-0.577479	0.00691039	0.0504729	Promoter (<=1kb)	uc002aez.2	0	ENSG00000103569	AQP9	aquaporin 9
chr15	58438360	58439242	-0.566762	0.000118875	0.00338983	Intron (uc010ugx.1/366, intron 1 of 5)	uc002aez.2	7952	ENSG00000103569	AQP9	aquaporin 9
chr15	59477893	59478819	-0.537525	5.85620311020882e-05	0.00207871	Intron (uc002aga.4/4643, intron 18 of 27)	uc021smy.1	-14432	ENSG00000253030	MIR2116	microRNA 2116
chr15	62180093	62180955	-0.526162	0.000685088	0.010828	Intron (uc002agz.3/54832, intron 67 of 84)	uc002ahd.1	28879	ENSG00000129003	VPS13C	vacuolar protein sorting 13 homolog C
chr15	62457480	62458386	-0.55977	0.000317783	0.00649226	Promoter (<=1kb)	uc002ahg.2	0	ENSG00000205502	C2CD4B	C2 calcium dependent domain containing 4B
chr15	63172782	63173662	-0.53266	0.000258619	0.00569043	Distal Intergenic	uc010uid.1	56626	ENSG00000211137	MIR190A	microRNA 190a
chr15	63442862	63443285	0.506915	0.000442358	0.00813888	Distal Intergenic	uc002alx.3	6195	ENSG00000185088	RPS27L	ribosomal protein S27 like
chr15	63450327	63451101	0.508024	0.00173686	0.020054	Promoter (<=1kb)	uc002aly.3	-586	ENSG00000185088	RPS27L	ribosomal protein S27 like
chr15	63888263	63888700	0.612867	4.67386765605211e-06	0.000402546	Promoter (<=1kb)	uc002amm.2	-852	ENSG00000197361	FBXL22	F-box and leucine rich repeat protein 22
chr15	63960701	63961346	-0.555235	0.00148699	0.018085	Intron (uc002amp.3/8925, intron 40 of 77)	uc002amk.3	-67675	ENSG00000259248	USP3-AS1	USP3 antisense RNA 1
chr15	64932039	64932886	-0.842243	2.599219693518e-06	0.000266471	Intron (uc002ann.3/23060, intron 2 of 8)	uc002ano.2	62576	ENSG00000180304	OAZ2	ornithine decarboxylase antizyme 2
chr15	65262656	65263596	-0.622388	0.000114741	0.0033062	Intron (uc002aod.3/51324, intron 5 of 8)	uc002aod.3	18216	ENSG00000090487	SPG21	SPG21 abhydrolase domain containing, maspardin
chr15	65290382	65291073	-0.602171	7.85667442917078e-05	0.00256601	Distal Intergenic	uc010bhb.3	-8131	ENSG00000090487	SPG21	SPG21 abhydrolase domain containing, maspardin
chr15	66211749	66212308	-0.567839	0.00127859	0.0165387	Intron (uc002apl.2/84465, intron 13 of 20)	uc010ujk.2	49952	ENSG00000103769	RAB11A	RAB11A, member RAS oncogene family
chr15	66700612	66701582	-0.550391	2.7218457550656e-05	0.00126352	Intron (uc010bhq.3/5604, intron 1 of 10)	uc010ujp.2	6392	ENSG00000169032	MAP2K1	mitogen-activated protein kinase kinase 1
chr15	67456143	67456738	0.557964	2.15039288226155e-05	0.00107786	Promoter (1-2kb)	uc010ujt.2	-1755	ENSG00000166949	SMAD3	SMAD family member 3
chr15	68328212	68329176	-0.550395	5.0732529620597e-05	0.00190649	Distal Intergenic	uc010ujx.2	-17396	ENSG00000033800	PIAS1	protein inhibitor of activated STAT 1
chr15	69124661	69125069	-0.53872	0.000549234	0.00944159	Intron (uc021spl.1/100313884, intron 1 of 1)	uc021spl.1	8358	ENSG00000221616	MIR548H4	microRNA 548h-4
chr15	70051868	70052522	-0.694462	0.000114078	0.00329546	Distal Intergenic	uc002asj.3	-75051	ENSG00000245750	LINC00593	long intergenic non-protein coding RNA 593
chr15	73588678	73589363	-0.517803	0.0011565	0.0154406	Intron (uc002avm.4/4756, intron 26 of 28)	uc002avp.3	72242	ENSG00000138622	HCN4	hyperpolarization activated cyclic nucleotide gated potassium channel 4
chr15	73867561	73868175	0.654198	7.46939502872801e-07	0.000120799	Intron (uc002avr.3/27020, intron 3 of 7)	uc002avr.3	57578	ENSG00000156642	NPTN	neuroplastin
chr15	76243804	76244724	-0.558539	0.000613226	0.0101212	Intron (uc002bbo.3/145957, intron 5 of 5)	uc002bbm.1	-18333	NA	NA	NA
chr15	76297565	76298540	-0.614511	8.9586883623744e-05	0.0027963	Intron (uc002bbo.3/145957, intron 3 of 5)	uc002bbp.2	3094	ENSG00000169752	NRG4	neuregulin 4
chr15	77584769	77585326	-0.543204	0.000895383	0.0129884	Intron (uc021sqy.1/79834, intron 1 of 7)	uc002bcp.4	-67023	NA	LINC00597	long intergenic non-protein coding RNA 597
chr15	81584496	81585286	-0.659719	7.6666627652003e-05	0.00252022	Promoter (<=1kb)	uc002bgj.3	231	ENSG00000172349	IL16	interleukin 16
chr15	83420465	83421111	-0.966751	6.50788570549866e-07	0.00010987	Distal Intergenic	uc002bjc.3	-3586	ENSG00000277864	SCARNA15	small Cajal body-specific RNA 15
chr15	83543311	83544249	0.593832	1.504209331617e-07	4.22854506894091e-05	Exon (uc002bjg.3/9455, exon 3 of 9)	uc002bje.3	65338	ENSG00000156232	WHAMM	WASP homolog associated with actin, golgi membranes and microtubules
chr15	83621840	83622693	0.517654	6.01258102890974e-06	0.000471203	Promoter (<=1kb)	uc002bjh.3	-364	ENSG00000103942	HOMER2	homer scaffold protein 2
chr15	88272943	88273562	-0.790257	1.13198912414341e-05	0.00071267	Distal Intergenic	uc002bmc.1	152783	ENSG00000259527	LINC00052	long intergenic non-protein coding RNA 52
chr15	90715007	90715732	-0.742194	1.3766603158539e-05	0.000801297	Distal Intergenic	uc002boy.3	-12420	ENSG00000185033	SEMA4B	semaphorin 4B
chr15	90974256	90975061	-0.679109	1.38312790132521e-05	0.000802204	Intron (uc002bpl.1/8826, intron 4 of 37)	uc002bpl.1	42783	ENSG00000140575	IQGAP1	IQ motif containing GTPase activating protein 1
chr15	91442869	91443642	0.512909	7.10280567961592e-05	0.00240306	Promoter (2-3kb)	uc010bnz.2	-2924	ENSG00000196547	MAN2A2	mannosidase alpha class 2A member 2
chr15	91875265	91876068	-0.69118	8.60539901477676e-06	0.000597169	Distal Intergenic	uc010uqv.2	232083	ENSG00000185518	SV2B	synaptic vesicle glycoprotein 2B
chr15	92377457	92377899	0.590067	5.76580406682317e-05	0.00205955	Distal Intergenic	uc002bqx.2	-19039	ENSG00000176463	SLCO3A1	solute carrier organic anion transporter family member 3A1
chr15	92506702	92507247	0.615221	1.12216822577449e-06	0.000154169	Intron (uc002bqx.2/28232, intron 2 of 9)	uc002bqz.1	109137	ENSG00000176463	SLCO3A1	solute carrier organic anion transporter family member 3A1
chr15	92616093	92616687	0.588592	1.11317577234538e-07	3.55160887638593e-05	Intron (uc002bqx.2/28232, intron 2 of 9)	uc002bqz.1	218528	ENSG00000176463	SLCO3A1	solute carrier organic anion transporter family member 3A1
chr15	94797139	94798029	-0.636077	2.79445697484356e-05	0.00128318	Intron (uc002btg.4/55784, intron 1 of 7)	uc010boj.3	22184	ENSG00000140563	MCTP2	multiple C2 and transmembrane domain containing 2
chr15	99084647	99085211	-0.698012	2.87971208129053e-05	0.00131298	Distal Intergenic	uc002buk.1	-27036	ENSG00000293555	FAM169BP	protein FAM169B
chr15	99093640	99094611	-0.576276	4.570782182865e-05	0.00179181	Distal Intergenic	uc002buk.1	-36029	ENSG00000293555	FAM169BP	protein FAM169B
chr15	99552835	99553506	-0.512205	0.000960375	0.0135902	Promoter (1-2kb)	uc002bun.3	-1811	ENSG00000183571	PGPEP1L	pyroglutamyl-peptidase I like
chr15	99822643	99823271	-0.646306	4.10202530408114e-05	0.00167305	Intron (uc010urs.1/123355, intron 3 of 9)	uc031quj.1	24913	ENSG00000259706	HSP90B2P	heat shock protein 90 beta family member 2, pseudogene
chr15	100130717	100131661	-0.647818	0.000509557	0.00902941	Intron (uc002bve.3/4205, intron 1 of 11)	uc002bvi.3	-6974	ENSG00000068305	MEF2A	myocyte enhancer factor 2A
chr15	101105558	101106347	-0.783099	5.69943745423693e-06	0.000454503	Distal Intergenic	uc031qul.1	-6070	NA	PRKXP1	PRKX pseudogene 1
chr16	263497	264248	0.693435	2.48516442136789e-07	5.51982103493739e-05	Intron (uc002cga.1/55692, intron 3 of 8)	uc002cgb.1	-3725	ENSG00000007392	LUC7L	LUC7 like
chr16	392120	392745	0.503593	2.04219641693659e-05	0.00103587	Intron (uc002cgp.2/8312, intron 2 of 10)	uc021szo.1	-6554	ENSG00000007392	LUC7L	LUC7 like
chr16	2042536	2043340	-0.731533	7.67933396462709e-05	0.00252022	Promoter (2-3kb)	uc002cod.3	2590	ENSG00000127561	SYNGR3	synaptogyrin 3
chr16	3305805	3306702	-0.521879	0.00116116	0.0154825	Promoter (<=1kb)	uc002cun.1	0	ENSG00000103313	MEFV	MEFV innate immunity regulator, pyrin
chr16	3309583	3310457	-0.746456	0.000205355	0.00487991	Promoter (2-3kb)	uc021tcb.1	-2956	ENSG00000103313	MEFV	MEFV innate immunity regulator, pyrin
chr16	12384795	12385352	0.542996	1.40342867084828e-05	0.000804459	Intron (uc002dby.5/92017, intron 15 of 20)	uc010uyx.1	230128	ENSG00000048471	SNX29	sorting nexin 29
chr16	15194661	15195379	0.534678	0.00137027	0.0172736	Intron (uc002ddc.3/23042, intron 16 of 16)	uc002ddf.1	-6503	ENSG00000085721	RRN3	RRN3 homolog, RNA polymerase I transcription factor
chr16	16140935	16141933	0.624251	3.84663142028546e-06	0.000351837	Intron (uc010bvi.3/4363, intron 9 of 30)	uc021tdq.1	-4648	ENSG00000103222	ABCC1	ATP binding cassette subfamily C member 1 (ABCC1 blood group)
chr16	16337697	16338500	0.580042	0.0016217	0.0191279	Intron (uc002dep.3/408050, intron 4 of 31)	uc002deq.3	11308	ENSG00000103226	NOMO3	NODAL modulator 3
chr16	19161966	19162869	-0.533961	0.00743566	0.0528992	Distal Intergenic	uc002dfw.3	-16769	ENSG00000103528	SYT17	synaptotagmin 17
chr16	21549356	21550207	0.685298	9.72907500446749e-06	0.000644817	Intron (uc021tel.1/uc021tel.1, intron 2 of 3)	uc002djd.3	-17591	NA	SLC7A5P2	solute carrier family 7 member 5 pseudogene 2
chr16	21662131	21662672	-0.58079	0.000146231	0.00390601	Promoter (1-2kb)	uc002djg.2	1315	ENSG00000140749	IGSF6	immunoglobulin superfamily member 6
chr16	21832098	21832718	0.506151	0.00386111	0.0342633	Promoter (<=1kb)	uc002djl.3	-367	NA	RRN3P1	RRN3 pseudogene 1
chr16	22649913	22650387	-0.558639	0.00307266	0.0295376	Distal Intergenic	uc021tfc.1	-79216	ENSG00000263690	MIR548D2	microRNA 548d-2
chr16	23909080	23909910	0.676989	3.65088907376279e-08	1.84415721701655e-05	Intron (uc002dmd.3/5579, intron 2 of 16)	uc002dme.3	61780	ENSG00000166501	PRKCB	protein kinase C beta
chr16	24546187	24546933	0.609437	1.14738641771744e-06	0.000154728	Promoter (2-3kb)	uc010vcb.1	-2081	ENSG00000122257	RBBP6	RB binding protein 6, ubiquitin ligase
chr16	24548841	24549524	0.500077	0.000220036	0.00511768	Promoter (<=1kb)	uc010vcb.1	0	ENSG00000122257	RBBP6	RB binding protein 6, ubiquitin ligase
chr16	31313586	31314578	-0.570465	0.000865021	0.0126962	Intron (uc002ebq.3/3684, intron 14 of 29)	uc010can.3	4751	ENSG00000169896	ITGAM	integrin subunit alpha M
chr16	31743646	31744153	-0.931328	0.000217752	0.00508102	Intron (uc010vfs.2/124411, intron 3 of 5)	uc002ecq.3	19080	ENSG00000197302	KRBOX5	KRAB box domain containing 5
chr16	46869943	46870940	-0.51833	0.000234728	0.005353	Distal Intergenic	uc002eek.1	-4869	ENSG00000155330	C16orf87	chromosome 16 open reading frame 87
chr16	47050861	47051535	-0.550243	0.00019665	0.00474279	Distal Intergenic	uc002eeo.2	-43236	ENSG00000069345	DNAJA2	DnaJ heat shock protein family (Hsp40) member A2
chr16	47540580	47541255	-0.509085	0.00598454	0.0457901	Intron (uc010vgi.1/5257, intron 5 of 7)	uc002eev.4	45370	ENSG00000102893	PHKB	phosphorylase kinase regulatory subunit beta
chr16	47646948	47647918	-0.620216	1.32702467127246e-05	0.00078726	Intron (uc002eeu.4/5257, intron 15 of 31)	uc002eew.4	-51265	ENSG00000102893	PHKB	phosphorylase kinase regulatory subunit beta
chr16	48222368	48223265	-0.581017	6.14088083870162e-05	0.00214608	Promoter (1-2kb)	uc010cbg.1	-1030	ENSG00000121270	ABCC11	ATP binding cassette subfamily C member 11
chr16	48602479	48603125	-0.692691	1.92348014491431e-06	0.000219031	Intron (uc002efp.3/9683, intron 1 of 6)	uc002efp.3	40995	ENSG00000102921	N4BP1	NEDD4 binding protein 1
chr16	53402739	53403606	-0.557884	0.00114641	0.0153703	Promoter (1-2kb)	uc021tik.1	1435	ENSG00000291103	MPHOSPH10P1	MPHOSPH10 pseudogene 1
chr16	53490832	53491777	-0.666558	1.06299151607748e-05	0.000680892	Intron (uc002ehi.4/5934, intron 8 of 21)	uc010vgw.2	6856	ENSG00000103479	RBL2	RB transcriptional corepressor like 2
chr16	53509685	53510411	-0.844071	6.04565907738808e-07	0.00010467	Intron (uc002ehi.4/5934, intron 17 of 21)	uc010vgw.2	25709	ENSG00000103479	RBL2	RB transcriptional corepressor like 2
chr16	55563026	55563701	-0.573828	0.000856898	0.0126261	Promoter (2-3kb)	uc002eic.3	-2250	ENSG00000087253	LPCAT2	lysophosphatidylcholine acyltransferase 2
chr16	56970332	56971120	-0.503087	0.000284142	0.00603205	Promoter (<=1kb)	uc002ekh.1	469	ENSG00000051108	HERPUD1	homocysteine inducible ER protein with ubiquitin like domain 1
chr16	58914045	58914667	-0.669506	6.5782924997247e-05	0.00226397	Intron (uc031qwk.1/uc031qwk.1, intron 2 of 3)	uc010vim.1	-145799	ENSG00000125166	GOT2	glutamic-oxaloacetic transaminase 2
chr16	58939085	58939735	-0.884473	6.81869127658082e-06	0.000517641	Intron (uc031qwk.1/uc031qwk.1, intron 2 of 3)	uc010vim.1	-170839	ENSG00000125166	GOT2	glutamic-oxaloacetic transaminase 2
chr16	58971471	58972366	-0.767183	1.20173592775877e-05	0.000739187	Intron (uc031qwk.1/uc031qwk.1, intron 2 of 3)	uc010vim.1	-203225	ENSG00000125166	GOT2	glutamic-oxaloacetic transaminase 2
chr16	59079269	59079919	-0.69233	1.67765615365207e-05	0.000912333	Intron (uc031qwk.1/uc031qwk.1, intron 2 of 3)	uc010vim.1	-311023	ENSG00000125166	GOT2	glutamic-oxaloacetic transaminase 2
chr16	59100274	59100984	-0.669121	0.00105021	0.0144811	Intron (uc031qwk.1/uc031qwk.1, intron 3 of 3)	uc010vim.1	-332028	ENSG00000125166	GOT2	glutamic-oxaloacetic transaminase 2
chr16	66613321	66613994	0.592455	1.06069125938002e-05	0.000680892	Promoter (<=1kb)	uc002ept.3	0	ENSG00000140932	CMTM2	CKLF like MARVEL transmembrane domain containing 2
chr16	66863724	66864235	0.532866	6.5403102565663e-05	0.00225777	Promoter (<=1kb)	uc002eqe.3	644	ENSG00000159593	NAE1	NEDD8 activating enzyme E1 subunit 1
chr16	67040773	67041528	-0.728312	7.57333850810109e-05	0.00249508	Intron (uc002eqv.3/283848, intron 11 of 11)	uc010viy.2	6357	ENSG00000172824	CES4A	carboxylesterase 4A
chr16	67160490	67161197	-0.562246	0.00110854	0.0150229	Intron (uc002erc.3/80262, intron 4 of 16)	uc002ere.1	6492	ENSG00000125149	PHAF1	phagosome assembly factor 1
chr16	68835956	68836508	-0.720605	1.10249637080209e-05	0.000697987	Intron (uc002ewg.1/999, intron 3 of 15)	uc002ewh.3	-41001	ENSG00000103047	TANGO6	transport and golgi organization 6 homolog
chr16	69047021	69047942	-0.538639	0.00129564	0.0166602	Intron (uc002ewi.4/79613, intron 15 of 17)	uc010cfh.3	-91525	ENSG00000103044	HAS3	hyaluronan synthase 3
chr16	69090510	69091329	-0.533137	0.000359472	0.00711003	Intron (uc002ewi.4/79613, intron 17 of 17)	uc010cfh.3	-48138	ENSG00000103044	HAS3	hyaluronan synthase 3
chr16	69229295	69229951	-0.650004	3.13549549244019e-05	0.00138332	Intron (uc002ewu.3/6645, intron 1 of 6)	uc021tkg.1	8245	ENSG00000168807	SNTB2	syntrophin beta 2
chr16	70463040	70463659	0.6605	3.55533559051911e-07	7.13886141589796e-05	Intron (uc002eyx.2/6483, intron 1 of 6)	uc002eyx.2	9332	ENSG00000157350	ST3GAL2	ST3 beta-galactoside alpha-2,3-sialyltransferase 2
chr16	71316459	71317303	-0.641043	1.39093960952282e-05	0.000802724	3' UTR	uc010cga.3	6012	ENSG00000180917	CMTR2	cap methyltransferase 2
chr16	71597859	71598620	-0.666506	7.81099885777043e-05	0.00255601	Distal Intergenic	uc002fap.2	12378	ENSG00000198650	TAT	tyrosine aminotransferase
chr16	72035406	72036316	-0.719643	1.31908720811243e-06	0.000172633	Promoter (1-2kb)	uc010vmm.2	-1529	ENSG00000277481	PKD1L3	polycystin 1 like 3, transient receptor potential channel interacting
chr16	72085949	72086876	-0.581305	0.00115233	0.0154131	Promoter (1-2kb)	uc002fbr.4	-1632	ENSG00000257017	HP	haptoglobin
chr16	72862533	72863072	0.504101	0.000429528	0.00800417	Intron (uc002fck.3/463, intron 5 of 9)	uc002fck.3	219202	ENSG00000140836	ZFHX3	zinc finger homeobox 3
chr16	74295705	74296679	-0.706999	0.000114109	0.00329546	Distal Intergenic	uc002fcq.3	-33994	ENSG00000103035	PSMD7	proteasome 26S subunit, non-ATPase 7
chr16	74922015	74922663	0.55378	0.000476503	0.00859417	Exon (uc002fdf.1/79726, exon 5 of 9)	uc002fdf.1	15581	ENSG00000103091	WDR59	WD repeat domain 59
chr16	81761528	81762215	0.538008	4.9746927403425e-05	0.00188672	Distal Intergenic	uc002fgt.3	-50684	ENSG00000197943	PLCG2	phospholipase C gamma 2
chr16	82000742	82001225	-0.731063	0.000529693	0.00924145	Distal Intergenic	uc002fgu.3	43868	ENSG00000184860	SDR42E1	short chain dehydrogenase/reductase family 42E, member 1
chr16	82096291	82096871	-0.502516	0.00231659	0.0242702	Intron (uc002fgv.3/3294, intron 1 of 4)	uc002fgv.3	27433	ENSG00000086696	HSD17B2	hydroxysteroid 17-beta dehydrogenase 2
chr16	85400520	85401147	0.649674	1.23950433913589e-05	0.000752439	Distal Intergenic	uc031qxb.1	-60589	ENSG00000266307	MIR5093	microRNA 5093
[truncated: 284 more rows]
