# Supplementary material for: 5-hydroxymethylcytosine signature in plasma extracellular vesicle DNA as a diagnostic molecular biomarker for precancerous lesions of gastric cancer
Source: Extracell Vesicles Circ Nucl Acids. 2025 Nov 19;6(4):822–42. doi: 10.20517/evcna.2025.76 (PMC12809687; doi:10.20517/evcna.2025.76)
Supplement: Supplementary file 1 [file evcna-6-4-822-SupplementaryMaterials.zip › evcna6076-SupplementaryMaterials/Supplementary Table 2.xlsx]

## Sheet: Sheet1
Supplementary Table 2 Information on Trending DhMRs
seqnames	start	end	log2FoldChange	pvalue	padj	annotation	transcriptId	distanceToTSS	ENSEMBL	SYMBOL	GENENAME	cl.cluster
chr1	10000273	10000678	0.891402	9.60164047644604e-11	3.62024519919689e-07	Promoter (2-3kb)	uc001aqm.3	2162	ENSG00000162441	LZIC	leucine zipper and CTNNBIP1 domain containing	3
chr1	101343212	101343741	0.604801	1.79377917174962e-05	0.000954077	5' UTR	uc001dtk.2	16994	ENSG00000162694	EXTL2	exostosin like glycosyltransferase 2	3
chr1	111984111	111984875	-0.646527	0.000241309	0.0054373	Exon (uc001ebb.3/79084, exon 9 of 10)	uc009wgf.1	-6587	ENSG00000116459	ATP5PB	ATP synthase peripheral stalk-membrane subunit b	4
chr1	112208479	112208895	-0.878032	1.41859576722495e-06	0.000178954	Intron (uc001ebi.3/5906, intron 1 of 7)	uc001ebl.3	46074	ENSG00000116473	RAP1A	RAP1A, member of RAS oncogene family	4
chr1	115159191	115159843	0.516403	0.00151895	0.0183235	Intron (uc001eez.3/163259, intron 6 of 29)	uc001efa.3	-34926	ENSG00000116752	BCAS2	BCAS2 pre-mRNA processing factor	3
chr1	1195227	1195882	0.580476	2.88880403825011e-05	0.00131298	Intron (uc001adm.4/118424, intron 3 of 6)	uc001adm.4	7490	ENSG00000160087	UBE2J2	ubiquitin conjugating enzyme E2 J2	3
chr1	12753297	12753878	-0.57861	0.00132124	0.0168616	Distal Intergenic	uc001aug.1	-22240	ENSG00000188984	AADACL3	arylacetamide deacetylase like 3	4
chr1	12769389	12770050	-0.689385	3.28052035698615e-05	0.00141991	Distal Intergenic	uc001aug.1	-6068	ENSG00000188984	AADACL3	arylacetamide deacetylase like 3	4
chr1	147136133	147136993	-0.582385	2.65459349935136e-05	0.00124421	Intron (uc001epr.2/51205, intron 1 of 9)	uc001epr.2	5641	ENSG00000162836	ACP6	acid phosphatase 6, lysophosphatidic	4
chr1	149224753	149225486	-0.666883	0.000729278	0.011352	Distal Intergenic	uc010pbf.2	-53990	ENSG00000291158	LINC02591	long intergenic non-protein coding RNA 2591	4
chr1	150155252	150156193	-0.559349	0.000545775	0.00941552	Distal Intergenic	uc001etu.3	28165	ENSG00000023902	PLEKHO1	pleckstrin homology domain containing O1	4
chr1	150906661	150907045	0.549316	0.00115518	0.015438	Intron (uc001evw.4/9869, intron 3 of 8)	uc009wmg.2	7704	ENSG00000143379	SETDB1	SET domain bifurcated histone lysine methyltransferase 1	3
chr1	153204621	153205540	-0.713726	2.97253638037728e-05	0.00134314	Distal Intergenic	uc021ozw.1	14561	ENSG00000203783	PRR9	proline rich 9	4
chr1	153346982	153347960	-0.622985	0.000122604	0.00346703	Promoter (<=1kb)	uc001fbr.1	115	ENSG00000163221	S100A12	S100 calcium binding protein A12	4
chr1	155046670	155047111	0.71558	0.000190451	0.00463946	Intron (uc010pew.2/1944, intron 1 of 4)	uc001fhf.3	-4237	ENSG00000143590	EFNA3	ephrin A3	3
chr1	155433837	155434490	-0.608717	0.000266739	0.0058017	Intron (uc001fkt.3/55870, intron 3 of 27)	uc010pgd.2	30866	ENSG00000237872	POU5F1P4	POU class 5 homeobox 1 pseudogene 4	4
chr1	155785590	155786143	-0.500075	0.00232364	0.024329	5' UTR	uc001fmf.3	5196	ENSG00000116580	GON4L	gon-4 like	4
chr1	15828825	15829532	-0.501933	0.00275617	0.0273634	Intron (uc001awm.2/842, intron 6 of 7)	uc001awm.2	21408	ENSG00000132906	CASP9	caspase 9	4
chr1	15857212	15857789	0.660166	4.52901716315732e-07	8.53820380081003e-05	Intron (uc001awr.1/23341, intron 2 of 12)	uc001awt.3	3860	ENSG00000116138	DNAJC16	DnaJ heat shock protein family (Hsp40) member C16	3
chr1	159787260	159788108	-0.54354	0.000570796	0.00963555	Distal Intergenic	uc001fue.4	-8371	ENSG00000158714	SLAMF8	SLAM family member 8	4
chr1	161733138	161734031	-0.708414	4.72005012113477e-06	0.000405494	Promoter (2-3kb)	uc001gbq.2	-2003	ENSG00000118217	ATF6	activating transcription factor 6	4
chr1	162381477	162382333	-0.537342	0.000554468	0.00949378	Promoter (<=1kb)	uc001gbz.1	0	ENSG00000198574	SH2D1B	SH2 domain containing 1B	4
chr1	1652380	1653013	-0.800614	2.74209160485253e-06	0.000275296	Promoter (2-3kb)	uc001ahu.1	2458	ENSG00000248333	CDK11B	cyclin dependent kinase 11B	4
chr1	16595410	16596288	0.531812	4.46026321114009e-05	0.0017661	Intron (uc001ayf.3/54455, intron 5 of 10)	uc001ayd.3	-31751	ENSG00000132881	CPLANE2	ciliogenesis and planar polarity effector complex subunit 2	3
chr1	167602812	167603555	-0.523405	0.00106961	0.014648	Intron (uc001gem.3/92241, intron 1 of 6)	uc010pli.2	3338	ENSG00000198771	RCSD1	RCSD domain containing 1	4
chr1	167775113	167775833	0.719965	1.35787534964812e-07	3.97225363059994e-05	Distal Intergenic	uc009wvj.3	27482	ENSG00000143199	ADCY10	adenylate cyclase 10	3
chr1	169553968	169554636	-0.767595	1.02564964403617e-06	0.000146854	Promoter (1-2kb)	uc001ggg.1	1133	ENSG00000198734	F5	coagulation factor V	4
chr1	172086344	172086798	0.513624	0.00135514	0.017178	Intron (uc001gid.5/26052, intron 13 of 14)	uc021pew.1	-21150	ENSG00000283152	MIR3120	microRNA 3120	3
chr1	178767160	178767837	-0.524007	0.000770876	0.0117674	Intron (uc001gly.1/55103, intron 4 of 9)	uc010pnc.1	70608	ENSG00000116194	ANGPTL1	angiopoietin like 1	4
chr1	179911315	179912239	-0.663029	5.5177880834983e-05	0.00200467	Distal Intergenic	uc001gnr.1	-11669	ENSG00000135837	CEP350	centrosomal protein 350	4
chr1	180324018	180324639	-0.851311	8.87082108102343e-07	0.000134988	Intron (uc001gog.3/84320, intron 6 of 7)	uc001gof.2	-80202	ENSG00000230124	LHX4-AS1	LHX4 antisense RNA 1	4
chr1	180946454	180947040	-0.601179	0.00130287	0.0167215	Intron (uc010pnr.2/10228, intron 5 of 5)	uc010pnr.2	45006	ENSG00000135823	STX6	syntaxin 6	4
chr1	182097410	182098343	-0.764647	2.87859020482537e-05	0.00131298	Distal Intergenic	uc001goz.3	-66563	ENSG00000179930	ZNF648	zinc finger protein 648	4
chr1	182621445	182622041	-0.654608	0.000114773	0.0033062	Intron (uc010pnw.1/85397, intron 5 of 6)	uc010pnw.1	19023	ENSG00000135824	RGS8	regulator of G protein signaling 8	4
chr1	183139666	183140271	-0.516726	0.00582564	0.0449801	Distal Intergenic	uc001gpz.4	-14903	ENSG00000058085	LAMC2	laminin subunit gamma 2	4
chr1	183219693	183220417	-0.65352	0.000105364	0.0030956	3' UTR	uc009wye.2	28000	ENSG00000157064	NMNAT2	nicotinamide nucleotide adenylyltransferase 2	4
chr1	183524280	183524762	-0.761069	7.32239266592711e-06	0.000542849	3' UTR	uc001gqj.4	34977	ENSG00000116701	NCF2	neutrophil cytosolic factor 2	4
chr1	185406788	185407740	-0.57046	0.000282544	0.00601029	Distal Intergenic	uc001grn.4	-102617	ENSG00000293113	GS1-279B7.1	microtubule associated protein 1 light chain 3 beta pseudogene	4
chr1	186326364	186327125	-0.53692	0.00730936	0.0522737	3' UTR	uc001grv.3	17332	ENSG00000047410	TPR	translocated promoter region, nuclear basket protein	4
chr1	186583688	186584291	-0.53706	0.0022974	0.0241212	Distal Intergenic	uc001gsb.3	65268	ENSG00000073756	PTGS2	prostaglandin-endoperoxide synthase 2	4
chr1	192785975	192786865	-0.893901	4.68760161928101e-07	8.71122612890665e-05	Distal Intergenic	uc001gsl.3	7806	ENSG00000116741	RGS2	regulator of G protein signaling 2	4
chr1	193536908	193537798	-0.560762	0.000485316	0.008709	Distal Intergenic	uc001gtc.4	-381165	ENSG00000162630	B3GALT2	beta-1,3-galactosyltransferase 2	4
chr1	19560008	19560570	-0.65052	0.000577032	0.0097079	Intron (uc001bbo.4/23065, intron 13 of 22)	uc001bbn.4	-11598	ENSG00000127463	EMC1	ER membrane protein complex subunit 1	4
chr1	198705494	198706005	-0.832272	1.14493219785234e-05	0.000718154	Intron (uc001gur.2/5788, intron 23 of 32)	uc001guw.1	97076	ENSG00000081237	PTPRC	protein tyrosine phosphatase receptor type C	4
chr1	199011825	199012549	-0.556933	0.000443697	0.00814025	Distal Intergenic	uc021pgz.1	-105267	NA	MIR181A1HG	MIR181A1 host gene	4
chr1	200323434	200324407	-0.664326	4.97618252924953e-05	0.00188672	Intron (uc001gvd.1/554279, intron 4 of 4)	uc001gvd.1	18513	ENSG00000203721	LINC00862	long intergenic non-protein coding RNA 862	4
chr1	201806913	201807313	0.566127	0.000237429	0.00538924	Intron (uc001gwz.3/55705, intron 1 of 23)	uc001gwz.3	8625	ENSG00000198700	IPO9	importin 9	3
chr1	204193250	204193962	0.584533	2.49130455110261e-05	0.00118403	Intron (uc001hau.4/22874, intron 21 of 22)	uc001hat.1	-10030	ENSG00000174567	GOLT1A	golgi transport 1A	3
chr1	206641584	206642196	-0.555597	0.000135983	0.00373036	Promoter (1-2kb)	uc009xbu.2	-1390	ENSG00000263528	IKBKE	inhibitor of nuclear factor kappa B kinase subunit epsilon	4
chr1	207307518	207308073	-0.50136	0.00914914	0.0604139	Exon (uc001hfo.3/722, exon 9 of 12)	uc001hfo.3	29911	ENSG00000123838	C4BPA	complement component 4 binding protein alpha	4
chr1	20902171	20903168	-0.568055	0.000347026	0.00692298	Distal Intergenic	uc001bdk.3	-12276	ENSG00000158825	CDA	cytidine deaminase	4
chr1	211971305	211971790	-0.689089	0.000410705	0.00776508	Intron (uc001hiu.3/9926, intron 2 of 7)	uc001hiu.3	31787	ENSG00000123684	LPGAT1	lysophosphatidylglycerol acyltransferase 1	4
chr1	211989144	211989911	-0.5164	0.000202752	0.00483159	Intron (uc001hiu.3/9926, intron 2 of 7)	uc001hiu.3	13666	ENSG00000123684	LPGAT1	lysophosphatidylglycerol acyltransferase 1	4
chr1	213046360	213046855	-0.642739	0.000307267	0.0063231	Intron (uc001hjt.3/28982, intron 3 of 9)	uc001hjt.3	14763	ENSG00000162769	FLVCR1	FLVCR choline and heme transporter 1	4
chr1	215703587	215704487	-0.676363	2.5445812769737e-05	0.00120373	Distal Intergenic	uc001hks.3	-36248	ENSG00000136636	KCTD3	potassium channel tetramerization domain containing 3	4
chr1	21586768	21587424	0.622942	7.18454381026576e-08	2.68143195563499e-05	Exon (uc001bej.2/1889, exon 3 of 17)	uc001bej.2	18759	ENSG00000117298	ECE1	endothelin converting enzyme 1	3
chr1	220286869	220287540	-0.618303	0.000487108	0.00873192	Intron (uc021pjd.1/26828, intron 1 of 1)	uc010pui.2	3764	ENSG00000207590	MIR215	microRNA 215	4
chr1	221204535	221205179	-0.827784	1.38531191275873e-05	0.000802204	Distal Intergenic	uc001hmv.4	151792	ENSG00000136630	HLX	H2.0 like homeobox	4
chr1	22184342	22184995	0.50583	2.08229209968288e-05	0.00104838	Intron (uc001bfj.3/3339, intron 42 of 96)	uc001bfi.3	-27136	ENSG00000142798	HSPG2	heparan sulfate proteoglycan 2	3
chr1	223192942	223193861	-0.575237	6.8744898737457e-05	0.00234451	Distal Intergenic	uc001hnv.2	114345	ENSG00000187554	TLR5	toll like receptor 5	4
chr1	227729116	227729942	-0.573875	0.00269176	0.0269093	Distal Intergenic	uc001hqw.2	-21278	ENSG00000181450	ZNF678	zinc finger protein 678	4
chr1	22794507	22795195	-0.540446	0.00136681	0.0172706	Intron (uc001bft.2/9923, intron 2 of 18)	uc009vqi.1	16163	ENSG00000184677	ZBTB40	zinc finger and BTB domain containing 40	4
chr1	22821102	22822051	-0.517591	0.000215305	0.00503872	Intron (uc001bft.2/9923, intron 4 of 18)	uc001bfv.1	-6018	ENSG00000184677	ZBTB40	zinc finger and BTB domain containing 40	4
chr1	230144138	230144772	-0.590456	0.000185306	0.00456325	Distal Intergenic	uc010pvy.1	-48764	ENSG00000143641	GALNT2	polypeptide N-acetylgalactosaminyltransferase 2	4
chr1	231002449	231003228	0.524062	2.07318463022062e-06	0.000231565	Promoter (1-2kb)	uc001hub.3	1074	ENSG00000119280	C1orf198	chromosome 1 open reading frame 198	3
chr1	235980362	235980975	-0.642081	4.60856723237025e-05	0.00180377	Intron (uc001hxj.3/1130, intron 3 of 52)	uc021pkv.1	35385	ENSG00000222831	MIR1537	microRNA 1537	4
chr1	239817250	239818134	0.598816	4.8916935223984e-06	0.000411262	Intron (uc001hyo.1/1131, intron 4 of 8)	uc001hyp.3	24877	ENSG00000133019	CHRM3	cholinergic receptor muscarinic 3	3
chr1	243660103	243660842	0.568481	1.27715991329021e-06	0.000168635	Intron (uc001hzw.3/10806, intron 17 of 17)	uc021plt.1	150625	ENSG00000265201	MIR4677	microRNA 4677	3
chr1	244634439	244635052	-0.589345	0.000611463	0.0101019	Intron (uc001iak.1/257044, intron 3 of 15)	uc010pyn.2	9766	ENSG00000179397	CATSPERE	catsper channel auxiliary subunit epsilon	4
chr1	246770584	246771454	0.595823	1.6492770736997e-08	1.15879093925691e-05	Intron (uc001ibo.4/163882, intron 2 of 8)	uc001ibp.3	40945	ENSG00000162852	CNST	consortin, connexin sorting protein	3
chr1	247125529	247126343	-0.569341	0.000396753	0.00758075	Intron (uc001ibx.3/57116, intron 5 of 5)	uc001ibv.2	-30803	ENSG00000153207	AHCTF1	AT-hook containing transcription factor 1	4
chr1	248028747	248029320	0.530166	0.000189773	0.00462858	Promoter (1-2kb)	uc001idp.1	-1945	ENSG00000162722	TRIM58	tripartite motif containing 58	3
chr1	248068017	248068988	0.804403	4.50333160067454e-10	8.41438028417775e-07	Distal Intergenic	uc010pzb.2	9128	ENSG00000238243	OR2W3	olfactory receptor family 2 subfamily W member 3	3
chr1	29384711	29385380	-0.554413	0.00063941	0.0103966	Exon (uc001brg.2/2035, exon 14 of 21)	uc009vtn.2	-25029	ENSG00000159023	EPB41	erythrocyte membrane protein band 4.1	4
chr1	31413836	31414387	-0.522505	0.00226191	0.0238743	Exon (uc001bsf.1/9698, exon 14 of 16)	uc021okk.1	-5213	NA	SNORD103A	small nucleolar RNA, C/D box 103A	4
chr1	32303068	32303574	-0.733484	3.17714254159554e-05	0.00138934	Distal Intergenic	uc001btv.3	-21488	ENSG00000134668	SPOCD1	SPOC domain containing 1	4
chr1	32514522	32515069	0.628378	1.12389546347112e-05	0.00070889	Intron (uc001buc.2/10657, intron 10 of 10)	uc010ogt.1	-23434	ENSG00000121775	TMEM39B	transmembrane protein 39B	3
chr1	33473792	33474383	-0.608292	4.77060801556398e-05	0.00183804	3' UTR	uc001bwo.2	28129	ENSG00000004455	AK2	adenylate kinase 2	4
chr1	3387928	3388865	-0.526312	0.00300969	0.0291109	Promoter (<=1kb)	uc009vli.1	0	ENSG00000130762	ARHGEF16	Rho guanine nucleotide exchange factor 16	4
chr1	3418592	3419280	-0.668066	9.63478887681773e-05	0.00291917	Intron (uc001akk.3/1953, intron 14 of 29)	uc001akk.3	28732	ENSG00000162591	MEGF6	multiple EGF like domains 6	4
chr1	35462602	35463464	-0.567843	0.000597933	0.00995964	Intron (uc001byf.1/9204, intron 14 of 15)	uc021olg.1	6142	ENSG00000163867	ZMYM6	zinc finger MYM-type containing 6	4
chr1	35857273	35857884	-0.506347	0.00426849	0.0366422	Exon (uc001byt.3/9202, exon 16 of 30)	uc009vuv.3	32747	ENSG00000146463	ZMYM4	zinc finger MYM-type containing 4	4
chr1	35912273	35912740	-0.745075	1.33948415987767e-05	0.000791882	Intron (uc001byw.3/79932, intron 7 of 11)	uc001byw.3	7497	ENSG00000142687	KIAA0319L	KIAA0319 like	4
chr1	36288971	36289894	-0.675764	9.0675696576556e-06	0.000614624	Intron (uc001bzj.2/192670, intron 3 of 17)	uc001bzj.2	15143	ENSG00000134698	AGO4	argonaute RISC component 4	4
chr1	37197084	37198055	-0.733901	3.72148535501468e-06	0.000345041	Distal Intergenic	uc001cax.2	-248169	ENSG00000119535	CSF3R	colony stimulating factor 3 receptor	4
chr1	39887435	39888128	-0.615805	8.67741230603136e-07	0.00013267	Exon (uc001cdc.2/23499, exon 52 of 62)	uc009vvt.1	12259	NA	NA	NA	4
chr1	40174955	40175669	-0.949045	1.07922149415609e-08	8.84876407305732e-06	Distal Intergenic	uc010oix.2	-17866	ENSG00000116983	HPCAL4	hippocalcin like 4	4
chr1	40687066	40687615	0.567714	4.26174835280923e-06	0.000380409	Intron (uc001cfc.4/6018, intron 5 of 7)	uc001cfd.4	-8861	ENSG00000117000	RLF	RLF zinc finger	3
chr1	41406917	41407634	0.501706	0.000137508	0.00374796	Distal Intergenic	uc001cgk.4	-37373	ENSG00000171793	CTPS1	CTP synthase 1	3
chr1	43926568	43927350	-0.841572	1.33394705647853e-06	0.000173363	Distal Intergenic	uc021omq.1	-6908	ENSG00000178922	HYI	hydroxypyruvate isomerase (putative)	4
chr1	44002497	44002998	0.53285	0.000146559	0.00390945	Promoter (<=1kb)	uc001cjt.4	-871	ENSG00000142949	PTPRF	protein tyrosine phosphatase receptor type F	3
chr1	44620321	44620932	-0.575182	0.000409152	0.00775652	Distal Intergenic	uc001clp.3	35799	ENSG00000171872	KLF17	KLF transcription factor 17	4
chr1	46843132	46843716	-0.824823	1.62867552567944e-07	4.28430040995396e-05	Distal Intergenic	uc001cpu.2	-16223	ENSG00000117480	FAAH	fatty acid amide hydrolase	4
chr1	49240447	49241236	-0.602482	0.000511037	0.00904146	Promoter (1-2kb)	uc001crw.4	1311	ENSG00000162373	BEND5	BEN domain containing 5	4
chr1	52169872	52170592	-0.555454	0.00116279	0.0154842	Intron (uc001css.4/114883, intron 6 of 25)	uc001csy.3	-24894	ENSG00000117859	OSBPL9	oxysterol binding protein like 9	4
chr1	53657755	53658342	-0.50674	0.00937989	0.0614355	Distal Intergenic	uc001cvb.4	-3759	ENSG00000157184	CPT2	carnitine palmitoyltransferase 2	4
chr1	58988534	58989147	-0.62341	0.000239515	0.00541846	Intron (uc001cyt.1/1600, intron 2 of 20)	uc001cyx.1	15835	ENSG00000162600	OMA1	OMA1 zinc metallopeptidase	4
chr1	61952883	61953517	-0.8274	1.09375397246392e-06	0.000152112	Distal Intergenic	uc009wae.3	80649	ENSG00000162599	NFIA	nuclear factor I A	4
chr1	63002893	63003365	0.512575	0.000309276	0.0063529	Promoter (1-2kb)	uc010oov.1	-1590	ENSG00000116641	DOCK7	dedicator of cytokinesis 7	3
chr1	63136267	63137170	0.565636	0.000168183	0.00425728	Intron (uc001dan.4/85440, intron 1 of 48)	uc001dan.4	16869	ENSG00000116641	DOCK7	dedicator of cytokinesis 7	3
chr1	67167606	67168272	-0.538983	0.00119144	0.0157439	Intron (uc001dcr.3/84251, intron 18 of 24)	uc001dcu.3	7229	ENSG00000118473	SGIP1	SH3GL interacting endocytic adaptor 1	4
chr1	67983773	67984562	-0.548922	0.0015207	0.0183278	Distal Intergenic	uc001ddy.3	-87650	ENSG00000142864	SERBP1	SERPINE1 mRNA binding protein 1	4
chr1	68236994	68237402	0.552073	0.000213017	0.00500867	Intron (uc001dea.2/55970, intron 2 of 3)	uc001deb.2	-60569	ENSG00000232284	GNG12-AS1	GNG12, DIRAS3 and WLS antisense RNA 1	3
chr1	6846646	6847399	0.512302	8.72953301469006e-06	0.000602089	Promoter (1-2kb)	uc001aoi.3	1262	ENSG00000171735	CAMTA1	calmodulin binding transcription activator 1	3
chr1	6847654	6848159	0.506865	3.64246702366339e-05	0.00153354	Promoter (2-3kb)	uc001aoi.3	2270	ENSG00000171735	CAMTA1	calmodulin binding transcription activator 1	3
chr1	68715006	68715502	-0.625871	0.00209248	0.0226567	Distal Intergenic	uc001deh.2	-16722	ENSG00000116729	WLS	Wnt ligand secretion mediator	4
chr1	68806201	68806842	-0.528158	0.00132206	0.0168657	Distal Intergenic	uc001deh.2	-107917	ENSG00000116729	WLS	Wnt ligand secretion mediator	4
chr1	7166425	7166923	0.578875	2.45404187425357e-05	0.00117124	Intron (uc001aoi.3/23261, intron 4 of 22)	uc001aoi.3	321041	ENSG00000171735	CAMTA1	calmodulin binding transcription activator 1	3
chr1	76566987	76567816	-0.525434	0.00556297	0.04375	Intron (uc001dhg.4/256435, intron 1 of 3)	uc010orh.1	26598	ENSG00000184005	ST6GALNAC3	ST6 N-acetylgalactosaminide alpha-2,6-sialyltransferase 3	4
chr1	76734094	76734823	0.515487	0.000507777	0.00900726	Intron (uc001dhg.4/256435, intron 1 of 3)	uc010orh.1	193705	ENSG00000184005	ST6GALNAC3	ST6 N-acetylgalactosaminide alpha-2,6-sialyltransferase 3	3
chr1	77708462	77709292	-0.554504	0.000770117	0.0117611	Distal Intergenic	uc001dhl.1	-23330	ENSG00000142892	PIGK	phosphatidylinositol glycan anchor biosynthesis class K	4
chr1	78020799	78021682	-0.554318	8.1954995870412e-05	0.00264446	Intron (uc001dhn.3/26289, intron 13 of 13)	uc001dhp.3	77408	ENSG00000036549	ZZZ3	zinc finger ZZ-type containing 3	4
chr1	8544559	8545156	-0.843451	1.26712243589572e-06	0.000167963	Intron (uc001ape.3/473, intron 11 of 23)	uc010nzx.1	40688	ENSG00000142599	RERE	arginine-glutamic acid dipeptide repeats	4
chr1	86992905	86993532	-0.628457	6.98849660671566e-05	0.00237148	Distal Intergenic	uc009wcs.3	-19227	ENSG00000016602	CLCA4	chloride channel accessory 4	4
chr1	8713220	8714014	0.588794	6.50590391941064e-07	0.00010987	Intron (uc001ape.3/473, intron 3 of 23)	uc001aph.1	99883	ENSG00000142599	RERE	arginine-glutamic acid dipeptide repeats	3
chr1	8794401	8795126	-0.574369	0.000542216	0.00938754	Intron (uc001ape.3/473, intron 2 of 23)	uc001aph.1	18771	ENSG00000142599	RERE	arginine-glutamic acid dipeptide repeats	4
chr1	87995507	87996343	-0.535748	0.00577803	0.0447448	Distal Intergenic	uc001dmk.3	-158169	ENSG00000227290	LINC01364	long intergenic non-protein coding RNA 1364	4
chr1	89276546	89277420	-0.911941	1.31299526324762e-07	3.93861660563942e-05	Intron (uc001dmn.3/5586, intron 15 of 21)	uc010osr.2	29824	ENSG00000065243	PKN2	protein kinase N2	4
chr1	9042015	9042801	-0.741541	3.24941255683314e-06	0.000309735	Distal Intergenic	uc031pld.1	36122	ENSG00000131686	CA6	carbonic anhydrase 6	4
chr1	91397004	91397795	-0.516809	0.00178969	0.0204482	Intron (uc001dnv.3/84146, intron 2 of 3)	uc001dnv.3	89270	ENSG00000122482	ZNF644	zinc finger protein 644	4
chr1	93201751	93202410	-0.543721	0.000672302	0.010698	Exon (uc001dox.3/7813, exon 2 of 18)	uc001doy.1	-41806	ENSG00000067208	EVI5	ecotropic viral integration site 5	4
chr1	93362884	93363878	-0.779203	9.79668760032198e-06	0.000645517	Intron (uc001dpc.3/388650, intron 1 of 4)	uc021opu.1	-20177	ENSG00000154511	DIPK1A	divergent protein kinase domain 1A	4
chr1	93379744	93380688	-0.684275	0.000323115	0.00657743	Intron (uc001dpc.3/388650, intron 1 of 4)	uc021opu.1	-37037	ENSG00000154511	DIPK1A	divergent protein kinase domain 1A	4
chr1	95211854	95212428	-0.90196	5.44482979052992e-07	9.77591820697579e-05	Intron (uc001dqu.3/uc001dqu.3, intron 1 of 4)	uc001dqv.5	-73470	ENSG00000143036	SLC44A3	solute carrier family 44 member 3	4
chr1	95560662	95561557	-0.714197	7.48881959977831e-06	0.000546507	Promoter (2-3kb)	uc021oqe.1	2589	ENSG00000152078	TLCD4	TLC domain containing 4	4
chr1	95563030	95563781	-0.665207	0.000228821	0.00526786	Intron (uc021oqe.1/148534, intron 1 of 6)	uc021oqe.1	4957	ENSG00000152078	TLCD4	TLC domain containing 4	4
chr1	97720055	97720677	-0.65513	0.00128491	0.0165662	Intron (uc031pne.1/100873932, intron 1 of 4)	uc031pne.1	158576	ENSG00000232878	DPYD-AS1	DPYD antisense RNA 1	4
chr1	98917049	98917917	-0.660447	9.40820338151303e-05	0.00288089	Distal Intergenic	uc001dsa.3	-209319	ENSG00000162627	SNX7	sorting nexin 7	4
chr10	101434119	101434712	-0.554814	0.00393215	0.0346311	Intron (uc001kqa.4/57089, intron 3 of 12)	uc009xwl.3	14856	ENSG00000198018	ENTPD7	ectonucleoside triphosphate diphosphohydrolase 7	4
chr10	102243967	102244925	-0.637572	2.2369031349561e-05	0.00110813	Distal Intergenic	uc001krb.3	21155	ENSG00000075290	WNT8B	Wnt family member 8B	4
chr10	103684275	103685150	-0.582742	0.000309095	0.0063529	Intron (uc009xwx.1/79591, intron 5 of 7)	uc009xwx.1	66645	ENSG00000120029	ARMH3	armadillo like helical domain containing 3	4
chr10	109376000	109376585	-1.31175	1.72341688052421e-12	2.17275164627124e-08	Distal Intergenic	uc001kyo.3	-451534	ENSG00000108018	SORCS1	sortilin related VPS10 domain containing receptor 1	4
chr10	109449969	109450486	-0.890555	5.96579287559848e-06	0.000468619	Distal Intergenic	uc001kyo.3	-525503	ENSG00000108018	SORCS1	sortilin related VPS10 domain containing receptor 1	4
chr10	112732482	112733240	-0.536374	0.000292983	0.00612197	Intron (uc001kzl.4/8036, intron 2 of 8)	uc001kzn.3	8599	ENSG00000108061	SHOC2	SHOC2 leucine rich repeat scaffold protein	4
chr10	112911455	112911899	0.52628	0.000547971	0.00943687	Distal Intergenic	uc001kzo.3	74665	ENSG00000150594	ADRA2A	adrenoceptor alpha 2A	3
chr10	114172904	114173286	0.596466	0.000221069	0.00513468	Exon (uc001kzs.3/51703, exon 12 of 21)	uc010qrj.2	3639	ENSG00000197142	ACSL5	acyl-CoA synthetase long chain family member 5	3
chr10	114244770	114245474	-0.621413	0.000190918	0.00464417	Intron (uc001kzy.3/143187, intron 3 of 7)	uc009xya.1	-37464	ENSG00000023041	ZDHHC6	zinc finger DHHC-type palmitoyltransferase 6	4
chr10	11855157	11855761	0.586423	1.05635592667636e-05	0.000680892	Distal Intergenic	uc001ikx.3	-9636	ENSG00000148426	PROSER2	proline and serine rich 2	3
chr10	119464241	119465156	-0.679375	7.50238148678817e-05	0.0024898	Distal Intergenic	uc001ldg.3	-159662	ENSG00000229847	EMX2OS	EMX2 opposite strand/antisense RNA	4
chr10	120071798	120072428	0.518169	0.000155962	0.00406949	Intron (uc001ldo.2/63877, intron 7 of 8)	uc001ldo.2	29411	ENSG00000165669	FAM204A	family with sequence similarity 204 member A	3
chr10	121281688	121282428	0.539923	8.78209090996651e-05	0.00275937	Intron (uc001lee.3/6001, intron 2 of 3)	uc001lee.3	4533	ENSG00000148908	RGS10	regulator of G protein signaling 10	3
chr10	121296275	121297083	0.542629	2.10869948316732e-05	0.00105853	Promoter (<=1kb)	uc001lef.3	-230	ENSG00000148908	RGS10	regulator of G protein signaling 10	3
chr10	12257103	12257685	-0.549113	0.000612986	0.0101212	Intron (uc009xja.2/8872, intron 4 of 4)	uc001ilj.3	-18960	ENSG00000165609	NUDT5	nudix hydrolase 5	4
chr10	126651984	126652980	-0.616541	8.33782306728652e-05	0.00267172	Intron (uc010qug.2/54764, intron 2 of 9)	uc001lic.3	21292	ENSG00000019995	ZRANB1	zinc finger RANBP2-type containing 1	4
chr10	129230318	129231271	-0.615668	0.000827436	0.0123366	Intron (uc001ljt.3/1793, intron 47 of 51)	uc009yaq.3	95154	ENSG00000150760	DOCK1	dedicator of cytokinesis 1	4
chr10	133823974	133824683	-0.562584	0.00103323	0.014305	Distal Intergenic	uc010qut.1	-28539	ENSG00000176171	BNIP3	BCL2 interacting protein 3	4
chr10	135194904	135195550	0.636312	2.62843125853692e-08	1.51174892079986e-05	Promoter (2-3kb)	uc001lnc.3	2163	ENSG00000148832	PAOX	polyamine oxidase	3
chr10	13604940	13605472	-0.509403	0.00433215	0.0370388	Distal Intergenic	uc001imp.3	-23467	ENSG00000165630	PRPF18	pre-mRNA processing factor 18	4
chr10	17363955	17364614	-0.569984	0.0046652	0.0388393	Intron (uc001ipd.3/338596, intron 7 of 7)	uc001ipe.3	-64321	ENSG00000204832	ST8SIA6-AS1	ST8SIA6 antisense RNA 1	4
chr10	18959721	18960252	-0.605022	8.23647690375154e-05	0.00265177	Intron (uc001iqd.1/221079, intron 3 of 5)	uc001iqd.1	11408	ENSG00000165997	ARL5B	ADP ribosylation factor like GTPase 5B	4
chr10	21501565	21502390	-0.802958	8.90792156865003e-06	0.000610288	Distal Intergenic	uc031ptl.1	38334	ENSG00000231920	NEBL-AS1	NEBL antisense RNA 1	4
chr10	22189355	22190052	-0.723387	5.79376020789674e-05	0.00206376	Intron (uc001irc.3/64215, intron 7 of 11)	uc001irc.3	102598	ENSG00000136770	DNAJC1	DnaJ heat shock protein family (Hsp40) member C1	4
chr10	22851221	22851940	0.504006	3.98416816726931e-06	0.000363438	Intron (uc010qcu.2/5305, intron 4 of 7)	uc010qcu.2	28770	ENSG00000150867	PIP4K2A	phosphatidylinositol-5-phosphate 4-kinase type 2 alpha	3
chr10	25089368	25090142	0.510086	0.000275308	0.00590165	Distal Intergenic	uc001isb.2	-76771	ENSG00000107863	ARHGAP21	Rho GTPase activating protein 21	3
chr10	25242217	25242987	0.507401	3.36054668082283e-05	0.00144901	Promoter (<=1kb)	uc009xkm.1	-684	ENSG00000099256	PRTFDC1	phosphoribosyl transferase domain containing 1	3
chr10	26660709	26661428	-0.711536	1.19108899091504e-05	0.000738304	Distal Intergenic	uc001isr.3	-65838	ENSG00000077420	APBB1IP	amyloid beta precursor protein binding family B member 1 interacting protein	4
chr10	27076762	27077317	0.569127	8.21307528613318e-06	0.000579423	Intron (uc001isx.3/10006, intron 2 of 11)	uc010qdg.2	-10592	ENSG00000136754	ABI1	abl interactor 1	3
chr10	27601727	27602306	-0.626168	0.00113539	0.0152769	Distal Intergenic	uc001its.2	-60492	ENSG00000230445	LRRC37A6P	leucine rich repeat containing 37 member A6, pseudogene	4
chr10	27671485	27672141	-0.774528	0.000390376	0.00748843	Distal Intergenic	uc001itu.2	31156	ENSG00000182077	PTCHD3	patched domain containing 3 (gene/pseudogene)	4
chr10	27735749	27736482	-0.551884	0.000768663	0.0117442	Distal Intergenic	uc001itu.2	-32452	ENSG00000182077	PTCHD3	patched domain containing 3 (gene/pseudogene)	4
chr10	27778895	27779578	-0.540598	0.00219348	0.0234511	Distal Intergenic	uc001itv.4	-13525	ENSG00000099246	RAB18	RAB18, member RAS oncogene family	4
chr10	28558790	28559468	0.581571	4.21187048088747e-06	0.000377112	Intron (uc001iua.1/143098, intron 2 of 18)	uc001iua.1	11599	ENSG00000150054	MPP7	MAGUK p55 scaffold protein 7	3
chr10	28682304	28683117	-0.502289	0.000544261	0.00940324	Distal Intergenic	uc010qdv.1	-90309	ENSG00000150054	MPP7	MAGUK p55 scaffold protein 7	4
chr10	28693685	28694431	-0.514991	0.000432553	0.00804288	Distal Intergenic	uc010qdv.1	-101690	ENSG00000150054	MPP7	MAGUK p55 scaffold protein 7	4
chr10	32189424	32190365	-0.511975	0.000464217	0.00843295	Intron (uc001ivy.2/94134, intron 1 of 15)	uc001ivy.2	7489	ENSG00000165322	ARHGAP12	Rho GTPase activating protein 12	4
chr10	33236299	33237089	-0.528749	0.000132113	0.00365671	Intron (uc001iws.4/3688, intron 1 of 15)	uc001iws.4	9733	ENSG00000150093	ITGB1	integrin subunit beta 1	4
chr10	33252654	33253343	0.516787	0.000173927	0.00435574	Distal Intergenic	uc001iwt.4	-5361	ENSG00000150093	ITGB1	integrin subunit beta 1	3
chr10	34704440	34705270	-0.628715	8.87448485088256e-05	0.00277811	Intron (uc010qej.2/56288, intron 5 of 24)	uc001ixo.2	10389	ENSG00000148498	PARD3	par-3 family cell polarity regulator	4
chr10	35022248	35022715	0.502437	0.000219749	0.00511496	Intron (uc010qej.2/56288, intron 1 of 24)	uc010qej.2	81538	ENSG00000148498	PARD3	par-3 family cell polarity regulator	3
chr10	35536382	35537269	-0.670429	8.30438412549263e-05	0.00266352	Promoter (<=1kb)	uc001iyu.4	429	ENSG00000108100	CCNY	cyclin Y	4
chr10	45718529	45719349	0.652673	2.87771094164035e-06	0.00028637	Distal Intergenic	uc021ppp.1	59067	ENSG00000263476	MIR3156-1	microRNA 3156-1	3
chr10	45783121	45783706	-0.551293	0.00089885	0.0130071	Distal Intergenic	uc001jcd.1	19309	ENSG00000256574	OR13A1	olfactory receptor family 13 subfamily A member 1	4
chr10	47018687	47019318	-0.613097	0.000688437	0.0108658	Intron (uc001jed.5/653145, intron 3 of 3)	uc001jec.3	25141	ENSG00000204175	GPRIN2	G protein regulated inducer of neurite outgrowth 2	4
chr10	47030500	47031368	-0.74617	1.95299958070087e-05	0.00100414	Intron (uc001jed.5/653145, intron 3 of 3)	uc001jec.3	36954	ENSG00000204175	GPRIN2	G protein regulated inducer of neurite outgrowth 2	4
chr10	48988943	48989403	0.66052	0.000142797	0.00384458	Distal Intergenic	uc031puz.1	34538	ENSG00000290875	GLUD1P2	glutamate dehydrogenase 1 pseudogene 2	3
chr10	49951404	49952086	-0.673252	0.00014293	0.00384458	Exon (uc001jha.4/57705, exon 12 of 62)	uc001jha.4	57886	ENSG00000128815	WDFY4	WDFY family member 4	4
chr10	5455270	5456066	-0.660505	6.96852256828042e-05	0.00236707	Promoter (<=1kb)	uc010qar.3	0	ENSG00000173848	NET1	neuroepithelial cell transforming 1	4
chr10	60120069	60120870	-0.655851	0.000549812	0.00944674	Intron (uc001jke.2/7321, intron 1 of 6)	uc001jkf.4	-24033	ENSG00000108064	TFAM	transcription factor A, mitochondrial	4
chr10	60403709	60404607	-0.795363	1.53331576886439e-05	0.00085906	Intron (uc001jki.1/80114, intron 2 of 20)	uc010qic.2	-70168	NA	FAM133CP	family with sequence similarity 133, member A pseudogene	4
chr10	64256780	64257555	-0.589532	0.000258915	0.00569043	Intron (uc001jmc.2/22891, intron 4 of 7)	uc001jmd.1	-22652	ENSG00000138311	ZNF365	zinc finger protein 365	4
chr10	65228921	65229712	-0.590038	0.00355875	0.0324369	Distal Intergenic	uc001jmr.1	-3199	ENSG00000171988	JMJD1C	jumonji domain containing 1C	4
chr10	69963313	69964171	-0.690192	1.05939250199926e-05	0.000680892	Intron (uc001jnm.5/84665, intron 19 of 20)	uc001jnq.3	27699	ENSG00000179774	ATOH7	atonal bHLH transcription factor 7	4
chr10	70565098	70565966	-0.642215	3.54075429659179e-05	0.00150566	Distal Intergenic	uc001joq.3	-21328	ENSG00000165730	STOX1	storkhead box 1	4
chr10	7221137	7221645	0.572146	4.95094315174602e-05	0.00188672	Intron (uc009xio.2/57713, intron 16 of 20)	uc009xio.2	229658	ENSG00000198879	SFMBT2	Scm like with four mbt domains 2	3
chr10	74912256	74912851	-0.599479	0.00100646	0.0140439	Intron (uc001jtn.3/11319, intron 6 of 13)	uc001jtn.3	15002	ENSG00000122882	ECD	ecdysoneless cell cycle regulator	4
chr10	76083021	76083614	-0.535319	0.00145337	0.0178367	Intron (uc001jwi.3/132, intron 4 of 10)	uc010qlc.2	146774	ENSG00000156110	ADK	adenosine kinase	4
chr10	77985490	77986322	-0.646012	0.000528313	0.00922686	Intron (uc001jxi.3/83938, intron 4 of 5)	uc001jxi.3	442971	ENSG00000148655	LRMDA	leucine rich melanocyte differentiation associated	4
chr10	78061235	78061882	-0.546934	0.000415078	0.00781646	Intron (uc001jxi.3/83938, intron 4 of 5)	uc001jxi.3	518716	ENSG00000148655	LRMDA	leucine rich melanocyte differentiation associated	4
chr10	78918278	78919211	-0.529971	0.00353494	0.0322719	Intron (uc001jxj.2/3778, intron 5 of 28)	uc001jxk.1	24079	ENSG00000156113	KCNMA1	potassium calcium-activated channel subfamily M alpha 1	4
chr10	79272789	79273335	0.563144	0.000369979	0.00722791	Intron (uc001jxj.2/3778, intron 1 of 28)	uc001jxj.2	124242	ENSG00000156113	KCNMA1	potassium calcium-activated channel subfamily M alpha 1	3
chr10	79315714	79316391	-0.559759	0.000436856	0.00808304	Intron (uc001jxj.2/3778, intron 1 of 28)	uc001jxj.2	81186	ENSG00000156113	KCNMA1	potassium calcium-activated channel subfamily M alpha 1	4
chr10	80327346	80328301	-0.81376	6.86975221416838e-06	0.000520353	Distal Intergenic	uc001jzw.2	300261	ENSG00000230417	LINC00595	long intergenic non-protein coding RNA 595	4
chr10	80648072	80648720	-0.689392	0.00121315	0.01595	Distal Intergenic	uc001jzx.3	178485	ENSG00000224596	ZMIZ1-AS1	ZMIZ1 antisense RNA 1	4
chr10	80900648	80901236	0.539304	2.72658794221869e-05	0.00126399	Promoter (1-2kb)	uc001kae.3	1209	ENSG00000108175	ZMIZ1	zinc finger MIZ-type containing 1	3
chr10	81089136	81089793	0.532359	3.48779514308263e-05	0.00148874	Distal Intergenic	uc001kai.3	-17427	ENSG00000108179	PPIF	peptidylprolyl isomerase F	3
chr10	8186138	8187057	-0.684147	2.26474380045154e-06	0.000245533	Distal Intergenic	uc001ika.3	89471	ENSG00000107485	GATA3	GATA binding protein 3	4
chr10	89856510	89857401	-0.540427	0.00041073	0.00776508	Distal Intergenic	uc021pvw.1	233315	ENSG00000171862	PTEN	phosphatase and tensin homolog	4
chr10	89906753	89907322	-0.502571	0.00391265	0.0345401	Intron (uc010qms.1/55328, intron 5 of 5)	uc021pvw.1	283558	ENSG00000171862	PTEN	phosphatase and tensin homolog	4
chr10	90752275	90753198	-0.59081	1.49347123486872e-05	0.000843252	Promoter (<=1kb)	uc021pvx.1	0	NA	FAS-AS1	FAS antisense RNA 1	4
chr10	93831910	93832593	-0.578059	9.21231030367246e-05	0.0028445	Intron (uc001khu.2/22849, intron 8 of 8)	uc001kht.1	105516	ENSG00000095564	BTAF1	B-TFIID TATA-box binding protein associated factor 1	4
chr10	96999468	97000113	0.502721	0.00109381	0.0148739	Intron (uc001kkh.4/9124, intron 5 of 6)	uc009xuu.1	45246	ENSG00000173124	ACSM6	acyl-CoA synthetase medium chain family member 6	3
chr10	97097144	97098033	0.55249	1.13766054487553e-05	0.000714914	Intron (uc001kkk.3/10580, intron 11 of 14)	uc001kkh.4	-46239	ENSG00000107438	PDLIM1	PDZ and LIM domain 1	3
chr10	99939865	99940547	-0.618848	0.000160174	0.00413335	Intron (uc001kow.4/27291, intron 3 of 8)	uc009xvy.3	45484	ENSG00000166024	R3HCC1L	R3H domain and coiled-coil containing 1 like	4
chr11	10447622	10448385	-0.547071	0.00196338	0.0216773	Distal Intergenic	uc010rbz.1	-23483	ENSG00000133805	AMPD3	adenosine monophosphate deaminase 3	4
chr11	104668670	104669495	-0.513738	0.00085142	0.0125816	Distal Intergenic	uc031qdo.1	99902	ENSG00000291983	CASP12	caspase 12 (gene/pseudogene)	4
chr11	108465765	108466447	-0.554381	0.00340697	0.0315535	Promoter (1-2kb)	uc001pkk.3	-1391	ENSG00000110723	EXPH5	exophilin 5	4
chr11	110262717	110263262	-0.915847	4.10630242675089e-06	0.000369205	Intron (uc001pkv.1/uc001pkv.1, intron 5 of 5)	uc001pkx.3	-37399	ENSG00000137714	FDX1	ferredoxin 1	4
chr11	111536365	111537144	-0.529026	0.00059951	0.00996267	Intron (uc001plt.3/23235, intron 3 of 14)	uc001plt.3	63195	ENSG00000170145	SIK2	salt inducible kinase 2	4
chr11	111973814	111974484	-0.51008	0.00222647	0.0236325	Distal Intergenic	uc031qeg.1	16266	ENSG00000204370	SDHD	succinate dehydrogenase complex subunit D	4
chr11	114495517	114496489	-0.670367	9.72182901985787e-05	0.00293767	Distal Intergenic	uc001ppd.3	-29033	ENSG00000137634	NXPE4	neurexophilin and PC-esterase domain family member 4	4
chr11	117399639	117400290	0.617332	2.39437833164687e-05	0.00115249	Intron (uc001prh.1/57453, intron 4 of 32)	uc001prg.1	144326	ENSG00000110274	CEP164	centrosomal protein 164	3
chr11	117848266	117848798	0.624668	3.15181558097739e-07	6.56157729600531e-05	Distal Intergenic	uc001prv.3	-8308	ENSG00000110324	IL10RA	interleukin 10 receptor subunit alpha	3
chr11	118746752	118747701	-0.610649	2.79200217553958e-05	0.00128318	Distal Intergenic	uc001pue.4	-6774	ENSG00000160683	CXCR5	C-X-C motif chemokine receptor 5	4
chr11	12050101	12050690	0.637324	0.000229059	0.00526975	Distal Intergenic	uc010rcg.1	-18785	ENSG00000050165	DKK3	dickkopf WNT signaling pathway inhibitor 3	3
chr11	121308569	121309127	-0.541589	0.00205889	0.022417	Distal Intergenic	uc001pxx.3	-13785	ENSG00000137642	SORL1	sortilin related receptor 1	4
chr11	122596785	122597325	0.628378	9.67029967277884e-07	0.000141499	Exon (uc021qrr.1/uc021qrr.1, exon 1 of 1)	uc001pyi.4	70387	ENSG00000154127	UBASH3B	ubiquitin associated and SH3 domain containing B	3
chr11	122637168	122637988	0.505132	5.63547314940711e-05	0.00203043	Intron (uc001pyi.4/84959, intron 1 of 13)	uc001pyj.3	-71267	ENSG00000109943	CRTAM	cytotoxic and regulatory T cell molecule	3
chr11	123301994	123302804	-0.805049	7.6980627571428e-08	2.77900065532855e-05	Distal Intergenic	uc021qrs.1	-49774	ENSG00000265357	MIR4493	microRNA 4493	4
chr11	127916208	127916838	-0.5251	0.00123201	0.0160979	Distal Intergenic	uc009zcg.2	475367	ENSG00000134954	ETS1	ETS proto-oncogene 1, transcription factor	4
chr11	128269279	128270047	-0.729165	1.67378897678701e-05	0.000911691	Distal Intergenic	uc009zcg.2	122158	ENSG00000134954	ETS1	ETS proto-oncogene 1, transcription factor	4
chr11	14600325	14601168	-0.520944	0.000564726	0.00958171	Intron (uc001mll.3/5682, intron 2 of 10)	uc010rcq.2	-58334	ENSG00000129084	PSMA1	proteasome 20S subunit alpha 1	4
chr11	14692001	14692636	-0.52112	0.00929279	0.0610962	Intron (uc001mlm.2/5140, intron 1 of 1)	uc010rcr.2	26732	ENSG00000152270	PDE3B	phosphodiesterase 3B	4
chr11	15197165	15197721	-0.967723	1.23314332078731e-07	3.83122429029436e-05	Exon (uc001mly.4/387755, exon 3 of 13)	uc010rcs.3	26517	ENSG00000188487	INSC	INSC spindle orientation adaptor protein	4
chr11	15599449	15600092	-0.939169	1.74519792319733e-06	0.000207436	Distal Intergenic	uc010rcs.3	428801	ENSG00000188487	INSC	INSC spindle orientation adaptor protein	4
chr11	17186955	17187420	0.515819	0.00016085	0.00413513	Intron (uc009ygu.1/5286, intron 1 of 12)	uc001mmq.4	3933	ENSG00000011405	PIK3C2A	phosphatidylinositol-4-phosphate 3-kinase catalytic subunit type 2 alpha	3
chr11	17842794	17843501	-0.733828	6.07976419596363e-05	0.00213572	Intron (uc001mnm.3/26297, intron 10 of 10)	uc001mnl.1	42075	ENSG00000129159	KCNC1	potassium voltage-gated channel subfamily C member 1	4
chr11	2972901	2973485	0.500977	0.000180988	0.00448622	Promoter (<=1kb)	uc001lxb.3	514	ENSG00000205531	NAP1L4	nucleosome assembly protein 1 like 4	3
chr11	31422995	31423865	-0.816973	1.76937113287078e-07	4.48073433006248e-05	Intron (uc001msw.1/120526, intron 2 of 2)	uc009yjm.3	31618	ENSG00000170946	DNAJC24	DnaJ heat shock protein family (Hsp40) member C24	4
chr11	32862122	32862766	-0.522414	0.000681943	0.0107984	Intron (uc001mtx.3/79056, intron 5 of 5)	uc001mtx.3	10641	ENSG00000135378	PRRG4	proline rich and Gla domain 4	4
chr11	32899143	32899847	-0.57396	0.000841654	0.0124719	Distal Intergenic	uc001mty.3	-14945	ENSG00000060749	QSER1	glutamine and serine rich 1	4
chr11	35227127	35227861	-0.570048	0.000884972	0.0128998	5' UTR	uc010reu.2	15745	ENSG00000026508	CD44	CD44 molecule (IN blood group)	4
chr11	35232590	35233067	-0.742856	5.3282212964917e-06	0.000436734	Exon (uc001mvu.3/960, exon 14 of 18)	uc010reu.2	21208	ENSG00000026508	CD44	CD44 molecule (IN blood group)	4
chr11	3600481	3601426	0.534083	0.000143156	0.00384458	Distal Intergenic	uc001lya.2	-46264	ENSG00000290962	TRPC2	transient receptor potential cation channel subfamily C member 2 (pseudogene)	3
chr11	37472493	37473220	-1.11554	2.78740678420896e-11	1.35125516879067e-07	Distal Intergenic	uc021qgd.1	-852664	ENSG00000175097	RAG2	recombination activating 2	4
chr11	4485399	4486361	-0.63543	0.000478851	0.00861858	Distal Intergenic	uc001lyz.2	14874	ENSG00000181963	OR52K2	olfactory receptor family 52 subfamily K member 2	4
chr11	47746602	47747389	-0.67535	5.47458301032172e-06	0.00044232	Intron (uc001ngj.3/23360, intron 12 of 16)	uc001ngg.3	-9674	ENSG00000165923	AGBL2	AGBL carboxypeptidase 2	4
chr11	59471665	59472610	-0.594306	0.000484791	0.00870417	Distal Intergenic	uc001nof.1	8708	ENSG00000172289	OR10V1	olfactory receptor family 10 subfamily V member 1	4
chr11	59540371	59541149	-0.642572	0.000105338	0.0030956	5' UTR	uc009ymt.1	-13361	ENSG00000166900	STX3	syntaxin 3	4
chr11	6213332	6213830	-0.820598	5.45907814368931e-06	0.00044212	Distal Intergenic	uc010qzz.2	-6624	ENSG00000175485	OR52W1	olfactory receptor family 52 subfamily W member 1	4
chr11	65138981	65139822	0.61162	5.70573646533342e-06	0.000454503	Distal Intergenic	uc009yqi.1	9618	ENSG00000162241	SLC25A45	solute carrier family 25 member 45	3
chr11	65699608	65700442	0.531305	5.06293394975234e-05	0.00190522	Distal Intergenic	uc001ogk.1	-12673	ENSG00000175513	TSGA10IP	testis specific 10 interacting protein	3
chr11	65956866	65957573	0.637286	3.08354319115647e-06	0.000299819	Intron (uc001ogz.1/55690, intron 1 of 6)	uc010rou.2	-40328	ENSG00000175115	PACS1	phosphofurin acidic cluster sorting protein 1	3
chr11	69402926	69403422	0.517262	0.00021184	0.00498862	Distal Intergenic	uc001opa.3	-52451	ENSG00000110092	CCND1	cyclin D1	3
chr11	70301765	70302408	0.515355	3.10997763662452e-05	0.00137668	Distal Intergenic	uc001opx.3	33414	ENSG00000085733	CTTN	cortactin	3
chr11	73823817	73824499	-0.518767	0.000188075	0.00461805	3' UTR	uc001out.3	-26886	ENSG00000168014	C2CD3	C2 domain containing 3 centriole elongation regulator	4
chr11	73852961	73853746	-0.548552	0.000183851	0.0045406	Intron (uc001ouu.2/26005, intron 3 of 30)	uc001ouu.2	28318	ENSG00000168014	C2CD3	C2 domain containing 3 centriole elongation regulator	4
chr11	76319063	76319824	0.730572	4.95926226450035e-10	8.41438028417775e-07	Distal Intergenic	uc001oxq.4	61220	ENSG00000137507	LRRC32	leucine rich repeat containing 32	3
chr11	77167631	77168268	-0.568774	0.00125895	0.0163534	Intron (uc001oyg.4/5058, intron 1 of 15)	uc001oyg.4	16840	ENSG00000149269	PAK1	p21 (RAC1) activated kinase 1	4
chr11	78539245	78539852	-0.525553	0.00268227	0.0268576	Intron (uc001ozl.4/26011, intron 12 of 33)	uc001ozk.4	-151795	ENSG00000149256	TENM4	teneurin transmembrane protein 4	4
chr11	78633876	78634438	-0.938994	4.46847254382652e-06	0.000390807	Intron (uc001ozl.4/26011, intron 6 of 33)	uc021qnz.1	146616	ENSG00000149256	TENM4	teneurin transmembrane protein 4	4
chr11	85890941	85891584	0.59645	6.95704500134411e-06	0.00052346	Distal Intergenic	uc010rtm.2	-64222	ENSG00000074266	EED	embryonic ectoderm development	3
chr11	88188758	88189360	-0.539836	0.00312888	0.0298581	Distal Intergenic	uc031qdb.1	-48384	ENSG00000255082	GRM5-AS1	GRM5 antisense RNA 1	4
chr12	101958942	101959836	-0.732898	8.70662849187775e-06	0.000601733	Distal Intergenic	uc001tif.2	-28873	ENSG00000196091	MYBPC1	myosin binding protein C1	4
chr12	102322001	102322631	-0.566033	0.000212611	0.00500329	Distal Intergenic	uc010svv.2	50896	ENSG00000136048	DRAM1	DNA damage regulated autophagy modulator 1	4
chr12	102511960	102512505	-0.713807	8.22570806578154e-05	0.00265082	Promoter (<=1kb)	uc001tjc.3	0	ENSG00000075188	NUP37	nucleoporin 37	4
chr12	104081469	104082372	0.525525	1.56569977606594e-05	0.000870384	Exon (uc001tjw.3/55576, exon 28 of 69)	uc009zug.3	-23773	ENSG00000136011	STAB2	stabilin 2	3
chr12	105150934	105151480	0.581066	8.55630058446288e-07	0.00013267	Exon (uc001tky.3/50515, exon 3 of 3)	uc021rdd.1	165523	ENSG00000264295	MIR3922	microRNA 3922	3
chr12	105360385	105360977	-0.542548	0.00160777	0.0190274	Distal Intergenic	uc001tlb.3	-19121	ENSG00000151131	NOPCHAP1	NOP protein chaperone 1	4
chr12	106186531	106187295	-1.00309	3.71987539945748e-07	7.38188607047896e-05	Distal Intergenic	uc001tlj.1	346516	ENSG00000074590	NUAK1	NUAK family kinase 1	4
chr12	106704215	106705083	-0.613736	0.000181125	0.00448634	5' UTR	uc001tlo.1	6944	ENSG00000166046	TCP11L2	t-complex 11 like 2	4
chr12	106730190	106730944	-0.578027	0.00939728	0.0615256	Intron (uc001tln.3/255394, intron 8 of 9)	uc001tlp.3	-20492	ENSG00000013503	POLR3B	RNA polymerase III subunit B	4
chr12	108757490	108758363	-0.616152	0.00111662	0.0150913	Distal Intergenic	uc009zuv.3	-24396	ENSG00000174600	CMKLR1	chemerin chemokine-like receptor 1	4
chr12	109689212	109689590	-0.706263	3.0928766856834e-05	0.00137668	Intron (uc001tob.3/32, intron 41 of 52)	uc010sxm.2	22636	ENSG00000076555	ACACB	acetyl-CoA carboxylase beta	4
chr12	111564356	111565058	-0.685562	1.29136072814427e-05	0.000774223	Intron (uc001tsa.2/23316, intron 1 of 21)	uc001tsb.2	27035	ENSG00000111249	CUX2	cut like homeobox 2	4
chr12	111650730	111651276	-0.586487	0.00208754	0.0226249	Intron (uc001tsa.2/23316, intron 1 of 21)	uc001tsb.2	113409	ENSG00000111249	CUX2	cut like homeobox 2	4
chr12	118198983	118199682	-0.654207	0.000189671	0.00462858	Exon (uc001two.2/283455, exon 4 of 20)	uc001two.2	206346	ENSG00000171435	KSR2	kinase suppressor of ras 2	4
chr12	118687949	118688342	-0.55318	0.00149994	0.0181913	Intron (uc001twx.3/51347, intron 3 of 20)	uc001tww.3	-10872	ENSG00000135090	TAOK3	TAO kinase 3	4
chr12	121479312	121480150	-0.59212	0.00028481	0.00603291	Promoter (2-3kb)	uc031qjs.1	-2267	ENSG00000135114	OASL	2'-5'-oligoadenylate synthetase like	4
chr12	124440793	124441256	0.558761	9.13629885414834e-05	0.00282485	Intron (uc001ufw.1/80212, intron 1 of 4)	uc001ufv.1	-10685	ENSG00000119242	CCDC92	coiled-coil domain containing 92	3
chr12	125044691	125045470	0.616771	7.23252164819544e-09	6.75713919696944e-06	Intron (uc010tbb.2/9612, intron 1 of 48)	uc010tbb.2	6540	ENSG00000196498	NCOR2	nuclear receptor corepressor 2	3
chr12	125704764	125705722	-0.563189	0.00132335	0.0168758	Distal Intergenic	uc001uhe.1	-105440	ENSG00000139364	TMEM132B	transmembrane protein 132B	4
chr12	12736814	12737794	-0.723005	4.44317931790251e-06	0.000389599	Distal Intergenic	uc001rao.2	-21366	ENSG00000111266	DUSP16	dual specificity phosphatase 16	4
chr12	133248400	133249394	-0.516822	0.000166531	0.00424042	Exon (uc001uks.1/5426, exon 15 of 49)	uc001ukr.1	-12915	ENSG00000177084	POLE	DNA polymerase epsilon, catalytic subunit	4
chr12	14683872	14684693	-0.841003	2.34448219451072e-06	0.000251765	Intron (uc001rcc.1/79887, intron 6 of 10)	uc001rcc.1	36098	ENSG00000121316	PLBD1	phospholipase B domain containing 1	4
chr12	14714687	14715393	-0.728026	4.01554401302733e-06	0.000364341	Intron (uc001rcc.1/79887, intron 1 of 10)	uc001rcc.1	5398	ENSG00000121316	PLBD1	phospholipase B domain containing 1	4
chr12	15950058	15950989	-0.670938	2.33486248578903e-05	0.00113838	Distal Intergenic	uc009zig.3	-7548	ENSG00000151491	EPS8	EGFR pathway substrate 8, signaling adaptor	4
chr12	16005154	16005703	-0.601124	0.000694519	0.0109414	Distal Intergenic	uc001rdc.4	-29585	ENSG00000023734	STRAP	serine/threonine kinase receptor associated protein	4
chr12	19574818	19575809	-0.779319	7.60194592030559e-07	0.000121681	Distal Intergenic	uc001ree.2	-16799	ENSG00000139154	AEBP2	AE binding protein 2	4
chr12	19741592	19742424	-0.502332	0.00180919	0.0205967	Distal Intergenic	uc001reg.2	148077	ENSG00000139154	AEBP2	AE binding protein 2	4
chr12	20297072	20297697	-0.590414	0.000339803	0.00683109	Distal Intergenic	uc021qvz.1	129453	ENSG00000256287	LINC02398	long intergenic non-protein coding RNA 2398	4
chr12	22651506	22652089	-0.583744	0.000955369	0.0135477	Intron (uc010sir.2/9847, intron 9 of 25)	uc010sir.2	36189	ENSG00000111731	C2CD5	C2 calcium dependent domain containing 5	4
chr12	22816375	22817213	-0.724059	0.000598921	0.00996265	Intron (uc001rft.3/55500, intron 4 of 7)	uc009ziz.3	38299	ENSG00000139163	ETNK1	ethanolamine kinase 1	4
chr12	27370433	27371329	-0.748644	2.4926991566551e-06	0.000257888	Distal Intergenic	uc001rhr.3	-25749	ENSG00000211455	STK38L	serine/threonine kinase 38 like	4
chr12	27890067	27890733	-0.528372	0.00545244	0.0432002	3' UTR	uc001rii.3	26361	ENSG00000061794	MRPS35	mitochondrial ribosomal protein S35	4
chr12	28380163	28380595	-0.539695	0.0024262	0.0250778	Intron (uc001rio.3/55297, intron 2 of 14)	uc009zjk.3	-28342	ENSG00000123106	CCDC91	coiled-coil domain containing 91	4
chr12	3274446	3275224	0.562967	1.07118348421314e-06	0.000150828	Intron (uc001qlp.3/10867, intron 2 of 8)	uc021qtd.1	87925	ENSG00000011105	TSPAN9	tetraspanin 9	3
chr12	3329087	3329759	0.583055	8.63903744490139e-07	0.00013267	Intron (uc001qlp.3/10867, intron 3 of 8)	uc021qtd.1	142566	ENSG00000011105	TSPAN9	tetraspanin 9	3
chr12	4045857	4046532	-0.508159	0.00116312	0.0154842	Distal Intergenic	uc009zef.2	-63249	ENSG00000111224	PARP11	poly(ADP-ribose) polymerase family member 11	4
chr12	40552791	40553257	-0.532998	0.00394755	0.0346906	Distal Intergenic	uc001rmf.3	-53130	ENSG00000151229	SLC2A13	solute carrier family 2 member 13	4
chr12	41956597	41957225	0.70184	3.44448500469965e-05	0.00147211	Intron (uc010skn.2/29951, intron 7 of 9)	uc001rmr.3	53244	ENSG00000165966	PDZRN4	PDZ domain containing ring finger 4	3
chr12	42816202	42817039	-0.527465	0.0031512	0.0300205	Intron (uc001rnb.3/51535, intron 10 of 10)	uc001rnj.3	35010	ENSG00000134283	PPHLN1	periphilin 1	4
chr12	42838446	42838884	0.516639	0.000210234	0.00496456	Exon (uc010skr.1/51535, exon 11 of 11)	uc010skv.2	38532	ENSG00000139174	PRICKLE1	prickle planar cell polarity protein 1	3
chr12	45798793	45799381	-0.757679	3.72114286692253e-05	0.00155509	Intron (uc031qha.1/196527, intron 15 of 17)	uc010slg.2	112327	ENSG00000177119	ANO6	anoctamin 6	4
chr12	46033651	46034535	-0.846347	9.66101246425483e-07	0.000141499	Distal Intergenic	uc001roq.3	87169	NA	LINC00938	long intergenic non-protein coding RNA 938	4
chr12	46088371	46089263	-0.63085	0.000440756	0.00812471	Distal Intergenic	uc001roq.3	32441	NA	LINC00938	long intergenic non-protein coding RNA 938	4
chr12	47953274	47953982	-0.574061	0.000963841	0.0136336	Distal Intergenic	uc001rpr.3	145862	ENSG00000005175	RPAP3	RNA polymerase II associated protein 3	4
chr12	47975503	47976356	-0.670967	7.73092755313869e-07	0.000122705	Distal Intergenic	uc001rpr.3	123488	ENSG00000005175	RPAP3	RNA polymerase II associated protein 3	4
chr12	49816306	49817266	0.556374	6.64468220933829e-06	0.000507181	Intron (uc001ruc.3/65244, intron 2 of 4)	uc021qxp.2	33349	NA	LOC100335030	FGFR1 oncogene partner 2 pseudogene	3
chr12	50810912	50811351	0.557745	5.17506528556901e-05	0.00192602	Intron (uc001rwm.3/113251, intron 1 of 10)	uc021qxv.1	-10197	ENSG00000161813	LARP4	La ribonucleoprotein 4	3
chr12	52080730	52081497	-0.699742	1.7567541740389e-05	0.000938798	Promoter (<=1kb)	uc001ryy.2	578	ENSG00000196876	SCN8A	sodium voltage-gated channel alpha subunit 8	4
chr12	54175769	54176308	-0.686864	7.38617337648927e-05	0.00246695	Distal Intergenic	uc010soo.1	-54462	ENSG00000012822	CALCOCO1	calcium binding and coiled-coil domain 1	4
chr12	6151559	6151962	0.723985	3.85679630440884e-09	4.36255085979365e-06	Intron (uc001qnn.1/7450, intron 18 of 51)	uc001qnn.1	81874	ENSG00000110799	VWF	von Willebrand factor	3
chr12	62204932	62205600	-0.533961	0.00092128	0.0132169	Intron (uc001sqv.3/338811, intron 1 of 3)	uc001sqv.3	15414	ENSG00000198673	TAFA2	TAFA chemokine like family member 2	4
chr12	62381597	62382554	-0.806063	2.42002474409468e-07	5.43848474609993e-05	Intron (uc001sqw.3/338811, intron 1 of 4)	uc001sqv.3	-160583	ENSG00000198673	TAFA2	TAFA chemokine like family member 2	4
chr12	62384147	62384979	-0.62559	0.000144213	0.00386855	Intron (uc001sqw.3/338811, intron 1 of 4)	uc001sqv.3	-163133	ENSG00000198673	TAFA2	TAFA chemokine like family member 2	4
chr12	65695060	65695756	-0.512015	0.00211134	0.0227883	Intron (uc001ssm.3/253827, intron 1 of 6)	uc021qzy.1	22293	ENSG00000174099	MSRB3	methionine sulfoxide reductase B3	4
chr12	65890698	65891661	-0.593018	6.25559858699766e-05	0.00217275	Distal Intergenic	uc021qzy.1	217931	ENSG00000174099	MSRB3	methionine sulfoxide reductase B3	4
chr12	67139193	67139915	-0.554964	0.00382554	0.0340367	Intron (uc010sta.1/23426, intron 1 of 20)	uc010sta.1	57979	ENSG00000155974	GRIP1	glutamate receptor interacting protein 1	4
chr12	68994653	68995325	0.522697	0.000188655	0.00462439	Distal Intergenic	uc010ste.2	-9294	ENSG00000127314	RAP1B	RAP1B, member of RAS oncogene family	3
chr12	69232011	69232910	-0.521352	0.000645794	0.0104753	Intron (uc001sui.4/4193, intron 10 of 10)	uc021raj.2	29023	ENSG00000135679	MDM2	MDM2 proto-oncogene	4
chr12	76577028	76577765	-0.609852	0.000548369	0.00943687	Distal Intergenic	uc001syb.3	-98290	ENSG00000187109	NAP1L1	nucleosome assembly protein 1 like 1	4
chr12	76739802	76740370	-0.757026	2.65235135794708e-05	0.00124421	Promoter (1-2kb)	uc001syd.1	1852	ENSG00000179941	BBS10	Bardet-Biedl syndrome 10	4
chr12	8228455	8228887	-0.623035	0.00037875	0.00734429	Distal Intergenic	uc001qtx.2	-5920	ENSG00000089818	NECAP1	NECAP endocytosis associated 1	4
chr12	8248560	8249093	-0.788739	2.98452608584307e-05	0.00134676	3' UTR	uc001qty.2	13753	ENSG00000089818	NECAP1	NECAP endocytosis associated 1	4
chr12	83112859	83113799	-0.719451	1.41729571640276e-05	0.000809672	Intron (uc001szr.1/160335, intron 1 of 5)	uc010suk.2	31925	ENSG00000179104	TMTC2	transmembrane O-mannosyltransferase targeting cadherins 2	4
chr12	83177975	83178835	-0.718462	2.24137403520847e-05	0.00110873	Intron (uc001szr.1/160335, intron 1 of 5)	uc010suk.2	97041	ENSG00000179104	TMTC2	transmembrane O-mannosyltransferase targeting cadherins 2	4
chr12	8684527	8685238	-0.596142	0.000180969	0.00448622	Distal Intergenic	uc001quo.1	8320	ENSG00000166523	CLEC4E	C-type lectin domain family 4 member E	4
chr12	8724775	8725401	-0.630832	0.000442753	0.00813888	Distal Intergenic	uc001quo.1	-31217	ENSG00000166523	CLEC4E	C-type lectin domain family 4 member E	4
chr12	89551145	89551851	-0.512399	0.00131558	0.0168272	Distal Intergenic	uc001tax.1	-137676	ENSG00000246363	LINC02458	long intergenic non-protein coding RNA 2458	4
chr12	89922364	89923046	-0.59415	0.000154608	0.00405215	Promoter (2-3kb)	uc010sun.2	-2325	ENSG00000139323	POC1B	POC1 centriolar protein B	4
chr12	92271083	92271753	-0.822446	2.40944980490467e-06	0.000254248	Distal Intergenic	uc031qiz.1	263736	ENSG00000257242	LINC01619	long intergenic non-protein coding RNA 1619	4
chr12	92341147	92342023	-0.613337	0.000236246	0.00537295	Distal Intergenic	uc031qiz.1	193466	ENSG00000257242	LINC01619	long intergenic non-protein coding RNA 1619	4
chr12	92463731	92464449	-0.817035	1.39467459316255e-05	0.000803513	Intron (uc031qiz.1/256021, intron 1 of 5)	uc031qiz.1	71040	ENSG00000257242	LINC01619	long intergenic non-protein coding RNA 1619	4
chr12	92521363	92522271	-0.570359	0.00256189	0.0259586	Intron (uc031qiz.1/256021, intron 1 of 5)	uc031qiz.1	13218	ENSG00000257242	LINC01619	long intergenic non-protein coding RNA 1619	4
chr12	9315605	9316162	0.567897	0.000207444	0.00491922	Intron (uc001qvl.3/5858, intron 21 of 35)	uc010sgo.1	3931	ENSG00000126838	PZP	PZP alpha-2-macroglobulin like	3
chr12	93876871	93877412	-0.605854	0.000891004	0.0129522	Intron (uc001tcq.3/28977, intron 5 of 6)	uc021rbv.1	15605	ENSG00000198015	MRPL42	mitochondrial ribosomal protein L42	4
chr12	94707907	94708619	-0.751968	2.40502272138836e-06	0.000254248	Intron (uc001tdd.3/51134, intron 14 of 16)	uc009zsv.3	51610	ENSG00000136040	PLXNC1	plexin C1	4
chr12	96253602	96254263	-0.526866	0.00464728	0.0387472	Promoter (<=1kb)	uc001tej.3	893	ENSG00000139343	SNRPF	small nuclear ribonucleoprotein polypeptide F	4
chr12	96389052	96389950	-0.528593	0.000385507	0.00742862	Promoter (<=1kb)	uc001tem.2	193	ENSG00000084110	HAL	histidine ammonia-lyase	4
chr12	96585724	96586362	-0.615436	9.02364450713831e-05	0.00280668	Promoter (1-2kb)	uc001teo.1	-1845	ENSG00000111145	ELK3	ETS transcription factor ELK3	4
chr12	98864468	98865165	-0.61774	0.000101117	0.00300605	Distal Intergenic	uc009ztm.2	-13545	ENSG00000293147	SLC9A7P1	solute carrier family 9 member 7 pseudogene 1	4
chr13	105668661	105669539	-0.618699	4.82966664742391e-06	0.000411262	Distal Intergenic	uc001vpz.3	-448677	ENSG00000182346	DAOA	D-amino acid oxidase activator	4
chr13	105925020	105925892	-0.756312	1.15914493603292e-05	0.000723669	Distal Intergenic	uc001vpz.3	-192324	ENSG00000182346	DAOA	D-amino acid oxidase activator	4
chr13	109017367	109018161	-0.700309	8.27822387915581e-06	0.00058165	Distal Intergenic	uc001vqs.1	62213	ENSG00000102524	TNFSF13B	TNF superfamily member 13b	4
chr13	110012861	110013663	-0.646627	0.000292948	0.00612197	Distal Intergenic	uc031qng.1	-193210	ENSG00000236242	MYO16-AS1	MYO16 antisense RNA 1	4
chr13	110054151	110055124	-0.602141	0.000124874	0.00350203	Distal Intergenic	uc031qng.1	-234500	ENSG00000236242	MYO16-AS1	MYO16 antisense RNA 1	4
chr13	110354219	110354818	0.572578	1.44938124524468e-05	0.00082109	Distal Intergenic	uc001vqv.3	84096	ENSG00000185950	IRS2	insulin receptor substrate 2	3
chr13	110776390	110776898	0.557756	1.49622991615076e-05	0.000843406	Distal Intergenic	uc001vqw.4	182598	ENSG00000187498	COL4A1	collagen type IV alpha 1 chain	3
chr13	110781120	110781976	0.675527	3.03191346890889e-08	1.67829139306629e-05	Distal Intergenic	uc001vqw.4	177520	ENSG00000187498	COL4A1	collagen type IV alpha 1 chain	3
chr13	112044886	112045638	0.594687	4.43793337085556e-08	2.03509231090017e-05	Distal Intergenic	uc001vsa.3	71871	ENSG00000153495	TEX29	testis expressed 29	3
chr13	114106271	114106919	0.590997	0.000267761	0.0058017	Promoter (<=1kb)	uc001vtq.1	920	ENSG00000153531	ADPRHL1	ADP-ribosylhydrolase like 1	3
chr13	114529847	114530443	0.636702	6.40135996722111e-06	0.000495945	Exon (uc001vug.3/2621, exon 4 of 7)	uc001vug.3	6271	ENSG00000183087	GAS6	growth arrest specific 6	3
chr13	114852657	114853124	0.670377	1.53620624948374e-07	4.25536774280356e-05	Intron (uc001vui.3/22821, intron 1 of 23)	uc010tkk.2	-9219	ENSG00000185989	RASA3	RAS p21 protein activator 3	3
chr13	114961940	114962384	0.559083	0.000955372	0.0135477	Distal Intergenic	uc010tkm.1	-37978	ENSG00000130177	CDC16	cell division cycle 16	3
chr13	114986120	114986710	0.670546	2.62003805957827e-07	5.77327087751486e-05	Distal Intergenic	uc010tkm.1	-13652	ENSG00000130177	CDC16	cell division cycle 16	3
chr13	27297047	27297705	0.56498	0.000248161	0.00552204	Distal Intergenic	uc010aal.3	37217	ENSG00000132975	GPR12	G protein-coupled receptor 12	3
chr13	28241445	28242001	0.531944	0.000678012	0.0107562	3' UTR	uc001urq.3	45529	ENSG00000186184	POLR1D	RNA polymerase I and III subunit D	3
chr13	37671462	37672280	-0.872009	1.36595002683873e-06	0.000174256	Distal Intergenic	uc001uwm.1	7521	ENSG00000180138	CSNK1A1L	casein kinase 1 alpha 1 like	4
chr13	41118992	41119752	-0.568631	0.000261121	0.00572948	Intron (uc010acc.1/2308, intron 2 of 2)	uc001uxk.3	-63849	ENSG00000215483	LINC00598	long intergenic non-protein coding RNA 598	4
chr13	41774198	41774963	-0.866522	5.54691847035075e-07	9.80360059233762e-05	Intron (uc001uxv.1/uc001uxv.1, intron 3 of 3)	uc001uxw.1	-5496	ENSG00000120696	KBTBD7	kelch repeat and BTB domain containing 7	4
chr13	41892766	41893402	-0.661316	8.62687699723376e-05	0.00272067	Exon (uc001uyd.4/79612, exon 3 of 10)	uc010tfg.1	7425	ENSG00000172766	NAA16	N-alpha-acetyltransferase 16, NatA auxiliary subunit	4
chr13	44971322	44971915	0.53152	5.11332283837691e-05	0.00191518	3' UTR	uc001uzj.3	23344	ENSG00000151778	SERP2	stress associated endoplasmic reticulum protein family member 2	3
chr13	45964498	45965488	0.545204	3.24193118912538e-05	0.00141041	Promoter (2-3kb)	uc021rjh.1	2778	NA	TPT1-AS1	TPT1 antisense RNA 1	3
chr13	50854580	50855056	-0.720975	0.000232252	0.00531938	Intron (uc010adl.1/10301, intron 1 of 1)	uc001vej.3	108426	NA	ST13P4	ST13, Hsp70 interacting protein pseudogene 4	4
chr13	51025164	51026085	-0.574544	8.70452958674274e-05	0.00274261	Intron (uc001vee.1/10301, intron 5 of 5)	uc001vej.3	279010	NA	ST13P4	ST13, Hsp70 interacting protein pseudogene 4	4
chr13	51176385	51177023	-0.779334	4.11267503842345e-06	0.000369205	Intron (uc001vet.1/uc001vet.1, intron 10 of 10)	uc001vey.3	-204968	ENSG00000176124	DLEU7-AS1	DLEU7 antisense RNA 1	4
chr13	51282195	51282959	-0.639349	1.85018982823437e-05	0.000975623	Distal Intergenic	uc001vey.3	-99032	ENSG00000176124	DLEU7-AS1	DLEU7 antisense RNA 1	4
chr13	51888255	51889250	0.564435	5.41634289404737e-05	0.00198058	Distal Intergenic	uc001vfh.2	-25918	ENSG00000253309	SERPINE3	serpin family E member 3	3
chr13	52666229	52666705	-0.978483	1.50779145795323e-07	4.22854506894091e-05	Intron (uc001vge.3/341676, intron 13 of 21)	uc001vge.3	36509	ENSG00000197168	NEK5	NIMA related kinase 5	4
chr13	53574943	53575828	-0.899921	4.51455831659269e-07	8.53820380081003e-05	Distal Intergenic	uc001vhk.2	-27048	ENSG00000102837	OLFM4	olfactomedin 4	4
chr13	72120893	72121373	-1.15852	6.05550241516903e-10	9.78511518839742e-07	Intron (uc021rkj.1/1602, intron 6 of 10)	uc021rkj.1	319957	ENSG00000276644	DACH1	dachshund family transcription factor 1	4
chr13	72400818	72401810	-0.682938	1.35936967059869e-05	0.000795325	Intron (uc021rkj.1/1602, intron 1 of 10)	uc021rkj.1	39520	ENSG00000276644	DACH1	dachshund family transcription factor 1	4
chr13	77208346	77209083	-0.828092	5.29846240028004e-07	9.60318664318648e-05	Distal Intergenic	uc010aeu.1	251457	ENSG00000178695	KCTD12	potassium channel tetramerization domain containing 12	4
chr13	77321017	77321958	-0.629206	4.81599333107414e-05	0.00184662	Distal Intergenic	uc010aeu.1	138582	ENSG00000178695	KCTD12	potassium channel tetramerization domain containing 12	4
chr13	77602131	77602770	0.592068	1.14328201598119e-06	0.000154728	Promoter (<=1kb)	uc001vkd.3	-800	ENSG00000005812	FBXL3	F-box and leucine rich repeat protein 3	3
chr13	78133337	78134200	-0.827344	1.75100173868654e-08	1.15879093925691e-05	Exon (uc001vki.3/8796, exon 4 of 33)	uc010thx.2	23528	ENSG00000136155	SCEL	sciellin	4
chr13	78193680	78194606	-0.569804	0.000160513	0.00413513	Intron (uc001vki.3/8796, intron 27 of 32)	uc001vkk.3	-77383	ENSG00000139737	SLAIN1	SLAIN motif family member 1	4
chr13	94821431	94822380	-0.747853	6.65101232311438e-06	0.000507181	Intron (uc010tig.1/10082, intron 4 of 5)	uc001vlv.4	309556	ENSG00000080166	DCT	dopachrome tautomerase	4
chr13	94834091	94834580	-0.593149	0.000814976	0.0122153	Intron (uc010tig.1/10082, intron 4 of 5)	uc001vlv.4	297356	ENSG00000080166	DCT	dopachrome tautomerase	4
chr14	100673566	100674457	0.549606	2.29704532770994e-06	0.000248242	Distal Intergenic	uc001ygy.2	-30645	ENSG00000100811	YY1	YY1 transcription factor	3
chr14	100857038	100857771	0.549413	6.54319379318447e-06	0.000503929	Intron (uc010avx.3/79446, intron 2 of 6)	uc001yho.3	8701	ENSG00000176473	WDR25	WD repeat domain 25	3
chr14	102210732	102211295	-0.683957	0.000407324	0.00772617	Distal Intergenic	uc010awj.3	13958	ENSG00000258512	LINC00239	long intergenic non-protein coding RNA 239	4
chr14	102860367	102861081	-0.917027	9.54885982258091e-07	0.000141499	Intron (uc010txw.2/9895, intron 2 of 5)	uc010txx.2	31067	ENSG00000196663	TECPR2	tectonin beta-propeller repeat containing 2	4
chr14	20811227	20811567	3.27703	7.65065056090465e-13	2.17275164627124e-08	Promoter (<=1kb)	uc001vxa.1	3	ENSG00000277209	RPPH1	ribonuclease P RNA component H1	3
chr14	21788314	21789060	-0.53968	0.00152092	0.0183278	Promoter (<=1kb)	uc001waj.1	-358	ENSG00000092200	RPGRIP1	RPGR interacting protein 1	4
chr14	22636220	22636829	-0.572742	0.00186487	0.0210502	5' UTR	uc001wgl.2	421314	ENSG00000129562	DAD1	defender against cell death 1	4
chr14	23707290	23707834	0.62348	1.1490381719904e-06	0.000154728	Distal Intergenic	uc001wja.2	47475	ENSG00000290292	HOMEZ	homeobox and leucine zipper encoding	3
chr14	23858470	23859155	0.551097	0.000323446	0.00658023	Promoter (<=1kb)	uc010tnn.2	-595	ENSG00000199157	MIR208A	microRNA 208a	3
chr14	24823978	24824652	-0.513851	0.00421839	0.0363603	Distal Intergenic	uc010alr.3	-11493	ENSG00000100968	NFATC4	nuclear factor of activated T cells 4	4
chr14	34244495	34245181	0.574884	1.742181629381e-06	0.000207436	Intron (uc001wrs.3/64067, intron 8 of 11)	uc001wry.3	174851	ENSG00000129521	EGLN3	egl-9 family hypoxia inducible factor 3	3
chr14	36280052	36280869	-0.513718	0.00366078	0.0330474	Promoter (1-2kb)	uc010tpw.1	-1620	ENSG00000174373	RALGAPA1	Ral GTPase activating protein catalytic subunit alpha 1	4
chr14	45653439	45654102	-0.527119	0.00110915	0.0150252	Intron (uc001wwd.4/57697, intron 17 of 22)	uc010ang.3	9165	ENSG00000187790	FANCM	FA complementation group M	4
chr14	50309979	50310547	-0.558393	0.000911	0.0131119	Intron (uc010anj.1/9147, intron 4 of 33)	uc010anj.1	8992	ENSG00000165525	NEMF	nuclear export mediator factor	4
chr14	50951546	50952318	-0.53463	0.000692514	0.01092	Exon (uc001wya.3/11183, exon 5 of 32)	uc001wyc.1	-34228	ENSG00000012983	MAP4K5	mitogen-activated protein kinase kinase kinase kinase 5	4
chr14	51545014	51545945	-0.55023	0.00114937	0.015397	Intron (uc001wyx.4/114088, intron 1 of 9)	uc001wyx.4	16477	ENSG00000100505	TRIM9	tripartite motif containing 9	4
chr14	52830123	52831041	-0.583276	0.00142383	0.0176337	Distal Intergenic	uc001wzr.3	49107	ENSG00000125384	PTGER2	prostaglandin E receptor 2	4
chr14	52868671	52869218	-0.60955	0.000574048	0.00967698	Distal Intergenic	uc001wzr.3	87655	ENSG00000125384	PTGER2	prostaglandin E receptor 2	4
chr14	54831590	54832317	-0.626107	0.000194057	0.0047023	Distal Intergenic	uc001xap.3	-31356	ENSG00000100526	CDKN3	cyclin dependent kinase inhibitor 3	4
chr14	55239073	55239781	0.590177	7.36844699322553e-06	0.000542849	Intron (uc001xbb.4/23034, intron 8 of 11)	uc001xbg.2	17567	ENSG00000020577	SAMD4A	sterile alpha motif domain containing 4A	3
chr14	55251098	55251530	0.721218	3.97409337878641e-07	7.75981742659201e-05	Exon (uc001xbb.4/23034, exon 11 of 12)	uc001xbg.2	29592	ENSG00000020577	SAMD4A	sterile alpha motif domain containing 4A	3
chr14	55604980	55605828	-0.942309	2.04967177407951e-09	2.67513699929285e-06	Exon (uc001xbr.3/3958, exon 3 of 6)	uc021rtj.1	9045	ENSG00000131981	LGALS3	galectin 3	4
chr14	56725988	56726594	-0.677681	5.59141019562564e-05	0.0020228	Intron (uc001xch.3/57161, intron 2 of 5)	uc001xch.3	140895	ENSG00000139946	PELI2	pellino E3 ubiquitin protein ligase family member 2	4
chr14	56749741	56750281	-0.838663	1.45819009321571e-06	0.000181254	Intron (uc001xch.3/57161, intron 3 of 5)	uc001xch.3	164648	ENSG00000139946	PELI2	pellino E3 ubiquitin protein ligase family member 2	4
chr14	57672574	57673158	-0.697216	0.000225978	0.0052183	3' UTR	uc001xcs.3	25932	ENSG00000070367	EXOC5	exocyst complex component 5	4
chr14	57698122	57698957	-0.675353	6.54809338328134e-06	0.000503929	Promoter (<=1kb)	uc001xcs.3	133	ENSG00000070367	EXOC5	exocyst complex component 5	4
chr14	59715237	59716018	0.509301	4.65055675364878e-06	0.000401611	Intron (uc001xdy.4/23002, intron 1 of 1)	uc031qou.1	-14141	ENSG00000100592	DAAM1	dishevelled associated activator of morphogenesis 1	3
chr14	67118170	67118924	-0.614445	0.000108314	0.00316038	Intron (uc001xiw.3/10243, intron 1 of 10)	uc010tst.2	144045	ENSG00000171723	GPHN	gephyrin	4
chr14	68552804	68553370	0.547077	4.32256751617316e-05	0.0017269	Intron (uc001xkd.3/5890, intron 7 of 10)	uc001xkg.2	266308	ENSG00000182185	RAD51B	RAD51 paralog B	3
chr14	71486768	71487603	-0.665816	0.000236309	0.00537295	Intron (uc001xmo.2/22990, intron 12 of 35)	uc010arf.1	7051	ENSG00000100731	PCNX1	pecanex 1	4
chr14	73617128	73618095	-0.599851	0.000206684	0.00490462	Promoter (2-3kb)	uc001xnu.3	2453	ENSG00000080815	PSEN1	presenilin 1	4
chr14	73686062	73686462	0.556347	0.00204438	0.0222996	3' UTR	uc001xnw.4	-17743	ENSG00000100767	PAPLN	papilin, proteoglycan like sulfated glycoprotein	3
chr14	73845701	73846329	-0.635477	0.000240655	0.00543338	Intron (uc001xny.1/8650, intron 2 of 12)	uc010arr.1	-12012	ENSG00000133961	NUMB	NUMB endocytic adaptor protein	4
chr14	74107802	74108636	-0.655462	0.00021717	0.00507537	Promoter (2-3kb)	uc001xoq.4	-2942	ENSG00000119661	DNAL1	dynein axonemal light chain 1	4
chr14	76911634	76912468	-0.780586	5.20940549278099e-06	0.000430112	Intron (uc001xso.3/2103, intron 4 of 11)	uc001xsq.1	37748	ENSG00000119715	ESRRB	estrogen related receptor beta	4
chr14	78667731	78668436	-0.764738	0.000500945	0.00892809	Intron (uc001xum.2/9369, intron 1 of 20)	uc001xum.2	31015	ENSG00000021645	NRXN3	neurexin 3	4
chr14	81946277	81946993	0.585449	8.13656590964754e-07	0.000127827	Intron (uc010tvv.2/6400, intron 19 of 20)	uc001xvk.2	-52529	ENSG00000140022	STON2	stonin 2	3
chr14	89061143	89061951	-0.563607	0.000158312	0.00409775	Promoter (<=1kb)	uc001xxc.3	413	ENSG00000100722	ZC3H14	zinc finger CCCH-type containing 14	4
chr14	90023384	90024283	-0.526366	0.00168089	0.01958	Intron (uc001xxo.4/1112, intron 1 of 6)	uc001xxr.3	-18277	ENSG00000259073	FOXN3-AS2	FOXN3 antisense RNA 2	4
chr14	90121527	90122259	-0.538476	0.00019484	0.00471255	Distal Intergenic	uc001xxp.2	-36033	ENSG00000053254	FOXN3	forkhead box N3	4
chr14	90202986	90203964	-0.569441	1.40308795550003e-05	0.000804459	Distal Intergenic	uc001xxp.2	-117492	ENSG00000053254	FOXN3	forkhead box N3	4
chr14	91631407	91632089	-0.631903	9.14035073527012e-05	0.00282485	Intron (uc010atu.3/80017, intron 5 of 6)	uc010atw.3	38637	ENSG00000221102	SNORA11B	small nucleolar RNA, H/ACA box 11B	4
chr14	92893652	92894169	-0.645239	9.27176265865934e-05	0.00285431	Intron (uc001yai.3/123041, intron 2 of 16)	uc010auj.3	-11510	ENSG00000140090	SLC24A4	solute carrier family 24 member 4	4
chr14	96591463	96592290	-0.598589	0.000557017	0.00951054	Distal Intergenic	uc010avl.2	-78845	ENSG00000168398	BDKRB2	bradykinin receptor B2	4
chr14	97338304	97339298	-0.577184	0.000501565	0.00893443	Intron (uc001yft.3/7443, intron 11 of 12)	uc001yft.3	74620	ENSG00000100749	VRK1	VRK serine/threonine kinase 1	4
chr14	99423808	99424518	-0.60653	0.004398	0.0374253	Distal Intergenic	uc001yfz.2	245858	ENSG00000176605	LINC02914	long intergenic non-protein coding RNA 2914	4
chr15	100130717	100131661	-0.647818	0.000509557	0.00902941	Intron (uc002bve.3/4205, intron 1 of 11)	uc002bvi.3	-6974	ENSG00000068305	MEF2A	myocyte enhancer factor 2A	4
chr15	30963728	30964337	-0.667187	8.98571904344271e-05	0.00280001	Intron (uc001zeu.3/89839, intron 10 of 10)	uc021shu.1	12808	ENSG00000187951	LOC100288637	OTU deubiquitinase 7A pseudogene	4
chr15	31479091	31479830	-0.763159	2.55853540375089e-06	0.000263095	Distal Intergenic	uc021sia.1	-25615	ENSG00000134160	TRPM1	transient receptor potential cation channel subfamily M member 1	4
chr15	31723578	31724131	0.536438	9.49947877242908e-05	0.00289318	Distal Intergenic	uc001zfo.3	104495	ENSG00000169926	KLF13	KLF transcription factor 13	3
chr15	34130260	34130881	0.516918	0.00243976	0.0251567	Exon (uc001zhi.3/6263, exon 89 of 104)	uc001zhk.1	-130208	ENSG00000184984	CHRM5	cholinergic receptor muscarinic 5	3
chr15	39874145	39875039	0.553711	1.12908225838844e-06	0.000154493	Promoter (<=1kb)	uc001zkh.3	865	ENSG00000137801	THBS1	thrombospondin 1	3
chr15	40528829	40529431	-0.636915	3.40562968128496e-05	0.00146472	Promoter (1-2kb)	uc001zky.4	-1861	ENSG00000137843	PAK6	p21 (RAC1) activated kinase 6	4
chr15	41696764	41697328	-0.521431	0.00240992	0.0249934	Promoter (2-3kb)	uc031qrl.1	-2106	ENSG00000137806	NDUFAF1	NADH:ubiquinone oxidoreductase complex assembly factor 1	4
chr15	41792976	41793509	0.543287	0.000130308	0.0036241	Intron (uc001znz.3/3706, intron 1 of 6)	uc001znz.3	6920	ENSG00000137825	ITPKA	inositol-trisphosphate 3-kinase A	3
chr15	44946767	44947676	-0.534511	0.000557026	0.00951054	Intron (uc001ztx.3/80208, intron 4 of 39)	uc001ztx.3	8200	ENSG00000104133	SPG11	SPG11 vesicle trafficking associated, spatacsin	4
chr15	45089653	45090160	-0.519785	0.00827109	0.0566669	Distal Intergenic	uc010bdy.1	61113	ENSG00000185880	TRIM69	tripartite motif containing 69	4
chr15	45341758	45342645	-0.558213	0.000641774	0.0104251	Intron (uc010uel.2/6652, intron 3 of 6)	uc010bdz.3	26456	ENSG00000140263	SORD	sorbitol dehydrogenase	4
chr15	49102183	49102929	-0.557031	0.000303889	0.00626498	Promoter (<=1kb)	uc001zwy.3	414	ENSG00000103995	CEP152	centrosomal protein 152	4
chr15	50125295	50126138	-0.580899	0.00101997	0.0141851	Distal Intergenic	uc001zxt.3	42589	ENSG00000104043	ATP8B4	ATPase phospholipid transporting 8B4 (putative)	4
chr15	50175217	50175940	-0.614679	0.000286619	0.00605129	Intron (uc010ber.3/79895, intron 24 of 28)	uc001zxt.3	-6490	ENSG00000104043	ATP8B4	ATPase phospholipid transporting 8B4 (putative)	4
chr15	50207879	50208646	-0.625595	0.000103743	0.0030639	Intron (uc010ber.3/79895, intron 21 of 28)	uc001zxv.1	-13399	ENSG00000104043	ATP8B4	ATPase phospholipid transporting 8B4 (putative)	4
chr15	50265768	50266711	-0.579274	0.00419522	0.036261	Intron (uc010ber.3/79895, intron 13 of 28)	uc001zxv.1	-71288	ENSG00000104043	ATP8B4	ATPase phospholipid transporting 8B4 (putative)	4
chr15	50381835	50382720	-0.653428	7.56558714698786e-05	0.00249495	Intron (uc010ber.3/79895, intron 2 of 28)	uc010ber.3	22793	ENSG00000104043	ATP8B4	ATPase phospholipid transporting 8B4 (putative)	4
chr15	50569692	50570282	-0.658803	0.000180955	0.00448622	3' UTR	uc010beu.2	-11530	ENSG00000140287	HDC	histidine decarboxylase	4
chr15	50817090	50817801	-0.660608	6.20921683493183e-05	0.00216086	Intron (uc021skx.1/373509, intron 4 of 4)	uc021skx.1	18202	ENSG00000170236	USP50	ubiquitin specific peptidase 50	4
chr15	50832697	50833546	0.54059	1.07285887837399e-05	0.000685619	Promoter (2-3kb)	uc021skx.1	2457	ENSG00000170236	USP50	ubiquitin specific peptidase 50	3
chr15	57277495	57278102	-0.614311	2.76196536063364e-05	0.00127343	Intron (uc010ugm.1/6938, intron 3 of 18)	uc010bfs.3	66662	ENSG00000140262	TCF12	transcription factor 12	4
chr15	62180093	62180955	-0.526162	0.000685088	0.010828	Intron (uc002agz.3/54832, intron 67 of 84)	uc002ahd.1	28879	ENSG00000129003	VPS13C	vacuolar protein sorting 13 homolog C	4
chr15	63172782	63173662	-0.53266	0.000258619	0.00569043	Distal Intergenic	uc010uid.1	56626	ENSG00000211137	MIR190A	microRNA 190a	4
chr15	63442862	63443285	0.506915	0.000442358	0.00813888	Distal Intergenic	uc002alx.3	6195	ENSG00000185088	RPS27L	ribosomal protein S27 like	3
chr15	63450327	63451101	0.508024	0.00173686	0.020054	Promoter (<=1kb)	uc002aly.3	-586	ENSG00000185088	RPS27L	ribosomal protein S27 like	3
chr15	63888263	63888700	0.612867	4.67386765605211e-06	0.000402546	Promoter (<=1kb)	uc002amm.2	-852	ENSG00000197361	FBXL22	F-box and leucine rich repeat protein 22	3
chr15	64932039	64932886	-0.842243	2.599219693518e-06	0.000266471	Intron (uc002ann.3/23060, intron 2 of 8)	uc002ano.2	62576	ENSG00000180304	OAZ2	ornithine decarboxylase antizyme 2	4
chr15	66211749	66212308	-0.567839	0.00127859	0.0165387	Intron (uc002apl.2/84465, intron 13 of 20)	uc010ujk.2	49952	ENSG00000103769	RAB11A	RAB11A, member RAS oncogene family	4
chr15	67456143	67456738	0.557964	2.15039288226155e-05	0.00107786	Promoter (1-2kb)	uc010ujt.2	-1755	ENSG00000166949	SMAD3	SMAD family member 3	3
chr15	69124661	69125069	-0.53872	0.000549234	0.00944159	Intron (uc021spl.1/100313884, intron 1 of 1)	uc021spl.1	8358	ENSG00000221616	MIR548H4	microRNA 548h-4	4
chr15	73588678	73589363	-0.517803	0.0011565	0.0154406	Intron (uc002avm.4/4756, intron 26 of 28)	uc002avp.3	72242	ENSG00000138622	HCN4	hyperpolarization activated cyclic nucleotide gated potassium channel 4	4
chr15	76243804	76244724	-0.558539	0.000613226	0.0101212	Intron (uc002bbo.3/145957, intron 5 of 5)	uc002bbm.1	-18333	NA	NA	NA	4
chr15	77584769	77585326	-0.543204	0.000895383	0.0129884	Intron (uc021sqy.1/79834, intron 1 of 7)	uc002bcp.4	-67023	NA	LINC00597	long intergenic non-protein coding RNA 597	4
chr15	81584496	81585286	-0.659719	7.6666627652003e-05	0.00252022	Promoter (<=1kb)	uc002bgj.3	231	ENSG00000172349	IL16	interleukin 16	4
chr15	83420465	83421111	-0.966751	6.50788570549866e-07	0.00010987	Distal Intergenic	uc002bjc.3	-3586	ENSG00000277864	SCARNA15	small Cajal body-specific RNA 15	4
chr15	83543311	83544249	0.593832	1.504209331617e-07	4.22854506894091e-05	Exon (uc002bjg.3/9455, exon 3 of 9)	uc002bje.3	65338	ENSG00000156232	WHAMM	WASP homolog associated with actin, golgi membranes and microtubules	3
chr15	83621840	83622693	0.517654	6.01258102890974e-06	0.000471203	Promoter (<=1kb)	uc002bjh.3	-364	ENSG00000103942	HOMER2	homer scaffold protein 2	3
chr15	90715007	90715732	-0.742194	1.3766603158539e-05	0.000801297	Distal Intergenic	uc002boy.3	-12420	ENSG00000185033	SEMA4B	semaphorin 4B	4
chr15	90974256	90975061	-0.679109	1.38312790132521e-05	0.000802204	Intron (uc002bpl.1/8826, intron 4 of 37)	uc002bpl.1	42783	ENSG00000140575	IQGAP1	IQ motif containing GTPase activating protein 1	4
chr15	91442869	91443642	0.512909	7.10280567961592e-05	0.00240306	Promoter (2-3kb)	uc010bnz.2	-2924	ENSG00000196547	MAN2A2	mannosidase alpha class 2A member 2	3
chr15	91875265	91876068	-0.69118	8.60539901477676e-06	0.000597169	Distal Intergenic	uc010uqv.2	232083	ENSG00000185518	SV2B	synaptic vesicle glycoprotein 2B	4
chr15	92506702	92507247	0.615221	1.12216822577449e-06	0.000154169	Intron (uc002bqx.2/28232, intron 2 of 9)	uc002bqz.1	109137	ENSG00000176463	SLCO3A1	solute carrier organic anion transporter family member 3A1	3
chr15	92616093	92616687	0.588592	1.11317577234538e-07	3.55160887638593e-05	Intron (uc002bqx.2/28232, intron 2 of 9)	uc002bqz.1	218528	ENSG00000176463	SLCO3A1	solute carrier organic anion transporter family member 3A1	3
chr15	94797139	94798029	-0.636077	2.79445697484356e-05	0.00128318	Intron (uc002btg.4/55784, intron 1 of 7)	uc010boj.3	22184	ENSG00000140563	MCTP2	multiple C2 and transmembrane domain containing 2	4
chr15	99084647	99085211	-0.698012	2.87971208129053e-05	0.00131298	Distal Intergenic	uc002buk.1	-27036	ENSG00000293555	FAM169BP	protein FAM169B	4
chr15	99093640	99094611	-0.576276	4.570782182865e-05	0.00179181	Distal Intergenic	uc002buk.1	-36029	ENSG00000293555	FAM169BP	protein FAM169B	4
chr15	99552835	99553506	-0.512205	0.000960375	0.0135902	Promoter (1-2kb)	uc002bun.3	-1811	ENSG00000183571	PGPEP1L	pyroglutamyl-peptidase I like	4
chr16	16140935	16141933	0.624251	3.84663142028546e-06	0.000351837	Intron (uc010bvi.3/4363, intron 9 of 30)	uc021tdq.1	-4648	ENSG00000103222	ABCC1	ATP binding cassette subfamily C member 1 (ABCC1 blood group)	3
chr16	19161966	19162869	-0.533961	0.00743566	0.0528992	Distal Intergenic	uc002dfw.3	-16769	ENSG00000103528	SYT17	synaptotagmin 17	4
chr16	21662131	21662672	-0.58079	0.000146231	0.00390601	Promoter (1-2kb)	uc002djg.2	1315	ENSG00000140749	IGSF6	immunoglobulin superfamily member 6	4
chr16	21832098	21832718	0.506151	0.00386111	0.0342633	Promoter (<=1kb)	uc002djl.3	-367	NA	RRN3P1	RRN3 pseudogene 1	3
chr16	22649913	22650387	-0.558639	0.00307266	0.0295376	Distal Intergenic	uc021tfc.1	-79216	ENSG00000263690	MIR548D2	microRNA 548d-2	4
chr16	23909080	23909910	0.676989	3.65088907376279e-08	1.84415721701655e-05	Intron (uc002dmd.3/5579, intron 2 of 16)	uc002dme.3	61780	ENSG00000166501	PRKCB	protein kinase C beta	3
chr16	24546187	24546933	0.609437	1.14738641771744e-06	0.000154728	Promoter (2-3kb)	uc010vcb.1	-2081	ENSG00000122257	RBBP6	RB binding protein 6, ubiquitin ligase	3
chr16	24548841	24549524	0.500077	0.000220036	0.00511768	Promoter (<=1kb)	uc010vcb.1	0	ENSG00000122257	RBBP6	RB binding protein 6, ubiquitin ligase	3
chr16	3305805	3306702	-0.521879	0.00116117	0.0154825	Promoter (<=1kb)	uc002cun.1	0	ENSG00000103313	MEFV	MEFV innate immunity regulator, pyrin	4
chr16	3309583	3310457	-0.746456	0.000205355	0.00487991	Promoter (2-3kb)	uc021tcb.1	-2956	ENSG00000103313	MEFV	MEFV innate immunity regulator, pyrin	4
chr16	392120	392745	0.503593	2.04219641693659e-05	0.00103587	Intron (uc002cgp.2/8312, intron 2 of 10)	uc021szo.1	-6554	ENSG00000007392	LUC7L	LUC7 like	3
chr16	46869943	46870940	-0.51833	0.000234728	0.005353	Distal Intergenic	uc002eek.1	-4869	ENSG00000155330	C16orf87	chromosome 16 open reading frame 87	4
chr16	47050861	47051535	-0.550243	0.00019665	0.00474279	Distal Intergenic	uc002eeo.2	-43236	ENSG00000069345	DNAJA2	DnaJ heat shock protein family (Hsp40) member A2	4
chr16	47646948	47647918	-0.620216	1.32702467127246e-05	0.00078726	Intron (uc002eeu.4/5257, intron 15 of 31)	uc002eew.4	-51265	ENSG00000102893	PHKB	phosphorylase kinase regulatory subunit beta	4
chr16	48602479	48603125	-0.692691	1.92348014491431e-06	0.000219031	Intron (uc002efp.3/9683, intron 1 of 6)	uc002efp.3	40995	ENSG00000102921	N4BP1	NEDD4 binding protein 1	4
chr16	55563026	55563701	-0.573828	0.000856898	0.0126261	Promoter (2-3kb)	uc002eic.3	-2250	ENSG00000087253	LPCAT2	lysophosphatidylcholine acyltransferase 2	4
chr16	66613321	66613994	0.592455	1.06069125938002e-05	0.000680892	Promoter (<=1kb)	uc002ept.3	0	ENSG00000140932	CMTM2	CKLF like MARVEL transmembrane domain containing 2	3
chr16	67160490	67161197	-0.562246	0.00110854	0.0150229	Intron (uc002erc.3/80262, intron 4 of 16)	uc002ere.1	6492	ENSG00000125149	PHAF1	phagosome assembly factor 1	4
chr16	68835956	68836508	-0.720605	1.10249637080209e-05	0.000697987	Intron (uc002ewg.1/999, intron 3 of 15)	uc002ewh.3	-41001	ENSG00000103047	TANGO6	transport and golgi organization 6 homolog	4
chr16	69229295	69229951	-0.650004	3.13549549244019e-05	0.00138332	Intron (uc002ewu.3/6645, intron 1 of 6)	uc021tkg.1	8245	ENSG00000168807	SNTB2	syntrophin beta 2	4
chr16	70463040	70463659	0.6605	3.55533559051911e-07	7.13886141589796e-05	Intron (uc002eyx.2/6483, intron 1 of 6)	uc002eyx.2	9332	ENSG00000157350	ST3GAL2	ST3 beta-galactoside alpha-2,3-sialyltransferase 2	3
chr16	71597859	71598620	-0.666506	7.81099885777043e-05	0.00255601	Distal Intergenic	uc002fap.2	12378	ENSG00000198650	TAT	tyrosine aminotransferase	4
chr16	72035406	72036316	-0.719643	1.31908720811243e-06	0.000172633	Promoter (1-2kb)	uc010vmm.2	-1529	ENSG00000277481	PKD1L3	polycystin 1 like 3, transient receptor potential channel interacting	4
chr16	72085949	72086876	-0.581305	0.00115233	0.0154131	Promoter (1-2kb)	uc002fbr.4	-1632	ENSG00000257017	HP	haptoglobin	4
chr16	74295705	74296679	-0.706999	0.000114109	0.00329546	Distal Intergenic	uc002fcq.3	-33994	ENSG00000103035	PSMD7	proteasome 26S subunit, non-ATPase 7	4
chr16	82000742	82001225	-0.731063	0.000529693	0.00924145	Distal Intergenic	uc002fgu.3	43868	ENSG00000184860	SDR42E1	short chain dehydrogenase/reductase family 42E, member 1	4
chr16	82096291	82096871	-0.502516	0.00231659	0.0242702	Intron (uc002fgv.3/3294, intron 1 of 4)	uc002fgv.3	27433	ENSG00000086696	HSD17B2	hydroxysteroid 17-beta dehydrogenase 2	4
chr16	85400520	85401147	0.649674	1.23950433913589e-05	0.000752439	Distal Intergenic	uc031qxb.1	-60589	ENSG00000266307	MIR5093	microRNA 5093	3
chr16	85480104	85480781	0.53553	2.41416343558183e-06	0.000254248	Distal Intergenic	uc031qxb.1	-140173	ENSG00000266307	MIR5093	microRNA 5093	3
chr16	87817263	87818047	0.501972	5.55440017994128e-06	0.000446347	Distal Intergenic	uc002fkl.3	-17665	ENSG00000104731	KLHDC4	kelch domain containing 4	3
chr17	10008810	10009427	-0.543786	9.11168253020201e-05	0.00282113	Intron (uc010coh.1/8522, intron 1 of 14)	uc010coh.1	8443	ENSG00000007237	GAS7	growth arrest specific 7	4
chr17	1074256	1074792	0.517483	0.000101359	0.0030092	Intron (uc002fsd.4/29, intron 1 of 22)	uc002fsd.4	8374	ENSG00000159842	ABR	ABR activator of RhoGEF and GTPase	3
chr17	1189336	1190223	0.555698	0.000222332	0.00515696	Intron (uc002fsi.1/286753, intron 1 of 2)	uc002fsi.1	6379	ENSG00000184811	TRARG1	trafficking regulator of GLUT4 (SLC2A4) 1	3
chr17	20482640	20483276	0.528832	0.00133109	0.0169554	Promoter (<=1kb)	uc021tsn.1	0	ENSG00000214819	CDRT15L2	CMT1A duplicated region transcript 15 like 2	3
chr17	25870420	25871026	0.658542	2.04463830471051e-07	4.87658153067518e-05	Intron (uc002gzj.1/8844, intron 1 of 15)	uc002gzl.1	-16317	ENSG00000141068	KSR1	kinase suppressor of ras 1	3
chr17	28254861	28255386	-0.58927	0.00137747	0.0173371	Promoter (1-2kb)	uc010wbi.1	-1488	ENSG00000176927	EFCAB5	EF-hand calcium binding domain 5	4
chr17	28723480	28724034	-0.573595	0.000536686	0.00932509	Intron (uc002hfb.2/1362, intron 2 of 20)	uc010wbp.2	15984	ENSG00000108582	CPD	carboxypeptidase D	4
chr17	30829731	30830554	-0.66512	0.000130401	0.0036241	Intron (uc002hho.1/4642, intron 21 of 21)	uc002hhn.3	15626	ENSG00000176749	CDK5R1	cyclin dependent kinase 5 regulatory subunit 1	4
chr17	30977162	30977699	-0.661386	0.00129309	0.01664	Intron (uc002hho.1/4642, intron 19 of 21)	uc002hhn.3	163057	ENSG00000176749	CDK5R1	cyclin dependent kinase 5 regulatory subunit 1	4
chr17	3174354	3175336	-0.856848	1.28505828410734e-05	0.000773177	Distal Intergenic	uc002fvg.3	6932	ENSG00000221882	OR3A2	olfactory receptor family 3 subfamily A member 2	4
chr17	33094094	33094704	-0.579201	0.000853877	0.0126012	Distal Intergenic	uc002hif.3	186326	ENSG00000181291	TMEM132E	transmembrane protein 132E	4
chr17	33179226	33180080	-0.854298	1.0233280254231e-07	3.33900127064494e-05	Distal Intergenic	uc002hig.3	108448	ENSG00000132141	CCT6B	chaperonin containing TCP1 subunit 6B	4
chr17	33199379	33200148	-0.65603	3.99045852989293e-05	0.00164335	Distal Intergenic	uc002hig.3	88380	ENSG00000132141	CCT6B	chaperonin containing TCP1 subunit 6B	4
chr17	33878235	33878915	0.520926	0.000316702	0.00647878	Intron (uc010ctu.1/342618, intron 3 of 3)	uc010ctu.1	6195	ENSG00000236320	SLFN14	schlafen family member 14	3
chr17	37547928	37548878	0.535544	5.51320804253721e-06	0.000444383	Intron (uc002hrt.3/84961, intron 1 of 14)	uc002hrt.3	9031	ENSG00000108306	FBXL20	F-box and leucine rich repeat protein 20	3
chr17	39092547	39093504	-0.725473	3.15602665689321e-05	0.00138332	Promoter (<=1kb)	uc010cxg.3	0	ENSG00000108244	KRT23	keratin 23	4
chr17	40408535	40408923	0.513812	0.00150314	0.0182105	Intron (uc002hzh.3/6777, intron 1 of 18)	uc002hzh.3	19501	ENSG00000173757	STAT5B	signal transducer and activator of transcription 5B	3
chr17	42464643	42465451	0.543876	9.11050661036073e-06	0.000614624	Promoter (1-2kb)	uc002igt.1	1422	ENSG00000005961	ITGA2B	integrin subunit alpha 2b	3
chr17	43230131	43231065	0.621691	1.87441318127988e-07	4.64279831339791e-05	Distal Intergenic	uc002iig.3	5447	ENSG00000186834	HEXIM1	HEXIM P-TEFb complex subunit 1	3
chr17	444909	445803	0.576701	5.74622618094658e-06	0.000456657	Intron (uc002frk.3/55275, intron 12 of 16)	uc031qxs.1	-18676	ENSG00000141252	VPS53	VPS53 subunit of GARP complex	3
chr17	46319405	46319924	0.640288	0.000156752	0.00407916	Intron (uc002ini.1/8631, intron 4 of 12)	uc021tze.1	-85532	ENSG00000221739	MIR1203	microRNA 1203	3
chr17	53992978	53993683	-0.656484	0.000133874	0.00369339	Distal Intergenic	uc010dch.3	164512	ENSG00000141179	PCTP	phosphatidylcholine transfer protein	4
chr17	54280766	54281386	-0.57535	0.000806615	0.0121436	Intron (uc002iun.1/162282, intron 1 of 16)	uc002iun.1	49930	ENSG00000153930	ANKFN1	ankyrin repeat and fibronectin type III domain containing 1	4
chr17	57230908	57231512	0.53332	1.5747829454713e-05	0.000873181	Promoter (1-2kb)	uc002ixd.2	1288	ENSG00000182628	SKA2	spindle and kinetochore associated complex subunit 2	3
chr17	59378406	59379157	-0.594626	0.001085	0.0148102	Intron (uc002iyu.4/54828, intron 22 of 23)	uc002izc.4	55829	ENSG00000141376	BCAS3	BCAS3 microtubule associated cell migration factor	4
chr17	59827659	59828608	-0.547494	0.00115665	0.0154406	Intron (uc002izk.2/83990, intron 14 of 19)	uc002izl.1	29758	ENSG00000136492	BRIP1	BRCA1 interacting helicase 1	4
chr17	60998103	60998942	-0.708249	5.73944785513949e-05	0.00205229	Distal Intergenic	uc002jal.4	-87956	ENSG00000170921	TANC2	tetratricopeptide repeat, ankyrin repeat and coiled-coil containing 2	4
chr17	61648214	61649108	-0.560213	7.83113873691485e-05	0.00256013	Intron (uc002jbb.4/10238, intron 1 of 7)	uc010wpn.3	20418	ENSG00000136485	DCAF7	DDB1 and CUL4 associated factor 7	4
chr17	63134037	63134780	0.571834	8.19820105310024e-05	0.00264446	Promoter (<=1kb)	uc002jfe.3	581	ENSG00000108370	RGS9	regulator of G protein signaling 9	3
chr17	64548398	64548871	0.504327	0.000302644	0.00625071	Intron (uc002jfo.1/5578, intron 3 of 14)	uc021ubx.1	-234319	ENSG00000207943	MIR634	microRNA 634	3
chr17	65383437	65384037	0.583982	7.51122060545909e-07	0.000120799	Intron (uc002jgb.4/26207, intron 1 of 9)	uc002jgc.4	10040	ENSG00000154217	PITPNC1	phosphatidylinositol transfer protein cytoplasmic 1	3
chr17	67502809	67503511	-0.582545	0.000273637	0.00588069	Promoter (1-2kb)	uc002jik.3	1222	ENSG00000108984	MAP2K6	mitogen-activated protein kinase kinase 6	4
chr17	68674303	68675180	-0.724933	4.282318077175e-06	0.000380409	Distal Intergenic	uc002jir.3	508627	ENSG00000123700	KCNJ2	potassium inwardly rectifying channel subfamily J member 2	4
chr17	70765116	70765958	-0.514962	0.00302307	0.0292015	Intron (uc002jja.3/201266, intron 6 of 9)	uc021ucl.1	-128505	ENSG00000227036	LINC00511	long intergenic non-protein coding RNA 511	4
chr17	74287014	74287569	0.581849	4.6883142382952e-05	0.00182029	Exon (uc002jrd.1/84074, exon 4 of 19)	uc002jrd.1	16192	ENSG00000129646	QRICH2	glutamine rich 2	3
chr17	78105211	78105710	-0.52396	0.000737888	0.0114458	Distal Intergenic	uc010wuc.2	15141	ENSG00000141543	EIF4A3	eukaryotic translation initiation factor 4A3	4
chr17	7869826	7870699	-0.673838	1.5478255178318e-05	0.000865303	Distal Intergenic	uc010vum.1	29344	ENSG00000170037	CNTROB	centrobin, centriole duplication and spindle assembly protein	4
chr17	80251380	80252347	0.500599	3.1050061950076e-05	0.00137668	Distal Intergenic	uc010wvj.2	-19786	ENSG00000141551	CSNK1D	casein kinase 1 delta	3
chr17	80627634	80628267	0.622317	2.36861926156402e-05	0.0011466	Intron (uc002kfs.3/10966, intron 1 of 5)	uc002kfr.3	-21223	ENSG00000141580	WDR45B	WD repeat domain 45B	3
chr17	80724792	80725278	0.504482	0.000551385	0.0094594	Intron (uc002kfx.1/6904, intron 3 of 24)	uc002kfz.3	14852	ENSG00000141556	TBCD	tubulin folding cofactor D	3
chr17	9984572	9985275	-0.547509	0.00136167	0.0172414	Intron (uc010coh.1/8522, intron 1 of 14)	uc010coh.1	32595	ENSG00000007237	GAS7	growth arrest specific 7	4
chr18	10114073	10114727	-0.74387	1.05806199967212e-06	0.000150828	Distal Intergenic	uc002kok.3	200118	ENSG00000101558	VAPA	VAMP associated protein A	4
chr18	10690925	10691527	-0.589139	0.0008053	0.0121346	Exon (uc002koq.3/63895, exon 4 of 11)	uc002koq.3	6351	ENSG00000154864	PIEZO2	piezo type mechanosensitive ion channel component 2	4
chr18	13578828	13579308	0.528368	6.10861361543434e-05	0.00214142	Intron (uc002ksb.3/753, intron 4 of 5)	uc021uhr.1	-31805	ENSG00000263527	MIR4526	microRNA 4526	3
chr18	18791322	18791919	-0.671302	0.000318562	0.00650427	Distal Intergenic	uc002ktf.1	-30284	ENSG00000141449	GREB1L	GREB1 like retinoic acid receptor coactivator	4
chr18	2174058	2174670	-0.97866	1.36581018724604e-06	0.000174256	Distal Intergenic	uc010dkj.3	380367	ENSG00000101574	METTL4	methyltransferase 4, N6-adenosine	4
chr18	21857590	21858344	-0.732078	3.81307884250979e-05	0.00158376	Intron (uc010xbc.2/114876, intron 3 of 15)	uc002kvd.3	-5394	ENSG00000141447	OSBPL1A	oxysterol binding protein like 1A	4
chr18	21942755	21943665	-0.694232	3.19783385121887e-06	0.00030654	Intron (uc002kve.3/114876, intron 4 of 27)	uc002kve.3	34168	ENSG00000141447	OSBPL1A	oxysterol binding protein like 1A	4
chr18	22635005	22635988	-0.690059	4.90727239737818e-06	0.000411262	Distal Intergenic	uc002kvk.2	296226	ENSG00000198795	ZNF521	zinc finger protein 521	4
chr18	23711823	23712383	-0.500021	0.00350862	0.0321527	Promoter (1-2kb)	uc002kvo.3	-1433	ENSG00000154611	PSMA8	proteasome 20S subunit alpha 8	4
chr18	28797441	28798029	-0.745293	0.000270594	0.00584119	Distal Intergenic	uc002kwn.3	-54622	ENSG00000134765	DSC1	desmocollin 1	4
chr18	29130591	29131342	-0.542225	0.000587594	0.0098397	Intron (uc002kwv.4/100652770, intron 2 of 5)	uc002kwv.4	5532	ENSG00000264859	DSG2-AS1	DSG2 antisense RNA 1	4
chr18	3332221	3332965	-0.579817	0.00218047	0.0233782	Distal Intergenic	uc010wyv.2	69504	ENSG00000118680	MYL12B	myosin light chain 12B	4
chr18	36890946	36891394	-0.512457	0.00212844	0.0229228	Intron (uc002lak.1/647946, intron 2 of 3)	uc002lak.1	29208	ENSG00000267374	MIR924HG	MIR924 host gene	4
chr18	42559586	42560434	-0.772047	5.82168773940003e-07	0.000102359	Intron (uc010dni.3/26040, intron 4 of 5)	uc021uje.1	-9455	ENSG00000265957	MIR4319	microRNA 4319	4
chr18	44454522	44455318	0.563531	0.000411637	0.00777118	Intron (uc002lck.3/9063, intron 2 of 13)	uc002lck.3	42177	ENSG00000078043	PIAS2	protein inhibitor of activated STAT 2	3
chr18	51758825	51759379	-0.539599	0.00103144	0.014305	Distal Intergenic	uc002lfh.2	-7667	ENSG00000134046	MBD2	methyl-CpG binding domain protein 2	4
chr18	52535714	52536149	0.580531	9.94484356845774e-05	0.00297591	Intron (uc002lfr.3/5874, intron 1 of 5)	uc002lfr.3	40006	ENSG00000041353	RAB27B	RAB27B, member RAS oncogene family	3
chr18	54044177	54044709	0.656956	2.48716216170801e-06	0.000257888	Distal Intergenic	uc010dpj.1	-239410	ENSG00000267712	LINC01539	long intergenic non-protein coding RNA 1539	3
chr18	54522196	54522651	-0.659525	0.000142646	0.00384458	Intron (uc010dpk.1/23335, intron 19 of 19)	uc002lgl.1	203580	ENSG00000091157	WDR7	WD repeat domain 7	4
chr18	5471783	5472658	-0.711	1.42182726395439e-05	0.000810896	Intron (uc010wzh.1/23136, intron 3 of 20)	uc010dkr.2	-48231	ENSG00000082397	EPB41L3	erythrocyte membrane protein band 4.1 like 3	4
chr18	59752879	59753707	-0.610958	5.18011460047609e-05	0.00192602	Intron (uc021ulb.1/23556, intron 22 of 27)	uc021ulb.1	74911	ENSG00000197563	PIGN	phosphatidylinositol glycan anchor biosynthesis class N	4
chr18	60243501	60244093	0.500607	0.00114045	0.0153293	3' UTR	uc002liq.3	15915	ENSG00000141664	ZCCHC2	zinc finger CCHC-type containing 2	3
chr18	61556483	61557014	-0.598488	0.000912361	0.0131242	Promoter (1-2kb)	uc010xeu.2	1544	ENSG00000197632	SERPINB2	serpin family B member 2	4
chr18	61559286	61559970	-0.716345	4.12448689135988e-05	0.00167786	Intron (uc002ljo.3/5055, intron 2 of 7)	uc010xeu.2	4347	ENSG00000197632	SERPINB2	serpin family B member 2	4
chr18	6270110	6270819	0.677062	1.43870679478931e-07	4.13737935376107e-05	Intron (uc002kmy.4/91133, intron 2 of 16)	uc002kmy.4	40836	ENSG00000154655	L3MBTL4	L3MBTL histone methyl-lysine binding protein 4	3
chr18	67622681	67623226	0.523143	1.78155185126507e-05	0.000950553	Promoter (1-2kb)	uc002lkm.4	1006	ENSG00000150637	CD226	CD226 molecule	3
chr18	76938205	76938645	0.658701	6.21500811195257e-05	0.00216086	Intron (uc002lmv.1/374868, intron 6 of 12)	uc002lmz.1	64964	ENSG00000166377	ATP9B	ATPase phospholipid transporting 9B (putative)	3
chr18	77543956	77544628	-0.555892	0.000808757	0.0121597	Distal Intergenic	uc010xfl.2	-79040	ENSG00000178342	KCNG2	potassium voltage-gated channel modifier subfamily G member 2	4
chr18	77864928	77865534	0.518473	0.000104846	0.00309108	Promoter (1-2kb)	uc002lnw.3	-1381	ENSG00000101544	ADNP2	ADNP homeobox 2	3
chr18	832296	832944	0.571145	0.000227451	0.00524343	Distal Intergenic	uc002kkz.3	-19754	ENSG00000176105	YES1	YES proto-oncogene 1, Src family tyrosine kinase	3
chr18	9520332	9520845	-0.550278	0.00123794	0.0161509	Intron (uc002kob.3/10928, intron 3 of 9)	uc002koc.3	44802	ENSG00000017797	RALBP1	ralA binding protein 1	4
chr18	9563106	9563880	-0.594539	5.16847754878444e-05	0.00192602	Exon (uc010wzo.2/9989, exon 8 of 16)	uc010wzo.2	50388	ENSG00000154845	PPP4R1	protein phosphatase 4 regulatory subunit 1	4
chr18	9806991	9807574	0.516537	4.70458222934791e-05	0.00182244	Intron (uc002kog.2/11031, intron 3 of 6)	uc002koh.4	-78149	ENSG00000168454	TXNDC2	thioredoxin domain containing 2	3
chr19	11243742	11244296	0.657587	2.40643016652455e-09	2.815855216236e-06	3' UTR	uc010dxu.3	5058	ENSG00000130164	LDLR	low density lipoprotein receptor	3
chr19	13109358	13109916	0.523363	0.000241886	0.00544307	Promoter (2-3kb)	uc002mwd.3	2774	ENSG00000008441	NFIX	nuclear factor I X	3
chr19	15751949	15752873	-0.545715	0.00128855	0.0166067	Promoter (<=1kb)	uc002nbk.3	0	ENSG00000186529	CYP4F3	cytochrome P450 family 4 subfamily F member 3	4
chr19	18455341	18456048	0.536086	8.9204458173834e-06	0.000610288	Intron (uc002nir.1/54858, intron 2 of 5)	uc010xqg.1	3933	ENSG00000130517	PGPEP1	pyroglutamyl-peptidase I	3
chr19	1873430	1874210	0.516428	7.26852036127393e-05	0.00243725	Distal Intergenic	uc002lud.3	7593	ENSG00000129968	ABHD17A	abhydrolase domain containing 17A, depalmitoylase	3
chr19	24236937	24237444	-0.508471	0.00537708	0.0428726	Intron (uc002nrr.1/uc002nrr.1, intron 4 of 6)	uc010xrk.2	20690	ENSG00000213096	ZNF254	zinc finger protein 254	4
chr19	33119730	33120540	0.616789	2.17131966962067e-05	0.00108515	Exon (uc002ntn.1/84079, exon 14 of 29)	uc002ntn.1	45562	ENSG00000105186	ANKRD27	ankyrin repeat domain 27	3
chr19	33699973	33700748	0.575429	3.82867922307469e-06	0.000351142	Promoter (1-2kb)	uc002nul.2	1847	ENSG00000130876	SLC7A10	solute carrier family 7 member 10	3
chr19	34624506	34625059	0.543972	0.000299164	0.00620451	Distal Intergenic	uc002nva.4	-38293	ENSG00000257103	LSM14A	LSM14A mRNA processing body assembly factor	3
chr19	36406028	36406999	-0.608348	0.000129172	0.00359582	Distal Intergenic	uc021utc.1	-6817	ENSG00000011600	TYROBP	transmembrane immune signaling adaptor TYROBP	4
chr19	36410163	36410683	-0.579407	0.000557245	0.00951054	Distal Intergenic	uc021utc.1	-10952	ENSG00000011600	TYROBP	transmembrane immune signaling adaptor TYROBP	4
chr19	36421338	36422078	-0.578591	0.000472528	0.00854732	Distal Intergenic	uc002oco.3	-5944	ENSG00000126243	LRFN3	leucine rich repeat and fibronectin type III domain containing 3	4
chr19	38745367	38746095	0.53727	3.59256729781756e-05	0.00152008	Promoter (1-2kb)	uc002ohq.3	1136	ENSG00000167641	PPP1R14A	protein phosphatase 1 regulatory inhibitor subunit 14A	3
chr19	40792053	40792630	0.523985	0.000365132	0.00716622	Promoter (<=1kb)	uc010egu.2	-751	ENSG00000105221	AKT2	AKT serine/threonine kinase 2	3
chr19	41350871	41351768	0.505192	9.60478645285019e-05	0.0029179	3' UTR	uc010ehf.1	4583	ENSG00000255974	CYP2A6	cytochrome P450 family 2 subfamily A member 6	3
chr19	42096393	42097255	-0.617681	7.50132176517613e-05	0.0024898	Distal Intergenic	uc002org.4	13862	ENSG00000007129	CEACAM21	CEA cell adhesion molecule 21	4
chr19	42145685	42146592	-0.691743	0.0001214	0.00344496	Distal Intergenic	uc010xwd.1	-12243	ENSG00000105352	CEACAM4	CEA cell adhesion molecule 4	4
chr19	42313280	42314022	-0.555493	0.000401277	0.00764567	Exon (uc002orn.2/1084, exon 4 of 7)	uc010eia.2	12758	ENSG00000170956	CEACAM3	CEA cell adhesion molecule 3	4
chr19	4341891	4342411	0.520769	0.00127573	0.0165168	Promoter (<=1kb)	uc002mad.4	372	ENSG00000178078	STAP2	signal transducing adaptor family member 2	3
chr19	45095355	45096295	-0.548334	0.00114388	0.0153607	Distal Intergenic	uc021uvj.1	-20645	ENSG00000216588	IGSF23	immunoglobulin superfamily member 23	4
chr19	45118147	45119030	-0.573907	0.000602422	0.00999962	Promoter (1-2kb)	uc021uvj.1	1207	ENSG00000216588	IGSF23	immunoglobulin superfamily member 23	4
chr19	48621472	48621857	0.65673	5.26396508685882e-06	0.000433562	Intron (uc010xze.1/3978, intron 20 of 22)	uc002phy.4	-7363	ENSG00000105499	PLA2G4C	phospholipase A2 group IVC	3
chr19	49395650	49396231	0.640938	1.139740703925e-06	0.000154728	Intron (uc002pkz.2/7288, intron 6 of 12)	uc002pkz.2	5765	ENSG00000104804	TULP2	TUB like protein 2	3
chr19	52253829	52254409	-0.521979	0.00466484	0.0388393	Promoter (<=1kb)	uc002pxq.3	741	ENSG00000171051	FPR1	formyl peptide receptor 1	4
chr19	54325424	54326324	-0.670182	9.78847693787339e-05	0.00294993	Promoter (1-2kb)	uc002qch.5	1333	ENSG00000142405	NLRP12	NLR family pyrin domain containing 12	4
chr19	55943553	55944212	-0.629134	0.000239217	0.00541758	3' UTR	uc002qkz.3	10018	ENSG00000187902	SHISA7	shisa family member 7	4
chr19	9903981	9904475	0.602805	7.86069838668705e-06	0.000562753	Distal Intergenic	uc002mmc.1	-24571	ENSG00000196605	ZNF846	zinc finger protein 846	3
chr2	100130758	100131581	-0.568592	0.000544532	0.00940324	Distal Intergenic	uc002tad.3	-24278	ENSG00000135945	REV1	REV1 DNA directed polymerase	4
chr2	100172147	100173121	-0.606682	7.67192113848313e-05	0.00252022	Intron (uc002taf.3/3899, intron 21 of 23)	uc002tad.3	-65667	ENSG00000135945	REV1	REV1 DNA directed polymerase	4
chr2	100537787	100538326	-0.718149	0.000377008	0.00731887	Intron (uc002taf.3/3899, intron 6 of 23)	uc010fiq.1	182833	ENSG00000144218	AFF3	ALF transcription elongation factor 3	4
chr2	101667592	101668206	-0.871997	7.44252580416387e-06	0.000546459	Intron (uc002tau.4/11138, intron 2 of 17)	uc002tau.4	7795	ENSG00000204634	TBC1D8	TBC1 domain family member 8	4
chr2	101668592	101669179	-0.506307	0.000527628	0.00922221	Intron (uc002tau.4/11138, intron 2 of 17)	uc002tau.4	6822	ENSG00000204634	TBC1D8	TBC1 domain family member 8	4
chr2	10173967	10174693	0.505732	9.75869419072154e-06	0.000645517	Distal Intergenic	uc002raf.1	-8989	ENSG00000172059	KLF11	KLF transcription factor 11	3
chr2	102858127	102858862	-0.664946	2.30913341835139e-05	0.00112746	Distal Intergenic	uc002tbt.3	54661	ENSG00000115598	IL1RL2	interleukin 1 receptor like 2	4
chr2	103059882	103060559	-0.770939	3.55166422488201e-05	0.00150672	Intron (uc002tbx.3/8807, intron 8 of 11)	uc021vlr.1	11133	ENSG00000264764	MIR4772	microRNA 4772	4
chr2	103104723	103105422	-0.844834	1.19326375635346e-05	0.000738304	Intron (uc002tbz.4/389015, intron 2 of 11)	uc002tbz.4	14961	ENSG00000180251	SLC9A4	solute carrier family 9 member A4	4
chr2	103483193	103483899	-0.711346	0.000241569	0.00543956	Distal Intergenic	uc010ywe.3	68968	ENSG00000170417	TMEM182	transmembrane protein 182	4
chr2	107734953	107735925	-0.734965	5.42357275013589e-05	0.00198109	Distal Intergenic	uc002tds.3	-231390	ENSG00000144057	ST6GAL2	ST6 beta-galactoside alpha-2,6-sialyltransferase 2	4
chr2	111801708	111802496	-0.623139	0.000248958	0.00553612	Intron (uc010yxk.1/55289, intron 15 of 17)	uc002tgt.1	-75995	ENSG00000153094	BCL2L11	BCL2 like 11	4
chr2	113415398	113415978	0.50235	0.000171762	0.00432066	Promoter (1-2kb)	uc002tic.1	1433	ENSG00000144136	SLC20A1	solute carrier family 20 member 1	3
chr2	113724811	113725380	-0.636498	0.00130807	0.0167628	Distal Intergenic	uc002tio.1	-10226	ENSG00000136688	IL36G	interleukin 36 gamma	4
chr2	118860113	118860872	-0.570095	0.000372726	0.00726068	Promoter (<=1kb)	uc002tll.3	0	ENSG00000125629	INSIG2	insulin induced gene 2	4
chr2	118942390	118942960	0.518596	0.000991796	0.0139073	Distal Intergenic	uc002tll.3	81617	ENSG00000125629	INSIG2	insulin induced gene 2	3
chr2	12061088	12061923	-0.528433	0.00144381	0.0177902	Distal Intergenic	uc021vea.1	-83976	ENSG00000265172	MIR4262	microRNA 4262	4
chr2	127031280	127032221	-0.770158	2.08599781187078e-06	0.000231565	Distal Intergenic	uc002tnq.4	-381290	ENSG00000136732	GYPC	glycophorin C (Gerbich blood group)	4
chr2	128925562	128926147	-0.528624	0.000389179	0.0074739	Intron (uc002tps.3/56886, intron 26 of 40)	uc002tpr.3	76780	ENSG00000136731	UGGT1	UDP-glucose glycoprotein glucosyltransferase 1	4
chr2	135048337	135049071	-0.569726	0.000124235	0.0034899	Intron (uc002ttw.4/4249, intron 2 of 15)	uc002ttw.4	36507	ENSG00000152127	MGAT5	alpha-1,6-mannosylglycoprotein 6-beta-N-acetylglucosaminyltransferase	4
chr2	135805256	135806029	-0.703132	2.47950267210412e-06	0.000257888	Promoter (<=1kb)	uc010fne.1	-218	ENSG00000176601	MAP3K19	mitogen-activated protein kinase kinase kinase 19	4
chr2	136285108	136285981	-0.607849	5.63642384328518e-05	0.00203043	Promoter (2-3kb)	uc002tuk.3	2201	ENSG00000121988	ZRANB3	zinc finger RANBP2-type containing 3	4
chr2	136844839	136845432	0.711793	2.30296509687235e-08	1.41795519776556e-05	Distal Intergenic	uc002tuy.3	28381	ENSG00000121966	CXCR4	C-X-C motif chemokine receptor 4	3
chr2	143825538	143826352	-0.540625	0.00220702	0.0235217	Distal Intergenic	uc010zbl.1	-60547	ENSG00000075884	ARHGAP15	Rho GTPase activating protein 15	4
chr2	143921308	143922018	-0.620163	0.000187254	0.00460122	Intron (uc010zbl.1/55843, intron 2 of 7)	uc002tvm.4	34409	ENSG00000075884	ARHGAP15	Rho GTPase activating protein 15	4
chr2	144037769	144038431	-0.588005	0.000220642	0.00512827	Intron (uc010zbl.1/55843, intron 6 of 7)	uc002tvm.4	150870	ENSG00000075884	ARHGAP15	Rho GTPase activating protein 15	4
chr2	144258516	144259408	-0.563617	0.00115186	0.0154131	Intron (uc002tvm.4/55843, intron 9 of 13)	uc002tvn.3	65353	ENSG00000075884	ARHGAP15	Rho GTPase activating protein 15	4
chr2	144264510	144265001	-0.610617	0.000638234	0.0103825	Intron (uc002tvm.4/55843, intron 9 of 13)	uc002tvn.3	71347	ENSG00000075884	ARHGAP15	Rho GTPase activating protein 15	4
chr2	144406501	144407098	-0.511231	0.00191059	0.0213199	Intron (uc002tvm.4/55843, intron 12 of 13)	uc002tvn.3	213338	ENSG00000075884	ARHGAP15	Rho GTPase activating protein 15	4
chr2	144425086	144426028	-0.508394	0.00159543	0.0189299	Intron (uc002tvm.4/55843, intron 12 of 13)	uc002tvn.3	231923	ENSG00000075884	ARHGAP15	Rho GTPase activating protein 15	4
chr2	144460955	144461860	-0.566708	0.000155638	0.00406576	Exon (uc002tvm.4/55843, exon 13 of 14)	uc002tvn.3	267792	ENSG00000075884	ARHGAP15	Rho GTPase activating protein 15	4
chr2	145071997	145072443	0.580193	0.000123748	0.00348199	Intron (uc002tvr.3/79712, intron 1 of 10)	uc002tvr.3	17640	ENSG00000121964	GTDC1	glycosyltransferase like domain containing 1	3
chr2	145146821	145147810	0.639915	2.12491399762658e-10	5.54667935349695e-07	3' UTR	uc002tvt.2	-56738	ENSG00000121964	GTDC1	glycosyltransferase like domain containing 1	3
chr2	145441209	145441812	-0.748805	6.92630169463943e-06	0.000522953	Intron (uc021vqn.2/401014, intron 1 of 3)	uc031rpo.1	15675	ENSG00000226674	TEX41	testis expressed 41	4
chr2	145853771	145854350	-0.585851	0.000479008	0.00861858	Intron (uc002twd.3/uc002twd.3, intron 1 of 4)	uc031rpo.1	428237	ENSG00000226674	TEX41	testis expressed 41	4
chr2	149512772	149513514	-0.963516	3.53236685165037e-07	7.13496052047045e-05	Intron (uc010zbt.2/26122, intron 4 of 13)	uc010zbt.2	110212	ENSG00000135999	EPC2	enhancer of polycomb homolog 2	4
chr2	149941244	149942037	-0.589725	0.000638068	0.0103825	Intron (uc002twv.1/130576, intron 1 of 6)	uc002twx.1	7208	ENSG00000150556	LYPD6B	LY6/PLAUR domain containing 6B	4
chr2	152100281	152100818	-0.750842	5.64064556403012e-06	0.000451438	Distal Intergenic	uc002txh.3	17571	ENSG00000184898	RBM43	RNA binding motif protein 43	4
chr2	152546974	152547472	-0.802616	7.50593663418299e-05	0.0024898	3' UTR	uc010fny.2	16039	ENSG00000183091	NEB	nebulin	4
chr2	153402316	153403262	0.686295	7.45924527630382e-09	6.75713919696944e-06	Intron (uc002tye.3/114793, intron 3 of 25)	uc002tyf.3	-72761	ENSG00000157827	FMNL2	formin like 2	3
chr2	15495252	15496230	-0.503136	0.000147304	0.00392047	Intron (uc010exl.1/51594, intron 9 of 27)	uc010exl.1	68362	ENSG00000151779	NBAS	NBAS subunit of NRZ tethering complex	4
chr2	158163675	158164400	-0.747489	1.23185141374592e-05	0.000749133	Intron (uc002tzg.3/11227, intron 8 of 9)	uc010zcj.2	17350	ENSG00000136541	ERMN	ermin	4
chr2	159163508	159164286	-0.68292	0.000241241	0.0054373	Intron (uc002tzq.3/130940, intron 9 of 13)	uc021vro.1	140346	ENSG00000227480	CCDC148-AS1	CCDC148 antisense RNA 1	4
chr2	159393521	159394170	-0.50347	0.000939424	0.0133943	Intron (uc002tzt.1/8502, intron 2 of 12)	uc002tzz.1	3829	ENSG00000144283	PKP4	plakophilin 4	4
chr2	160182988	160183949	-0.81977	2.14769590252951e-06	0.000236623	Intron (uc002uao.3/29994, intron 34 of 36)	uc010foo.3	-39752	ENSG00000196151	WDSUB1	WD repeat, sterile alpha motif and U-box domain containing 1	4
chr2	160429814	160430740	-0.588054	0.000219768	0.00511496	Intron (uc002uao.3/29994, intron 1 of 36)	uc002uat.4	-17438	ENSG00000123636	BAZ2B	bromodomain adjacent to zinc finger domain 2B	4
chr2	160547920	160548712	-0.619123	0.000161893	0.00415558	Intron (uc002uau.1/29994, intron 2 of 10)	uc002uau.1	20234	ENSG00000123636	BAZ2B	bromodomain adjacent to zinc finger domain 2B	4
chr2	161201326	161202093	-0.509925	0.000435585	0.00807641	Intron (uc002ubi.4/5937, intron 2 of 14)	uc021vru.1	62300	ENSG00000283734	MIR4785	microRNA 4785	4
chr2	161417430	161418210	-0.530935	0.00205797	0.022417	Distal Intergenic	uc010fox.2	-67112	ENSG00000153250	RBMS1	RNA binding motif single stranded interacting protein 1	4
chr2	163235250	163236003	-0.528194	0.00369267	0.033247	Intron (uc002uch.2/90134, intron 14 of 15)	uc002ucg.3	34667	ENSG00000115271	GCA	grancalcin	4
chr2	163783712	163784267	-0.946444	4.35327523555532e-06	0.000383414	Distal Intergenic	uc002uci.3	-88455	ENSG00000184611	KCNH7	potassium voltage-gated channel subfamily H member 7	4
chr2	166651729	166652610	-0.699574	1.85184868003728e-05	0.000975623	Promoter (<=1kb)	uc010fpi.1	-560	ENSG00000115339	GALNT3	polypeptide N-acetylgalactosaminyltransferase 3	4
chr2	167079763	167080508	-0.59985	0.00472506	0.0391672	Intron (uc002udp.3/uc002udp.3, intron 4 of 11)	uc002udo.4	-74121	ENSG00000144285	SCN1A	sodium voltage-gated channel alpha subunit 1	4
chr2	167200738	167201605	-0.648258	1.83810614791483e-05	0.000973078	Intron (uc010fpl.3/6335, intron 1 of 26)	uc010fpl.3	30892	ENSG00000169432	SCN9A	sodium voltage-gated channel alpha subunit 9	4
chr2	169751722	169752395	0.579073	7.28529503684494e-05	0.00244047	Distal Intergenic	uc002uel.3	-4778	ENSG00000152253	SPC25	SPC25 component of NDC80 kinetochore complex	3
chr2	170698542	170699416	0.603944	1.25321475871596e-07	3.83122429029436e-05	Intron (uc010zdi.2/130507, intron 1 of 38)	uc010zdi.2	14524	ENSG00000144357	UBR3	ubiquitin protein ligase E3 component n-recognin 3	3
chr2	171654471	171655110	-0.532446	0.00162788	0.0191874	Exon (uc002ugg.3/uc002ugg.3, exon 4 of 5)	uc002ugh.3	-18090	ENSG00000128683	GAD1	glutamate decarboxylase 1	4
chr2	172928233	172928735	0.628192	0.000158092	0.00409518	5' UTR	uc010fqj.1	-21473	ENSG00000144355	DLX1	distal-less homeobox 1	3
chr2	174833154	174833972	-0.586927	3.55211324634912e-05	0.00150672	Promoter (2-3kb)	uc010zel.2	-2724	ENSG00000172845	SP3	Sp3 transcription factor	4
chr2	175535850	175536584	-0.509624	0.000225222	0.0052062	Intron (uc002uiw.3/uc002uiw.3, intron 2 of 3)	uc002uja.3	11043	ENSG00000115935	WIPF1	WAS/WASL interacting protein family member 1	4
chr2	175861621	175862160	-0.74609	8.01421980933248e-06	0.000569994	Intron (uc002uji.3/1123, intron 1 of 12)	uc002uji.3	7821	ENSG00000128656	CHN1	chimerin 1	4
chr2	175964951	175965669	-0.655677	0.000132109	0.00365671	Intron (uc002ujk.4/1386, intron 4 of 5)	uc021vso.1	66768	ENSG00000215973	MIR933	microRNA 933	4
chr2	176501972	176502828	-0.779017	1.95171729884332e-05	0.00100414	Distal Intergenic	uc002ukc.1	364190	ENSG00000144320	LNPK	lunapark, ER junction formation factor	4
chr2	177645798	177646331	-0.745302	0.000300527	0.00621077	Distal Intergenic	uc002ukz.3	-143496	ENSG00000163364	LINC01116	long intergenic non-protein coding RNA 1116	4
chr2	180914454	180915227	-0.630235	0.000430556	0.00801192	Distal Intergenic	uc002unp.2	-42614	ENSG00000163510	CWC22	CWC22 spliceosome associated protein homolog	4
chr2	181988625	181989579	-0.625722	1.160121752868e-05	0.000723669	Exon (uc002uns.1/uc002uns.1, exon 1 of 5)	uc010fri.1	142774	ENSG00000170035	UBE2E3	ubiquitin conjugating enzyme E2 E3	4
chr2	182562368	182562980	-0.700222	0.000163484	0.00418693	Distal Intergenic	uc002uof.4	-16976	ENSG00000162992	NEUROD1	neuronal differentiation 1	4
chr2	189988600	189989378	-0.651994	0.000401715	0.00764731	Intron (uc002uqk.3/1290, intron 1 of 53)	uc021vty.1	8459	ENSG00000264725	MIR3129	microRNA 3129	4
chr2	190006075	190006682	-0.63407	0.000518855	0.0091369	Intron (uc002uqk.3/1290, intron 1 of 53)	uc021vty.1	-8238	ENSG00000264725	MIR3129	microRNA 3129	4
chr2	190607636	190608580	-0.879868	1.52879677720331e-05	0.00085891	Exon (uc002uqu.3/150709, exon 24 of 26)	uc002uqy.2	15054	ENSG00000151687	ANKAR	ankyrin and armadillo repeat containing	4
chr2	190669981	190670631	-0.757745	1.85728920740021e-05	0.000975623	3' UTR	uc002url.3	-12112	ENSG00000064933	PMS1	PMS1 homolog 1, mismatch repair system component	4
chr2	190700946	190701740	-0.536473	0.000395624	0.0075677	Intron (uc010zga.1/5378, intron 5 of 9)	uc002urm.3	-6950	ENSG00000064933	PMS1	PMS1 homolog 1, mismatch repair system component	4
chr2	191636865	191637720	-0.752216	0.000105027	0.00309373	Distal Intergenic	uc002usd.2	-107827	ENSG00000115419	GLS	glutaminase	4
chr2	192003740	192004349	0.572201	0.00234656	0.0244784	Intron (uc002usm.2/6775, intron 3 of 23)	uc002uso.2	11391	ENSG00000138378	STAT4	signal transducer and activator of transcription 4	3
chr2	192955422	192956270	0.606983	3.44797217165623e-06	0.00032501	Intron (uc031rqm.1/23671, intron 4 of 9)	uc031rqm.1	103374	ENSG00000144339	TMEFF2	transmembrane protein with EGF like and two follistatin like domains 2	3
chr2	197849367	197850050	-0.626123	0.000283598	0.00602605	Intron (uc002utz.4/91526, intron 21 of 21)	uc010fsj.2	-56848	ENSG00000197121	PGAP1	post-GPI attachment to proteins inositol deacylase 1	4
chr2	198698990	198699711	-0.583213	0.000375482	0.00729759	Intron (uc002uuv.4/5334, intron 1 of 6)	uc010fsp.3	29564	ENSG00000115896	PLCL1	phospholipase C like 1 (inactive)	4
chr2	198974858	198975682	-0.66386	0.000296044	0.00617454	Intron (uc002uuv.4/5334, intron 6 of 6)	uc010fsp.3	305432	ENSG00000115896	PLCL1	phospholipase C like 1 (inactive)	4
chr2	208120557	208121196	0.542641	1.63144213657533e-05	0.000892237	Distal Intergenic	uc031rrb.1	-88587	ENSG00000118263	KLF7	KLF transcription factor 7	3
chr2	208198891	208199547	0.518568	1.27131923945804e-05	0.000769001	Distal Intergenic	uc031rrb.1	-166921	ENSG00000118263	KLF7	KLF transcription factor 7	3
chr2	208591480	208592319	-0.526609	0.00161579	0.0190847	Exon (uc002vch.3/151195, exon 4 of 11)	uc002vci.3	15216	ENSG00000163249	CCNYL1	cyclin Y like 1	4
chr2	208733600	208734332	-0.538678	0.000245491	0.00546978	Intron (uc002vcl.2/389072, intron 6 of 7)	uc002vcj.3	-99457	ENSG00000163251	FZD5	frizzled class receptor 5	4
chr2	217520078	217520768	0.609786	4.99282140464144e-06	0.000414245	Intron (uc021vwn.1/3485, intron 1 of 3)	uc010zju.2	21831	ENSG00000115457	IGFBP2	insulin like growth factor binding protein 2	3
chr2	218797351	218798214	0.530662	9.71572432504935e-07	0.000141499	Intron (uc002vgt.2/7145, intron 1 of 32)	uc002vgt.2	10582	ENSG00000079308	TNS1	tensin 1	3
chr2	219069013	219069490	-0.663057	0.000387546	0.00745472	Distal Intergenic	uc002vhd.4	-12327	ENSG00000163466	ARPC2	actin related protein 2/3 complex subunit 2	4
chr2	219919851	219920539	-0.670977	0.000513542	0.0090716	Promoter (2-3kb)	uc021vxa.1	2933	ENSG00000264755	MIR3131	microRNA 3131	4
chr2	220126630	220127337	0.570651	3.01302342455187e-05	0.00135602	Intron (uc002vku.3/80086, intron 1 of 3)	uc010zkz.1	-7300	ENSG00000127824	TUBA4A	tubulin alpha 4a	3
chr2	223531999	223532882	-0.568778	0.00134354	0.0170628	Distal Intergenic	uc010fws.1	-3575	ENSG00000124003	MOGAT1	monoacylglycerol O-acyltransferase 1	4
chr2	224532850	224533611	-0.673397	7.92261191934205e-05	0.0025801	Distal Intergenic	uc002vnm.3	-65633	ENSG00000171951	SCG2	secretogranin II	4
chr2	227190647	227191552	-0.670671	2.72138172117853e-05	0.00126352	Distal Intergenic	uc002vog.1	183137	NA	LOC646736	uncharacterized LOC646736	4
chr2	227703915	227704606	0.540829	1.87963546807444e-05	0.000979155	5' UTR	uc021vxo.1	3244	ENSG00000144468	RHBDD1	rhomboid domain containing 1	3
chr2	228430443	228431013	-0.591967	0.000151948	0.0040048	Distal Intergenic	uc002vph.3	67023	ENSG00000290795	C2orf83	folate transporter-like protein C2orf83	4
chr2	228691626	228692517	-0.665035	5.51963449719562e-05	0.00200467	Distal Intergenic	uc002vpm.2	13068	ENSG00000115009	CCL20	C-C motif chemokine ligand 20	4
chr2	231652567	231653471	-0.517076	0.00168542	0.0196006	Intron (uc002vqx.3/51719, intron 2 of 8)	uc002vqy.3	-25276	ENSG00000135932	CAB39	calcium binding protein 39	4
chr2	232676302	232677097	0.527483	5.31163882825273e-05	0.00195503	Distal Intergenic	uc002vsk.1	18076	ENSG00000144524	COPS7B	COP9 signalosome subunit 7B	3
chr2	232981960	232982536	-0.740523	1.06345409219512e-05	0.000680892	Intron (uc002vsm.4/129563, intron 6 of 20)	uc002vso.3	92973	ENSG00000144535	DIS3L2	DIS3 like 3'-5' exoribonuclease 2	4
chr2	233713682	233714509	-0.568785	0.00059665	0.00995115	Intron (uc002vth.4/26058, intron 26 of 27)	uc002vtr.1	-20485	ENSG00000182600	SNORC	secondary ossification center associated regulator of chondrocyte maturation	4
chr2	238682428	238683144	0.554321	8.86773029119467e-05	0.00277811	Exon (uc002vxc.3/9208, exon 23 of 24)	uc002vxg.3	4726	ENSG00000124831	LRRFIP1	LRR binding FLII interacting protein 1	3
chr2	24026744	24027489	-0.591474	7.26400458961098e-05	0.00243725	Intron (uc002rej.4/54454, intron 8 of 18)	uc002rej.4	27983	ENSG00000119778	ATAD2B	ATPase family AAA domain containing 2B	4
chr2	240568624	240569349	-0.716475	7.53509162281214e-06	0.000547528	Distal Intergenic	uc021vzc.2	-115205	NA	LOC150935	uncharacterized LOC150935	4
chr2	24505971	24506442	0.513284	0.00131836	0.0168438	Intron (uc002rfe.2/50618, intron 17 of 39)	uc002rfh.1	-25009	ENSG00000198399	ITSN2	intersectin 2	3
chr2	26027257	26028142	-0.541235	0.000267003	0.0058017	Intron (uc002rgs.2/55252, intron 3 of 11)	uc002rgt.1	-24079	ENSG00000143970	ASXL2	ASXL transcriptional regulator 2	4
chr2	26523192	26523841	0.505682	5.38568889861831e-06	0.000438947	Distal Intergenic	uc002rhe.4	18076	ENSG00000173567	ADGRF3	adhesion G protein-coupled receptor F3	3
chr2	28194842	28195590	-0.502416	0.00285048	0.0280371	Intron (uc002rlp.2/9577, intron 3 of 11)	uc021vff.1	-23644	ENSG00000265321	MIR4263	microRNA 4263	4
chr2	30788430	30789360	-0.507746	0.000208263	0.00493206	Intron (uc002rnj.3/253558, intron 5 of 6)	uc010ymq.2	118293	ENSG00000172954	LCLAT1	lysocardiolipin acyltransferase 1	4
chr2	33756256	33756902	0.578162	5.32827247647726e-05	0.00195893	Intron (uc002rox.3/25780, intron 11 of 18)	uc002roy.3	17314	ENSG00000152689	RASGRP3	RAS guanyl releasing protein 3	3
chr2	36809480	36810320	-0.549717	0.00010665	0.00312241	Intron (uc002rpf.2/9637, intron 3 of 8)	uc002rpf.2	11389	ENSG00000171055	FEZ2	fasciculation and elongation protein zeta 2	4
chr2	37127011	37127764	-0.684938	4.08166045524446e-05	0.00167077	Intron (uc002rpn.3/6801, intron 5 of 17)	uc002rpn.3	65851	ENSG00000115808	STRN	striatin	4
chr2	38735270	38736163	-0.708476	4.2923159742157e-05	0.00171763	Distal Intergenic	uc002rqv.3	73147	ENSG00000143889	HNRNPLL	heterogeneous nuclear ribonucleoprotein L like	4
chr2	39547103	39547709	-0.732318	8.61899244259264e-05	0.00272067	Intron (uc010yns.3/8491, intron 3 of 25)	uc010yns.3	5393	ENSG00000011566	MAP4K3	mitogen-activated protein kinase kinase kinase kinase 3	4
chr2	40366381	40367162	-0.530315	0.00307534	0.0295466	Exon (uc002rrx.3/6546, exon 9 of 10)	uc002rrw.3	221607	ENSG00000227028	SLC8A1-AS1	SLC8A1 antisense RNA 1	4
chr2	40621291	40621968	-0.715086	0.000987701	0.0138672	Intron (uc002rrx.3/6546, intron 1 of 9)	uc002rrx.3	35476	ENSG00000183023	SLC8A1	solute carrier family 8 member A1	4
chr2	42766212	42766766	0.519964	0.000178318	0.00443626	Intron (uc002rso.1/57504, intron 2 of 17)	uc002rsp.1	-28419	ENSG00000057935	MTA3	metastasis associated 1 family member 3	3
chr2	43179972	43180482	0.518828	4.28082074502954e-05	0.00171569	Distal Intergenic	uc010ynw.1	-160221	ENSG00000162882	HAAO	3-hydroxyanthranilate 3,4-dioxygenase	3
chr2	43635170	43635851	-0.759192	1.81412928580012e-06	0.000211549	Intron (uc010far.3/63892, intron 13 of 22)	uc010far.3	161798	ENSG00000115970	THADA	THADA armadillo repeat containing	4
chr2	43823488	43824387	-0.799251	3.4996771334595e-05	0.00149006	Promoter (<=1kb)	uc002rtd.3	-303	ENSG00000115970	THADA	THADA armadillo repeat containing	4
chr2	44578878	44579646	-0.720665	1.20912358551139e-05	0.000739286	Intron (uc002rug.3/9581, intron 1 of 12)	uc002rug.3	7243	ENSG00000138078	PREPL	prolyl endopeptidase like	4
chr2	44925565	44926387	-0.705037	3.65319918840287e-05	0.00153425	Intron (uc002rum.3/79823, intron 3 of 10)	uc021vgr.1	-148906	ENSG00000265301	MIR548AD	microRNA 548ad	4
chr2	59120523	59121237	0.554929	0.000274115	0.00588592	Intron (uc002rzy.3/400955, intron 3 of 13)	uc021vhz.2	-31509	ENSG00000233723	LINC01122	long intergenic non-protein coding RNA 1122	3
chr2	60516333	60517184	-0.597997	0.000326359	0.0066355	Distal Intergenic	uc021vie.1	97396	ENSG00000266078	MIR4432	microRNA 4432	4
chr2	60530810	60531790	-0.747268	2.6911956748523e-06	0.00027266	Distal Intergenic	uc021vie.1	82790	ENSG00000266078	MIR4432	microRNA 4432	4
chr2	62736116	62736703	0.544992	0.000518478	0.00913502	Promoter (2-3kb)	uc002sbu.2	-2512	ENSG00000186889	TMEM17	transmembrane protein 17	3
chr2	63160557	63161073	-0.729189	0.000169715	0.00428825	Intron (uc010fcp.3/23301, intron 10 of 22)	uc002scc.4	113773	ENSG00000231609	EHBP1-AS1	EHBP1 antisense RNA 1	4
chr2	63662283	63663103	-0.910606	4.7148253992083e-07	8.71122612890665e-05	Promoter (1-2kb)	uc002sce.3	-1213	ENSG00000143951	WDPCP	WD repeat containing planar cell polarity effector	4
chr2	64504242	64505038	-0.535229	0.001407	0.0175228	Distal Intergenic	uc021vio.1	-71623	ENSG00000230923	LINC00309	long intergenic non-protein coding RNA 309	4
chr2	68597423	68598353	-0.731344	8.27891743822285e-06	0.00058165	Intron (uc002sen.4/5341, intron 1 of 8)	uc010fde.3	5101	ENSG00000115956	PLEK	pleckstrin	4
chr2	70019846	70020343	0.654308	9.66736995000715e-07	0.000141499	Exon (uc002sft.1/uc002sft.1, exon 3 of 4)	uc002sfu.3	-36475	ENSG00000087338	GMCL1	germ cell-less 1, spermatogenesis associated	3
chr2	70355601	70356058	0.689886	8.93832616923915e-06	0.000610288	Distal Intergenic	uc002sgg.4	-3153	ENSG00000231327	LINC01816	long intergenic non-protein coding RNA 1816	3
chr2	7039176	7039836	-0.88363	2.11176461241663e-07	4.90826166833875e-05	Distal Intergenic	uc002qys.3	-17687	ENSG00000151692	RNF144A	ring finger protein 144A	4
chr2	7090148	7090987	-0.545261	0.000544786	0.00940324	Intron (uc002qys.3/9781, intron 2 of 8)	uc002qyu.3	16960	ENSG00000151692	RNF144A	ring finger protein 144A	4
chr2	71890032	71890558	-0.551351	0.00150107	0.0181919	Intron (uc002sie.3/8291, intron 44 of 54)	uc010yqz.2	61630	ENSG00000135636	DYSF	dysferlin	4
chr2	7234731	7235323	0.533846	0.00150709	0.0182454	Distal Intergenic	uc002qyu.3	161543	ENSG00000151692	RNF144A	ring finger protein 144A	3
chr2	7253062	7253752	-0.563299	0.000489123	0.00876342	Distal Intergenic	uc002qyu.3	179874	ENSG00000151692	RNF144A	ring finger protein 144A	4
chr2	73782513	73783183	-0.85731	0.000159728	0.00412812	Intron (uc002sje.1/7840, intron 13 of 22)	uc010fev.1	35611	ENSG00000116127	ALMS1	ALMS1 centrosome and basal body associated protein	4
chr2	75312195	75313050	-0.566065	0.000122274	0.00346347	Intron (uc002sng.2/6869, intron 2 of 4)	uc031rok.1	-4889	ENSG00000263909	MIR5000	microRNA 5000	4
chr2	86802223	86802892	-0.659308	0.00011882	0.00338983	Intron (uc010ytl.2/100526767, intron 3 of 7)	uc021vkf.1	-11603	ENSG00000115561	CHMP3	charged multivesicular body protein 3	4
chr2	86804478	86804902	-1.05736	3.17614064750131e-08	1.71078026559221e-05	Intron (uc010ytl.2/100526767, intron 3 of 7)	uc021vkf.1	-13858	ENSG00000115561	CHMP3	charged multivesicular body protein 3	4
chr2	87003610	87004193	-0.51901	0.000532902	0.0092831	3' UTR	uc002srt.3	14644	ENSG00000153563	CD8A	CD8 subunit alpha	4
chr2	89084369	89084982	-0.507273	0.00234194	0.0244377	5' UTR	uc010fhg.4	18950	ENSG00000291127	ANKRD36BP2	ankyrin repeat domain 36B pseudogene 2	4
chr2	9191104	9191684	-0.854252	3.40429419958153e-07	7.00129208294543e-05	Distal Intergenic	uc010yix.1	-47228	ENSG00000143797	MBOAT2	membrane bound O-acyltransferase domain containing 2	4
chr2	97292888	97293585	0.620879	1.81571677558752e-07	4.53048037226375e-05	Intron (uc002swh.5/55683, intron 4 of 21)	uc002swh.5	3634	ENSG00000114982	KANSL3	KAT8 regulatory NSL complex subunit 3	3
chr2	99099318	99100248	-0.598105	5.82364209142616e-06	0.000461728	Intron (uc010yvj.1/3631, intron 1 of 25)	uc010yvk.2	37997	ENSG00000040933	INPP4A	inositol polyphosphate-4-phosphatase type I A	4
chr2	99936805	99937547	-0.805895	3.15990590760514e-06	0.000303763	Intron (uc002szl.1/51263, intron 11 of 13)	uc002szz.3	15313	ENSG00000115514	TXNDC9	thioredoxin domain containing 9	4
chr20	10517906	10518354	-0.55542	0.000741815	0.0114787	Intron (uc010zre.2/128710, intron 2 of 7)	uc010zre.2	101955	ENSG00000149346	SLX4IP	SLX4 interacting protein	4
chr20	10738907	10739490	-0.682101	4.52409095253265e-05	0.0017817	Distal Intergenic	uc002wnw.2	-84213	ENSG00000101384	JAG1	jagged canonical Notch ligand 1	4
chr20	18569624	18570224	0.571111	7.53671190621008e-05	0.00249495	Promoter (1-2kb)	uc002wrf.4	1068	ENSG00000125821	DTD1	D-aminoacyl-tRNA deacylase 1	3
chr20	19199841	19200249	0.514087	0.00116402	0.0154901	Intron (uc002wrl.3/57419, intron 1 of 16)	uc002wrl.3	6551	ENSG00000185052	SLC24A3	solute carrier family 24 member 3	3
chr20	2233723	2234410	-0.509521	0.0011301	0.0152239	Distal Intergenic	uc002wfx.4	-42203	ENSG00000125780	TGM3	transglutaminase 3	4
chr20	23413452	23414010	-0.655649	8.47825586350176e-05	0.00269383	Distal Intergenic	uc002wte.3	-6312	ENSG00000125823	CSTL1	cystatin like 1	4
chr20	30365178	30365638	-0.552866	0.00155542	0.0185981	Exon (uc002wwp.1/22974, exon 9 of 18)	uc010gdv.1	38274	ENSG00000088325	TPX2	TPX2 microtubule nucleation factor	4
chr20	31130486	31131233	0.523598	2.75223928012174e-05	0.0012724	Intron (uc031rss.1/140688, intron 1 of 10)	uc002wxw.1	-6286	ENSG00000197183	NOL4L	nucleolar protein 4 like	3
chr20	32400391	32401041	-0.65789	4.46566386705602e-05	0.00176618	Promoter (1-2kb)	uc002xaa.3	1281	ENSG00000101421	CHMP4B	charged multivesicular body protein 4B	4
chr20	32851743	32852604	-0.552961	0.00100445	0.0140384	Intron (uc002xah.1/434, intron 2 of 2)	uc002xah.1	3572	ENSG00000101440	ASIP	agouti signaling protein	4
chr20	36112723	36113498	-0.594352	0.0012741	0.0165083	Distal Intergenic	uc002xhd.3	-36109	ENSG00000053438	NNAT	neuronatin	4
chr20	36166362	36167281	-0.602979	2.41541349266454e-05	0.00116097	Distal Intergenic	uc002xhc.3	-10029	ENSG00000166619	BLCAP	BLCAP apoptosis inducing factor	4
chr20	36923006	36923913	-0.549867	5.52356513609517e-05	0.00200467	Distal Intergenic	uc002xib.2	-8639	ENSG00000101425	BPI	bactericidal permeability increasing protein	4
chr20	43309111	43309916	-0.591082	0.000625843	0.0102497	Intron (uc002xml.1/79015, intron 2 of 3)	uc002xmk.4	-8731	ENSG00000283440	LINC01260	long intergenic non-protein coding RNA 1260	4
chr20	43809385	43810276	-0.693807	6.7135764592259e-06	0.000510804	Distal Intergenic	uc002xng.3	5845	ENSG00000124102	PI3	peptidase inhibitor 3	4
chr20	52853459	52854178	-0.858738	6.16902985902646e-05	0.00215265	Distal Intergenic	uc002xwx.3	28957	ENSG00000101132	PFDN4	prefoldin subunit 4	4
chr20	5705764	5706545	-0.738049	4.16778290703639e-05	0.0016877	Distal Intergenic	uc002wmf.3	-24498	ENSG00000171984	SHLD1	shieldin complex subunit 1	4
chr20	5778688	5779481	-0.594465	0.00157477	0.0187503	Intron (uc002wmf.3/149840, intron 2 of 2)	uc002wmf.3	47645	ENSG00000171984	SHLD1	shieldin complex subunit 1	4
chr20	58450697	58451503	-0.675958	0.000100902	0.00300351	Intron (uc002yaz.3/10388, intron 32 of 43)	uc002yay.3	39630	ENSG00000087495	PHACTR3	phosphatase and actin regulator 3	4
chr21	15835038	15835437	-0.606413	0.00166021	0.0193933	Distal Intergenic	uc011abx.2	-79529	ENSG00000155304	HSPA13	heat shock protein family A (Hsp70) member 13	4
chr21	16002417	16003336	-0.639738	0.000197986	0.00476486	Intron (uc031rux.1/388813, intron 1 of 6)	uc031rux.1	12092	NA	NA	NA	4
chr21	17061460	17062164	-0.503353	0.00303212	0.029264	Distal Intergenic	uc002yjy.1	-40332	ENSG00000155313	USP25	ubiquitin specific peptidase 25	4
chr21	19298802	19299357	0.578066	0.000723503	0.0112939	Intron (uc002ykr.3/140578, intron 2 of 6)	uc021whr.1	9265	ENSG00000154645	CHODL	chondrolectin	3
chr21	26817633	26818092	-0.725078	4.23294075383883e-05	0.00170433	Distal Intergenic	uc010glg.3	-13620	ENSG00000185433	LINC00158	long intergenic non-protein coding RNA 158	4
chr21	27277272	27277839	0.544049	7.03408414732024e-05	0.00238456	Exon (uc011acg.2/351, exon 5 of 8)	uc011acg.2	65023	ENSG00000142192	APP	amyloid beta precursor protein	3
chr21	27298964	27299811	0.5984	4.54141528289707e-06	0.00039515	Intron (uc011acg.2/351, intron 3 of 7)	uc011acg.2	43051	ENSG00000142192	APP	amyloid beta precursor protein	3
chr21	33892981	33893576	0.659761	9.04524539180797e-07	0.000137027	Distal Intergenic	uc002ypw.4	64269	ENSG00000242220	TCP10L	t-complex 10 like	3
chr21	34086835	34087324	-0.524793	0.00075581	0.0116165	Intron (uc011ads.1/8867, intron 1 of 27)	uc011ads.1	11904	ENSG00000159082	SYNJ1	synaptojanin 1	4
chr21	34123042	34123746	-0.683276	6.38807814799049e-06	0.000495945	Promoter (<=1kb)	uc002yql.3	475	ENSG00000159086	PAXBP1	PAX3 and PAX7 binding protein 1	4
chr21	34236641	34237364	-0.514143	0.00114534	0.0153621	Distal Intergenic	uc011adu.2	-50588	ENSG00000205929	EPCIP	exosomal polycystin 1 interacting protein	4
chr21	36566049	36566537	-0.511835	0.00603907	0.0461035	Intron (uc002yut.1/861, intron 7 of 10)	uc002yuk.4	-144408	ENSG00000159216	RUNX1	RUNX family transcription factor 1	4
chr21	36978465	36979098	-0.759936	8.16005066130312e-06	0.000576882	Intron (uc002yut.1/861, intron 5 of 10)	uc031rvg.1	-25238	ENSG00000159216	LOC100506403	uncharacterized LOC100506403	4
chr21	39192402	39193063	-0.663993	5.66421022686873e-05	0.0020316	Intron (uc011aej.2/3763, intron 2 of 3)	uc011aej.2	92494	ENSG00000157542	KCNJ6	potassium inwardly rectifying channel subfamily J member 6	4
chr21	44891113	44891645	0.585447	1.42720536893606e-05	0.000811236	Exon (uc002zdh.1/114038, exon 3 of 4)	uc002zdh.1	6458	ENSG00000185186	LINC00313	long intergenic non-protein coding RNA 313	3
chr22	27070052	27070642	-0.777653	2.96262311286717e-07	6.32287123975059e-05	Exon (uc003ada.2/440823, exon 5 of 5)	uc003add.2	16606	ENSG00000225783	MIAT	myocardial infarction associated transcript	4
chr22	28797022	28797575	0.79301	7.66298350018267e-08	2.77900065532855e-05	Intron (uc003adp.4/23331, intron 2 of 22)	uc003adp.4	278278	ENSG00000100154	TTC28	tetratricopeptide repeat domain 28	3
chr22	29416461	29417226	0.515765	1.58053930777117e-05	0.000874943	Intron (uc003aeg.3/84133, intron 2 of 8)	uc031rxk.1	10238	ENSG00000177993	ZNRF3-AS1	ZNRF3 antisense RNA 1	3
chr22	29750338	29751009	0.519355	0.00136962	0.0172736	Exon (uc003afi.3/162, exon 7 of 21)	uc011ako.2	-4199	ENSG00000100280	AP1B1	adaptor related protein complex 1 subunit beta 1	3
chr22	32091029	32091625	-0.595332	0.000621533	0.0101919	Intron (uc003alo.2/253143, intron 4 of 5)	uc003alo.2	21652	ENSG00000183530	PRR14L	proline rich 14 like	4
chr22	32098243	32099084	-0.643574	8.58704679829432e-05	0.00271568	Intron (uc003alo.2/253143, intron 3 of 5)	uc003alo.2	14193	ENSG00000183530	PRR14L	proline rich 14 like	4
chr22	32899326	32900270	0.584055	8.85757684367006e-06	0.000608447	Distal Intergenic	uc003amv.3	11718	ENSG00000100225	FBXO7	F-box protein 7	3
chr22	33159961	33160797	0.57564	1.91430033967062e-06	0.00021872	Intron (uc003amx.3/8224, intron 5 of 12)	uc003anb.3	-36005	ENSG00000100234	TIMP3	TIMP metallopeptidase inhibitor 3	3
chr22	39590364	39591229	-0.564586	0.000200699	0.00481309	Distal Intergenic	uc003axc.3	-41826	ENSG00000100307	CBX7	chromobox 7	4
chr22	42216707	42217363	0.555114	2.20561510828495e-05	0.00109744	Intron (uc003bba.1/uc003bba.1, intron 1 of 1)	uc003bbi.3	-11743	ENSG00000198911	SREBF2	sterol regulatory element binding transcription factor 2	3
chr22	42672342	42673075	0.569288	2.22909173280886e-06	0.000242442	Distal Intergenic	uc003bcl.3	6583	NA	OGFRP1	opioid growth factor receptor pseudogene 1	3
chr22	44421557	44422465	0.517946	5.93600061241351e-07	0.000103831	Promoter (<=1kb)	uc010gzn.3	0	ENSG00000188677	PARVB	parvin beta	3
chr22	46580572	46580987	0.629102	1.71210505486134e-06	0.000205295	Intron (uc003bgw.1/5465, intron 3 of 8)	uc003bhb.1	7922	ENSG00000186951	PPARA	peroxisome proliferator activated receptor alpha	3
chr22	50200272	50201157	0.519109	3.44710482734688e-07	7.04662983199934e-05	Intron (uc011arf.2/23774, intron 3 of 13)	uc011arf.2	16822	ENSG00000100425	BRD1	bromodomain containing 1	3
chr3	10033477	10034171	0.747001	1.82617070248045e-06	0.00021222	Intron (uc003bup.1/uc003bup.1, intron 3 of 3)	uc003buo.3	-4955	ENSG00000125037	EMC3	ER membrane protein complex subunit 3	3
chr3	101448495	101449295	-0.59948	0.0014249	0.0176405	Promoter (<=1kb)	uc003dvm.1	-912	ENSG00000182504	CEP97	centrosomal protein 97	4
chr3	105484302	105484930	-0.734427	6.00118284243727e-07	0.000104433	Intron (uc003dwc.3/868, intron 4 of 18)	uc003dwa.3	-83328	ENSG00000114423	CBLB	Cbl proto-oncogene B	4
chr3	105485222	105485841	-0.602275	0.000502565	0.00894756	Intron (uc003dwc.3/868, intron 4 of 18)	uc003dwa.3	-84248	ENSG00000114423	CBLB	Cbl proto-oncogene B	4
chr3	108275838	108276677	-1.00505	3.65368556259673e-08	1.84415721701655e-05	Exon (uc003dxb.4/57650, exon 17 of 21)	uc010hpv.1	8808	ENSG00000163507	CIP2A	cellular inhibitor of PP2A	4
chr3	111807997	111808523	0.592767	0.00010089	0.00300351	Promoter (2-3kb)	uc011bht.1	2815	ENSG00000114529	C3orf52	chromosome 3 open reading frame 52	3
chr3	117202296	117203210	-0.600447	6.21171112867914e-05	0.00216086	Distal Intergenic	uc011bit.2	773661	ENSG00000243197	TUSC7	tumor suppressor candidate 7	4
chr3	11745709	11746571	0.55617	7.95417128785374e-08	2.79711402004013e-05	Intron (uc003bwf.2/9686, intron 1 of 5)	uc003bwf.2	15649	ENSG00000144560	VGLL4	vestigial like family member 4	3
chr3	119419841	119420716	0.54869	0.000366986	0.00717897	Promoter (1-2kb)	uc010hqx.1	-1153	ENSG00000183833	CFAP91	cilia and flagella associated protein 91	3
chr3	119880435	119881405	-0.541991	0.000698472	0.0109782	Distal Intergenic	uc003edo.3	-67171	ENSG00000082701	GSK3B	glycogen synthase kinase 3 beta	4
chr3	119949732	119950576	-0.863965	3.79617075977548e-06	0.000349104	Intron (uc011bjf.2/165829, intron 2 of 8)	uc011bjf.2	12749	ENSG00000175697	GPR156	G protein-coupled receptor 156	4
chr3	121497523	121497972	-0.615202	0.000851652	0.0125816	Intron (uc003eek.2/9657, intron 10 of 11)	uc010hrd.2	-28909	ENSG00000173230	GOLGB1	golgin B1	4
chr3	121522523	121523013	-0.619186	0.000998377	0.013988	Intron (uc003eek.2/9657, intron 7 of 11)	uc003eek.2	30913	ENSG00000173226	IQCB1	IQ motif containing B1	4
chr3	122451506	122452220	-0.504103	0.00144629	0.0178014	Distal Intergenic	uc003eft.2	8403	ENSG00000169087	HSPBAP1	HSPB1 associated protein 1	4
chr3	123647836	123648728	0.52209	0.000243796	0.00545711	Intron (uc003egv.4/64770, intron 8 of 8)	uc003egv.4	26084	ENSG00000175455	CCDC14	coiled-coil domain containing 14	3
chr3	125993910	125994732	-0.575566	0.00130701	0.0167556	Distal Intergenic	uc011bkk.1	81504	ENSG00000163884	KLF15	KLF transcription factor 15	4
chr3	129121722	129122570	-0.552469	0.00330809	0.0310015	Intron (uc003emg.3/90288, intron 7 of 8)	uc003emd.2	-3440	ENSG00000290993	RPL32P3	ribosomal protein L32 pseudogene 3	4
chr3	129477828	129478628	-0.744831	2.03023337526272e-05	0.00103135	Intron (uc011blc.2/23023, intron 1 of 3)	uc011blc.2	34631	ENSG00000172765	TMCC1	transmembrane and coiled-coil domain family 1	4
chr3	130715871	130716620	-0.573183	0.000954804	0.0135477	Exon (uc011blg.2/27032, exon 24 of 27)	uc010htm.1	29016	ENSG00000034533	ASTE1	asteroid homolog 1	4
chr3	131196344	131196994	-0.591108	0.000375343	0.00729759	Promoter (1-2kb)	uc003eoi.2	1083	NA	SNORA58	small nucleolar RNA, H/ACA box 58	4
chr3	133337664	133338564	-0.868439	2.05502198056979e-07	4.87658153067518e-05	Intron (uc003eps.3/11073, intron 20 of 27)	uc003ept.1	8751	ENSG00000163781	TOPBP1	DNA topoisomerase II binding protein 1	4
chr3	134439441	134439998	-0.537684	0.00295183	0.0287013	Distal Intergenic	uc003eqs.1	-68963	ENSG00000174611	KY	kyphoscoliosis peptidase	4
chr3	141243126	141243838	0.570631	9.64289611600834e-06	0.000640356	Intron (uc003etz.1/5922, intron 3 of 23)	uc011bnc.1	7956	ENSG00000155903	RASA2	RAS p21 protein activator 2	3
chr3	141989045	141989961	-0.79812	1.89120437323992e-05	0.000979788	Distal Intergenic	uc010hut.2	-44596	ENSG00000175066	GK5	glycerol kinase 5	4
chr3	142114178	142115055	-0.533768	0.000738843	0.0114458	Intron (uc010huu.3/54464, intron 6 of 26)	uc010huu.3	16450	ENSG00000114127	XRN1	5'-3' exoribonuclease 1	4
chr3	142874681	142875514	-0.514981	0.00267865	0.0268292	Distal Intergenic	uc003evm.3	36063	ENSG00000175040	CHST2	carbohydrate sulfotransferase 2	4
chr3	148459590	148460559	0.535463	3.62306542802089e-06	0.000338692	3' UTR	uc003ewk.4	11623	ENSG00000144891	AGTR1	angiotensin II receptor type 1	3
chr3	149568515	149569502	-0.899319	1.97337738290047e-09	2.67513699929285e-06	Intron (uc003exn.4/11342, intron 3 of 10)	uc010hvh.3	-20314	ENSG00000082996	RNF13	ring finger protein 13	4
chr3	149941308	149941929	-0.641398	0.000833976	0.0124015	Distal Intergenic	uc003exv.3	-184859	ENSG00000196428	TSC22D2	TSC22 domain family member 2	4
chr3	150734103	150734782	-0.594112	0.000322957	0.00657743	Intron (uc011bny.1/116933, intron 1 of 4)	uc021xfw.1	-43317	ENSG00000163646	CLRN1	clarin 1	4
chr3	151542320	151542887	-0.837657	6.93490378102073e-06	0.000522953	Exon (uc021xgb.1/100313773, exon 2 of 2)	uc003eze.3	10459	ENSG00000114771	AADAC	arylacetamide deacetylase	4
chr3	154403887	154404479	-0.650649	0.00241305	0.0250043	Distal Intergenic	uc003faa.3	-256383	ENSG00000174948	GPR149	G protein-coupled receptor 149	4
chr3	154475173	154475927	-0.640507	0.000426007	0.00795167	Distal Intergenic	uc010hvr.1	-265986	ENSG00000196549	MME	membrane metalloendopeptidase	4
chr3	154744011	154744662	-0.729406	6.1341222857137e-05	0.00214593	Promoter (2-3kb)	uc010hvr.1	2098	ENSG00000196549	MME	membrane metalloendopeptidase	4
chr3	157156742	157157726	-0.623804	8.58575368298884e-05	0.00271568	Promoter (2-3kb)	uc003fbl.4	2162	ENSG00000163661	PTX3	pentraxin 3	4
chr3	157162833	157163793	-0.518354	0.00333607	0.0312035	Intron (uc003fbj.2/79674, intron 4 of 13)	uc003fbl.4	8253	ENSG00000163661	PTX3	pentraxin 3	4
chr3	15976115	15976952	-0.533435	0.000205042	0.00487589	Intron (uc003caq.4/117248, intron 1 of 12)	uc003caq.4	40546	ENSG00000131386	GALNT15	polypeptide N-acetylgalactosaminyltransferase 15	4
chr3	160265713	160266565	-0.519938	0.000753862	0.0116069	Intron (uc003fdn.3/3840, intron 1 of 16)	uc003fdn.3	16811	ENSG00000186432	KPNA4	karyopherin subunit alpha 4	4
chr3	161113245	161113788	-0.506214	0.00143336	0.0176936	Distal Intergenic	uc003fee.3	-23374	ENSG00000196542	SPTSSB	serine palmitoyltransferase small subunit B	4
chr3	16280973	16281650	-0.747192	3.04304255672332e-06	0.000298279	Distal Intergenic	uc003cas.4	22690	ENSG00000131386	GALNT15	polypeptide N-acetylgalactosaminyltransferase 15	4
chr3	167380719	167381475	-0.713716	9.81572648832344e-06	0.000645517	Distal Intergenic	uc003few.1	-8991	ENSG00000174776	WDR49	WD repeat domain 49	4
chr3	167892752	167893498	-0.569798	0.00152975	0.0183949	Distal Intergenic	uc011bph.2	-73812	NA	EGFEM1P	EGF like and EMI domain containing 1, pseudogene	4
chr3	168792707	168793063	0.583556	0.000142853	0.00384458	Distal Intergenic	uc010hwk.1	58695	ENSG00000085276	MECOM	MDS1 and EVI1 complex locus	3
chr3	168871275	168871771	-0.535824	0.000669873	0.0106753	Intron (uc003ffl.2/2122, intron 1 of 14)	uc003ffk.2	-5753	ENSG00000085276	MECOM	MDS1 and EVI1 complex locus	4
chr3	169016373	169016857	-0.502613	0.00369994	0.0332835	Intron (uc003ffl.2/2122, intron 1 of 14)	uc003ffl.2	82455	ENSG00000085276	MECOM	MDS1 and EVI1 complex locus	4
chr3	169281278	169281818	0.505866	0.000997963	0.013988	Intron (uc011bpj.1/2122, intron 1 of 16)	uc011bpj.1	99745	ENSG00000085276	MECOM	MDS1 and EVI1 complex locus	3
chr3	169695699	169696379	-0.545898	0.00142956	0.0176714	Intron (uc003fgg.3/7095, intron 3 of 8)	uc003fgh.3	11119	ENSG00000008952	SEC62	SEC62 homolog, preprotein translocation factor	4
chr3	169788842	169789500	-0.62211	0.000602618	0.00999962	Intron (uc003fgi.3/26996, intron 2 of 3)	uc010hwq.3	33107	ENSG00000173890	GPR160	G protein-coupled receptor 160	4
chr3	169861802	169862701	-0.584447	0.000123865	0.00348239	Intron (uc010hws.1/80012, intron 6 of 14)	uc010hws.1	36815	ENSG00000173889	PHC3	polyhomeotic homolog 3	4
chr3	169904610	169905554	-1.00935	1.76905157664814e-08	1.15879093925691e-05	Distal Intergenic	uc003fgq.3	-5073	ENSG00000173889	PHC3	polyhomeotic homolog 3	4
chr3	172081052	172081547	-0.612321	0.000863284	0.0126817	Intron (uc003fhy.3/64778, intron 23 of 25)	uc003fib.2	84699	ENSG00000121853	GHSR	growth hormone secretagogue receptor	4
chr3	177967117	177967982	-0.712539	6.01777517681269e-05	0.00211833	Distal Intergenic	uc031sci.1	-169007	ENSG00000223941	LINC01014	long intergenic non-protein coding RNA 1014	4
chr3	17807510	17808095	-0.518839	0.0034213	0.0316172	Distal Intergenic	uc003cbe.3	-23270	ENSG00000131374	TBC1D5	TBC1 domain family member 5	4
chr3	178223591	178224188	-0.50416	0.00328319	0.0308278	Intron (uc031scj.1/10242, intron 1 of 4)	uc003fjd.3	-30036	ENSG00000197584	KCNMB2	potassium calcium-activated channel subfamily M regulatory beta subunit 2	4
chr3	181964068	181964712	-0.850889	7.34995165998302e-07	0.00011991	Distal Intergenic	uc021xib.2	239438	ENSG00000241098	LINC01994	long intergenic non-protein coding RNA 1994	4
chr3	182409450	182410227	-0.74233	4.65117603645677e-06	0.000401611	Distal Intergenic	uc003fla.3	-101064	ENSG00000058063	ATP11B	ATPase phospholipid transporting 11B (putative)	4
chr3	182607903	182608575	-0.911081	3.22252404653341e-06	0.000308037	Intron (uc003flb.3/23200, intron 25 of 29)	uc010hxg.3	-6516	ENSG00000058063	ATP11B	ATPase phospholipid transporting 11B (putative)	4
chr3	182963181	182963674	-0.547242	0.00130601	0.0167491	Intron (uc003fli.1/23101, intron 15 of 29)	uc003flk.3	-7358	ENSG00000176597	B3GNT5	UDP-GlcNAc:betaGal beta-1,3-N-acetylglucosaminyltransferase 5	4
chr3	184377912	184378867	-0.567599	9.39340453139962e-06	0.000627472	Distal Intergenic	uc003fpa.3	50969	ENSG00000177383	MAGEF1	MAGE family member F1	4
chr3	184634869	184635430	-0.534849	0.000567925	0.00960716	Intron (uc003fpb.1/23355, intron 27 of 46)	uc010hye.1	31112	ENSG00000156931	VPS8	VPS8 subunit of CORVET complex	4
chr3	184776693	184777270	-0.539358	0.0013693	0.0172736	Distal Intergenic	uc003fpd.3	93532	ENSG00000187068	C3orf70	chromosome 3 open reading frame 70	4
chr3	187573168	187573800	-1.03225	3.87783451337142e-07	7.65060676608987e-05	Distal Intergenic	uc003frq.2	-109655	ENSG00000113916	BCL6	BCL6 transcription repressor	4
chr3	187574063	187574582	-0.67826	0.000390819	0.00749269	Distal Intergenic	uc003frq.2	-110550	ENSG00000113916	BCL6	BCL6 transcription repressor	4
chr3	18765695	18766590	-0.524616	0.00120049	0.0158327	Distal Intergenic	uc003cbj.3	-285430	ENSG00000182568	SATB1	SATB homeobox 1	4
chr3	188551992	188552873	-0.553802	0.00107211	0.0146697	Intron (uc011bsg.2/4026, intron 7 of 9)	uc003frv.2	-112130	ENSG00000188001	TPRG1	tumor protein p63 regulated 1	4
chr3	18868842	18869643	-0.517257	0.00249403	0.0255609	Distal Intergenic	uc011awe.1	-320374	ENSG00000183960	KCNH8	potassium voltage-gated channel subfamily H member 8	4
chr3	188838506	188839149	-0.638505	0.000115802	0.00332736	Intron (uc003frv.2/285386, intron 4 of 10)	uc003frw.2	-50614	ENSG00000188001	TPRG1	tumor protein p63 regulated 1	4
chr3	190261165	190261937	-0.639936	4.75901461183755e-05	0.00183804	Intron (uc003fsk.3/3556, intron 1 of 8)	uc003fsq.3	29325	ENSG00000196083	IL1RAP	interleukin 1 receptor accessory protein	4
chr3	194471448	194472347	-0.689025	4.4115234094001e-05	0.00175269	Intron (uc021xjd.1/100507391, intron 3 of 3)	uc021xjd.1	42298	ENSG00000237222	LINC01968	long intergenic non-protein coding RNA 1968	4
chr3	196475962	196476482	-0.568207	0.000340583	0.00683521	Intron (uc003fwy.4/5062, intron 1 of 14)	uc003fwy.4	9234	ENSG00000180370	PAK2	p21 (RAC1) activated kinase 2	4
chr3	196864395	196865383	-0.533265	0.000901902	0.0130346	5' UTR	uc011bub.2	45619	ENSG00000075711	DLG1	discs large MAGUK scaffold protein 1	4
chr3	197595834	197596395	-0.62206	0.000658014	0.0105708	Intron (uc003fyj.1/84859, intron 17 of 18)	uc003fyk.2	39399	ENSG00000186001	LRCH3	leucine rich repeats and calponin homology domain containing 3	4
chr3	23515873	23516750	-0.559331	0.000864317	0.0126914	Intron (uc010hfc.2/7325, intron 3 of 4)	uc021wtz.1	140247	ENSG00000264419	MIR548AC	microRNA 548ac	4
chr3	27427345	27428298	-0.628653	0.000857943	0.012636	Exon (uc010hfl.4/9497, exon 15 of 18)	uc003cdt.2	-16433	ENSG00000163491	NEK10	NIMA related kinase 10	4
chr3	27602323	27603100	-0.541082	0.000800762	0.012092	Distal Intergenic	uc010hfm.3	-76412	ENSG00000033867	SLC4A7	solute carrier family 4 member 7	4
chr3	28387971	28388795	-0.742545	1.74431139845228e-05	0.000936574	Promoter (1-2kb)	uc003ceb.4	1823	ENSG00000163512	AZI2	5-azacytidine induced 2	4
chr3	28417865	28418557	-0.705294	0.00012835	0.00358093	Intron (uc003ceh.3/152098, intron 1 of 9)	uc003cei.3	-13432	ENSG00000206559	ZCWPW2	zinc finger CW-type and PWWP domain containing 2	4
chr3	30136353	30137142	-0.782078	2.90136942955892e-06	0.000287638	Distal Intergenic	uc021wut.1	-510852	ENSG00000163513	TGFBR2	transforming growth factor beta receptor 2	4
chr3	30198555	30199175	-0.508592	0.0045718	0.0383439	Distal Intergenic	uc021wut.1	-448819	ENSG00000163513	TGFBR2	transforming growth factor beta receptor 2	4
chr3	32671403	32672181	-0.52928	0.000481653	0.00866158	Distal Intergenic	uc011axi.2	-54456	ENSG00000182973	CNOT10	CCR4-NOT transcription complex subunit 10	4
chr3	33449955	33450509	-0.523466	0.00388273	0.0343563	Exon (uc003cfq.4/7342, exon 8 of 16)	uc003cfq.4	31361	ENSG00000153560	UBP1	upstream binding protein 1	4
chr3	33587551	33588316	-0.572405	0.00228516	0.0240448	Intron (uc003cfs.3/23122, intron 7 of 15)	uc003cfs.3	29451	ENSG00000163539	CLASP2	cytoplasmic linker associated protein 2	4
chr3	3633878	3634645	-0.735411	2.48603388284953e-05	0.00118319	Distal Intergenic	uc003bpt.4	-206476	ENSG00000175928	LRRN1	leucine rich repeat neuronal 1	4
chr3	36546649	36547365	-0.653004	0.00118551	0.0156969	Exon (uc010hgd.1/6769, exon 10 of 10)	uc011aya.1	124552	ENSG00000144681	STAC	SH3 and cysteine rich domain	4
chr3	37189839	37190559	-0.681403	2.45755362443456e-05	0.00117127	5' UTR	uc011ayf.1	26121	ENSG00000093167	LRRFIP2	LRR binding FLII interacting protein 2	4
chr3	3787047	3787578	-0.998885	2.02093425048337e-07	4.87658153067518e-05	Distal Intergenic	uc003bpt.4	-53543	ENSG00000175928	LRRN1	leucine rich repeat neuronal 1	4
chr3	38229642	38230161	-0.585442	0.00251959	0.0257142	Intron (uc010hha.1/9943, intron 2 of 10)	uc010hhb.3	22616	ENSG00000172939	OXSR1	oxidative stress responsive kinase 1	4
chr3	3904082	3904702	-0.941121	1.07101058675537e-07	3.46130221437683e-05	Intron (uc003bps.2/285362, intron 9 of 12)	uc003bpt.4	62961	ENSG00000175928	LRRN1	leucine rich repeat neuronal 1	4
chr3	3922501	3923371	-0.577323	0.000433108	0.00804738	Intron (uc003bps.2/285362, intron 9 of 12)	uc003bpt.4	81380	ENSG00000175928	LRRN1	leucine rich repeat neuronal 1	4
chr3	41890507	41891102	-0.675053	9.27772245031721e-05	0.00285431	Intron (uc003ckv.4/54986, intron 17 of 36)	uc003ckx.1	112359	ENSG00000168038	ULK4	unc-51 like kinase 4	4
chr3	42233758	42234242	-0.702378	0.000121417	0.00344496	Intron (uc011azh.3/22906, intron 7 of 13)	uc003cla.4	32097	ENSG00000182606	TRAK1	trafficking kinesin protein 1	4
chr3	42386299	42387055	-0.702203	0.00270248	0.0269406	Distal Intergenic	uc003cle.3	65010	ENSG00000157093	LYZL4	lysozyme like 4	4
chr3	43209566	43210198	-0.54767	0.000475256	0.00857838	Distal Intergenic	uc003cmr.2	-61991	ENSG00000144647	POMGNT2	protein O-linked mannose N-acetylglucosaminyltransferase 2 (beta 1,4-)	4
chr3	43589156	43589712	-0.71607	0.000172128	0.00432451	Intron (uc003cmv.3/55129, intron 11 of 12)	uc003cmv.3	73848	ENSG00000160746	ANO10	anoctamin 10	4
chr3	43597779	43598358	-0.624865	8.03342022887177e-05	0.00260618	Intron (uc003cmv.3/55129, intron 9 of 12)	uc003cmv.3	65202	ENSG00000160746	ANO10	anoctamin 10	4
chr3	43648807	43649623	-0.93309	3.61764635308094e-06	0.000338692	Intron (uc003cmv.3/55129, intron 1 of 12)	uc003cmv.3	13937	ENSG00000160746	ANO10	anoctamin 10	4
chr3	44464604	44465331	-0.605619	0.000876597	0.0128197	Distal Intergenic	uc011azv.1	31857	ENSG00000185219	ZNF445	zinc finger protein 445	4
chr3	44595962	44596654	-0.601029	0.00142839	0.0176708	Promoter (<=1kb)	uc003cnj.3	-59	ENSG00000196345	ZKSCAN7	zinc finger with KRAB and SCAN domains 7	4
chr3	44995733	44996647	-0.786026	2.43920211133147e-06	0.000255469	Intron (uc003cod.3/51304, intron 2 of 7)	uc021wws.1	-8949	ENSG00000163812	ZDHHC3	zinc finger DHHC-type palmitoyltransferase 3	4
chr3	47368028	47368993	0.507638	2.43379919374817e-05	0.00116815	Promoter (2-3kb)	uc010hjq.2	-2448	ENSG00000114648	KLHL18	kelch like family member 18	3
chr3	48694086	48695066	-0.567239	9.80811591323018e-05	0.00295323	Exon (uc003cuf.1/1951, exon 4 of 56)	uc010hkg.3	-4605	ENSG00000008300	CELSR3	cadherin EGF LAG seven-pass G-type receptor 3	4
chr3	48799828	48800466	-0.692611	1.20331590313161e-05	0.000739187	Intron (uc010hki.1/5576, intron 8 of 11)	uc011bbv.2	-44908	ENSG00000068745	IP6K2	inositol hexakisphosphate kinase 2	4
chr3	49512184	49512992	0.607732	1.80372007831054e-07	4.53048037226375e-05	Intron (uc021wxz.1/1605, intron 1 of 2)	uc021wyk.1	4619	ENSG00000173402	DAG1	dystroglycan 1	3
chr3	52746517	52747123	0.517603	0.000446988	0.00817247	Intron (uc003dfq.4/6787, intron 15 of 15)	uc010hmm.1	-6469	ENSG00000016864	GLT8D1	glycosyltransferase 8 domain containing 1	3
chr3	56702187	56702725	-0.515795	0.00931662	0.0611628	Exon (uc003did.4/23272, exon 6 of 23)	uc003dic.4	-4113	ENSG00000163946	TASOR	transcription activation suppressor	4
chr3	60563210	60564182	-0.698346	7.32016321881023e-06	0.000542849	Intron (uc003dkx.4/2272, intron 4 of 9)	uc003dkx.4	672951	ENSG00000189283	FHIT	fragile histidine triad diadenosine triphosphatase	4
chr3	66753643	66754131	-0.838418	4.92624827679436e-06	0.000411262	Distal Intergenic	uc010hoa.3	-202798	ENSG00000144749	LRIG1	leucine rich repeats and immunoglobulin like domains 1	4
chr3	69386861	69387514	-0.612254	0.000197813	0.00476407	Intron (uc003dnv.2/23150, intron 1 of 22)	uc003dnx.1	-16766	ENSG00000114541	FRMD4B	FERM domain containing 4B	4
chr3	69481893	69482622	-0.635371	1.02706577320322e-05	0.000668953	Exon (uc003dnw.2/23150, exon 2 of 5)	uc003dny.3	-46463	ENSG00000114541	FRMD4B	FERM domain containing 4B	4
chr3	87297951	87298522	-1.05872	5.02995155567237e-09	5.0201875320643e-06	Intron (uc003dqp.4/25978, intron 3 of 5)	uc011bgn.2	21538	ENSG00000083937	CHMP2B	charged multivesicular body protein 2B	4
chr3	93783213	93783880	-0.588751	0.000143152	0.00384458	Promoter (1-2kb)	uc003drj.3	-1146	ENSG00000178700	DHFR2	dihydrofolate reductase 2	4
chr4	101016046	101016847	-0.651678	5.13910901829499e-05	0.00192052	Distal Intergenic	uc003hvq.3	94808	ENSG00000145358	DDIT4L	DNA damage inducible transcript 4 like	4
chr4	102022985	102023389	-0.602202	0.000968309	0.0136626	Intron (uc003hvs.2/5530, intron 2 of 12)	uc003hvs.2	245239	ENSG00000138814	PPP3CA	protein phosphatase 3 catalytic subunit alpha	4
chr4	102130837	102131504	-0.63767	0.000363961	0.00715355	Intron (uc003hvs.2/5530, intron 1 of 12)	uc003hvs.2	137124	ENSG00000138814	PPP3CA	protein phosphatase 3 catalytic subunit alpha	4
chr4	102225413	102225957	-0.510704	0.00121608	0.0159577	Intron (uc003hvs.2/5530, intron 1 of 12)	uc003hvs.2	42671	ENSG00000138814	PPP3CA	protein phosphatase 3 catalytic subunit alpha	4
chr4	106471324	106472248	-0.640099	5.14454449489819e-05	0.00192052	Promoter (1-2kb)	uc003hxu.3	-1529	ENSG00000236699	ARHGEF38	Rho guanine nucleotide exchange factor 38	4
chr4	107583484	107584110	-1.04584	8.00119115967212e-07	0.000126285	Distal Intergenic	uc021xqm.1	-294892	ENSG00000250298	GIMD1	GIMAP family P-loop NTPase domain containing 1	4
chr4	112789262	112789711	0.560021	0.000950031	0.0135115	Distal Intergenic	uc003iah.2	-276842	ENSG00000174749	FAM241A	family with sequence similarity 241 member A	3
chr4	119205308	119206071	-0.646091	9.38575482691867e-06	0.000627472	Intron (uc003ica.2/8492, intron 11 of 12)	uc003ibz.1	4963	ENSG00000275994	SNORA24	small nucleolar RNA, H/ACA box 24	4
chr4	122185980	122186761	-0.706466	0.000346222	0.00691507	Distal Intergenic	uc021xrj.1	-37359	ENSG00000050730	TNIP3	TNFAIP3 interacting protein 3	4
chr4	123181451	123182201	-0.722614	1.30680230574239e-05	0.000779834	Intron (uc003ieh.3/84162, intron 40 of 83)	uc003iel.1	5491	ENSG00000138688	BLTP1	bridge-like lipid transfer protein family member 1	4
chr4	123739878	123740645	0.551306	9.75243963882376e-05	0.0029443	Distal Intergenic	uc003iev.1	-7218	ENSG00000138685	FGF2	fibroblast growth factor 2	3
chr4	124118280	124118985	-0.636372	4.02584501564253e-05	0.00165591	Intron (uc003iez.4/166378, intron 14 of 15)	uc003ifa.4	-198965	ENSG00000164056	SPRY1	sprouty RTK signaling antagonist 1	4
chr4	129910360	129910901	-0.613053	0.000152006	0.0040048	Intron (uc003igo.2/132320, intron 2 of 14)	uc003igo.2	7539	ENSG00000151466	SCLT1	sodium channel and clathrin linker 1	4
chr4	140043506	140044091	0.510564	0.00373013	0.0334745	Intron (uc003ihp.1/1998, intron 3 of 8)	uc003ihp.1	16560	ENSG00000109381	ELF2	E74 like ETS transcription factor 2	3
chr4	144117234	144117775	0.572699	0.00116251	0.0154842	Intron (uc003ija.4/84640, intron 3 of 8)	uc003ijc.3	11164	ENSG00000170185	USP38	ubiquitin specific peptidase 38	3
chr4	148692799	148693408	0.737475	3.05011811944681e-06	0.000298279	Intron (uc003ile.1/79658, intron 1 of 4)	uc021xso.1	-10338	ENSG00000264274	MIR4799	microRNA 4799	3
chr4	14986306	14987198	-0.72578	9.79724872180473e-06	0.000645517	Exon (uc003gng.4/441009, exon 7 of 8)	uc010idu.1	8931	ENSG00000247624	CPEB2-DT	CPEB2 divergent transcript	4
chr4	153610338	153611206	-0.759788	4.90409070994012e-06	0.000411262	Distal Intergenic	uc003imw.2	-9021	ENSG00000170006	TMEM154	transmembrane protein 154	4
chr4	15586216	15586998	-0.574273	0.000256708	0.00566026	Intron (uc010idv.2/57545, intron 31 of 37)	uc003goa.1	46694	ENSG00000048342	CC2D2A	coiled-coil and C2 domain containing 2A	4
chr4	15660987	15661450	-0.702698	4.23606345928917e-05	0.00170433	Distal Intergenic	uc010idy.2	-3952	ENSG00000118564	FBXL5	F-box and leucine rich repeat protein 5	4
chr4	166208926	166209786	-0.569698	0.000441201	0.00812796	Intron (uc003irb.3/11275, intron 5 of 14)	uc003ird.3	-7751	ENSG00000229894	GK3	glycerol kinase 3	4
chr4	16664077	16664663	-0.744831	8.51664182741714e-05	0.00270121	Intron (uc003goz.3/9079, intron 2 of 7)	uc011bxi.2	11273	ENSG00000169744	LDB2	LIM domain binding 2	4
chr4	172157109	172157714	-1.08092	2.14425427785299e-08	1.37207268438185e-05	Distal Intergenic	uc003isu.2	195356	ENSG00000248872	LINC02431	long intergenic non-protein coding RNA 2431	4
chr4	176866718	176867426	-0.722234	4.8232642743183e-05	0.00184732	Intron (uc003iug.4/2823, intron 1 of 7)	uc003iug.4	56416	ENSG00000150625	GPM6A	glycoprotein M6A	4
chr4	178228478	178229121	-0.568056	0.000652947	0.0105309	Promoter (1-2kb)	uc010irs.3	-1870	ENSG00000109674	NEIL3	nei like DNA glycosylase 3	4
chr4	185169450	185170111	-0.721512	0.000121607	0.00344747	Distal Intergenic	uc003iwc.3	-30336	ENSG00000164303	ENPP6	ectonucleotide pyrophosphatase/phosphodiesterase 6	4
chr4	185225859	185226487	-0.789509	4.29832567121096e-06	0.000380834	Distal Intergenic	uc003iwd.2	48643	ENSG00000180712	LINC02363	long intergenic non-protein coding RNA 2363	4
chr4	24544507	24545462	-0.554147	0.00149356	0.0181365	Exon (uc003gqx.3/1665, exon 7 of 14)	uc003gqw.3	-3734	ENSG00000109606	DHX15	DEAH-box helicase 15	4
chr4	2539605	2540308	0.689439	7.56678521497137e-09	6.75713919696944e-06	Distal Intergenic	uc010ick.3	-57520	ENSG00000125386	FAM193A	family with sequence similarity 193 member A	3
chr4	25402935	25403720	-0.628959	3.11166562793562e-05	0.00137668	Intron (uc003gro.3/29945, intron 16 of 28)	uc003grq.3	-10820	ENSG00000053900	ANAPC4	anaphase promoting complex subunit 4	4
chr4	26251400	26252056	-0.742069	2.38272065454017e-05	0.00114863	Distal Intergenic	uc003grx.2	-69276	ENSG00000168214	RBPJ	recombination signal binding protein for immunoglobulin kappa J region	4
chr4	26764864	26765468	-0.644107	0.000629634	0.010282	Distal Intergenic	uc003gsg.4	-96845	ENSG00000109689	STIM2	stromal interaction molecule 2	4
chr4	3040399	3041169	0.561145	6.64370645897149e-06	0.000507181	Intron (uc003ggn.1/2868, intron 15 of 15)	uc021xku.1	35072	NA	HTT-AS	HTT antisense RNA	3
chr4	36268584	36269197	-0.868786	1.38776399360234e-06	0.000176376	Intron (uc003gss.3/uc003gss.3, intron 3 of 4)	uc011bxy.3	-14040	ENSG00000197057	DTHD1	death domain containing 1	4
chr4	3741814	3742656	-0.670756	0.00185578	0.0209774	Distal Intergenic	uc003ghm.3	-25640	ENSG00000184160	ADRA2C	adrenoceptor alpha 2C	4
chr4	37781767	37782418	-0.512468	0.00304229	0.0293037	Distal Intergenic	uc011bya.1	-45864	ENSG00000169299	PGM2	phosphoglucomutase 2	4
chr4	39163483	39164121	-0.767352	2.02925923823246e-05	0.00103135	Distal Intergenic	uc010ifl.1	-19903	ENSG00000157796	WDR19	WD repeat domain 19	4
chr4	42504503	42505372	-0.548066	0.00141041	0.0175445	Intron (uc003gwq.2/10396, intron 2 of 13)	uc003gwq.2	3799	ENSG00000124406	ATP8A1	ATPase phospholipid transporting 8A1	4
chr4	54779852	54780349	-0.723286	2.89030384708505e-05	0.00131298	Intron (uc003haa.3/5156, intron 12 of 23)	uc011bzv.3	73100	NA	RPL21P44	ribosomal protein L21 pseudogene 44	4
chr4	70617047	70617621	-0.66456	0.000179452	0.00445792	Intron (uc003hen.3/27284, intron 3 of 7)	uc003hen.3	8809	ENSG00000173597	SULT1B1	sulfotransferase family 1B member 1	4
chr4	7202426	7203343	0.664264	1.58075920289033e-07	4.25726053895877e-05	Intron (uc003gkb.4/57537, intron 1 of 26)	uc003gkb.4	8052	ENSG00000184985	SORCS2	sortilin related VPS10 domain containing receptor 2	3
chr4	73257234	73257804	0.564297	0.000536178	0.00932104	Intron (uc003hgk.2/9508, intron 4 of 21)	uc003hgl.3	-79262	ENSG00000156140	ADAMTS3	ADAM metallopeptidase with thrombospondin type 1 motif 3	3
chr4	74848740	74849409	-0.551016	0.00161387	0.0190686	Promoter (<=1kb)	uc003hhi.3	-899	ENSG00000163737	PF4	platelet factor 4	4
chr4	74876743	74877446	-0.875338	2.08344807848841e-07	4.90826166833875e-05	Distal Intergenic	uc003hhk.4	-12297	ENSG00000163735	CXCL5	C-X-C motif chemokine ligand 5	4
chr4	75960750	75961345	-0.700506	8.47069348182756e-05	0.00269383	Intron (uc003hih.2/25849, intron 3 of 3)	uc003hih.2	102465	ENSG00000169116	PARM1	prostate androgen-regulated mucin-like protein 1	4
chr4	76740973	76741597	-0.591026	0.000793286	0.0120122	Distal Intergenic	uc003hiw.3	62323	ENSG00000138768	USO1	USO1 vesicle transport factor	4
chr4	78058337	78059280	-0.567342	0.00107317	0.0146784	Distal Intergenic	uc003hkq.4	-19077	ENSG00000138764	CCNG2	cyclin G2	4
chr4	79308305	79309213	-0.51781	0.00165027	0.0193171	Exon (uc003hkw.3/80144, exon 29 of 42)	uc010ijj.2	-30890	ENSG00000138759	FRAS1	Fraser extracellular matrix complex subunit 1	4
chr4	83000198	83001152	-0.716411	0.00143337	0.0176936	Distal Intergenic	uc003hml.1	291585	ENSG00000138668	HNRNPD	heterogeneous nuclear ribonucleoprotein D	4
chr4	84378431	84378940	-0.612392	0.000191172	0.00464701	Promoter (1-2kb)	uc003hor.4	1313	ENSG00000163319	MRPS18C	mitochondrial ribosomal protein S18C	4
chr4	86397100	86397885	-0.59408	0.000527017	0.00921845	Promoter (<=1kb)	uc003hpk.3	816	ENSG00000138639	ARHGAP24	Rho GTPase activating protein 24	4
chr4	86952517	86953011	-0.570467	0.000177964	0.0044307	Exon (uc003hpn.3/5602, exon 4 of 6)	uc003hpn.3	67419	ENSG00000109339	MAPK10	mitogen-activated protein kinase 10	4
chr4	88237963	88238567	-0.677835	5.90834355707073e-05	0.00209065	Exon (uc003hqo.2/345275, exon 3 of 7)	uc003hqo.2	5489	ENSG00000170509	HSD17B13	hydroxysteroid 17-beta dehydrogenase 13	4
chr4	88817723	88818631	-0.855356	1.6538219029083e-07	4.31698403486847e-05	Distal Intergenic	uc021xpx.1	61868	ENSG00000152595	MEPE	matrix extracellular phosphoglycoprotein	4
chr4	89737337	89738151	-0.555815	0.00135569	0.0171785	Intron (uc003hsb.2/10144, intron 1 of 17)	uc003hsb.2	6361	ENSG00000138640	FAM13A	family with sequence similarity 13 member A	4
chr4	91251471	91252247	-0.52824	0.000266275	0.0057996	Intron (uc010ikv.2/401145, intron 3 of 9)	uc003hsw.3	95289	ENSG00000184305	CCSER1	coiled-coil serine rich protein 1	4
chr5	101615989	101616560	-0.563299	0.000914915	0.0131498	Intron (uc003knm.3/353189, intron 2 of 12)	uc003knm.3	15693	ENSG00000173930	SLCO4C1	solute carrier organic anion transporter family member 4C1	4
chr5	102886223	102886667	-0.722135	0.000471009	0.00852892	3' UTR	uc003koi.3	11823	ENSG00000112874	NUDT12	nudix hydrolase 12	4
chr5	107407148	107407976	-0.607441	0.00117836	0.0156259	Intron (uc011cvc.2/64839, intron 6 of 8)	uc003kon.4	295678	ENSG00000145743	FBXL17	F-box and leucine rich repeat protein 17	4
chr5	107535179	107536125	-0.51756	0.00121541	0.0159577	Intron (uc011cvc.2/64839, intron 5 of 8)	uc003kon.4	167529	ENSG00000145743	FBXL17	F-box and leucine rich repeat protein 17	4
chr5	107645797	107646593	-0.510012	0.00273124	0.0271476	Intron (uc011cvc.2/64839, intron 4 of 8)	uc003kon.4	57061	ENSG00000145743	FBXL17	F-box and leucine rich repeat protein 17	4
chr5	107647209	107647987	-0.605046	9.07405981238689e-05	0.00281503	Intron (uc011cvc.2/64839, intron 4 of 8)	uc003kon.4	55667	ENSG00000145743	FBXL17	F-box and leucine rich repeat protein 17	4
chr5	107657531	107658470	-0.558685	0.000235391	0.0053645	Intron (uc011cvc.2/64839, intron 4 of 8)	uc003kon.4	45184	ENSG00000145743	FBXL17	F-box and leucine rich repeat protein 17	4
chr5	107673017	107673589	-0.796377	4.32565827303048e-05	0.0017269	Intron (uc011cvc.2/64839, intron 4 of 8)	uc003kon.4	30065	ENSG00000145743	FBXL17	F-box and leucine rich repeat protein 17	4
chr5	110080260	110081240	-0.628726	7.05013664695897e-05	0.00238762	Intron (uc011cvi.2/91137, intron 3 of 7)	uc003koz.3	5506	ENSG00000164209	SLC25A46	solute carrier family 25 member 46	4
chr5	110089319	110089848	-0.549483	0.00320781	0.0303722	Intron (uc011cvi.2/91137, intron 5 of 7)	uc003koz.3	14565	ENSG00000164209	SLC25A46	solute carrier family 25 member 46	4
chr5	110452426	110452919	-0.792085	0.000107278	0.00313286	Intron (uc003kpd.3/134430, intron 16 of 22)	uc010jbu.3	24556	ENSG00000134987	WDR36	WD repeat domain 36	4
chr5	112353901	112354453	-0.587691	0.000739012	0.0114458	3' UTR	uc011cwa.2	41494	ENSG00000172795	DCP2	decapping mRNA 2	4
chr5	11246570	11247532	0.527167	0.000271934	0.00585991	Intron (uc011cmx.1/1501, intron 3 of 16)	uc011cmx.1	137809	ENSG00000169862	CTNND2	catenin delta 2	3
chr5	112901283	112901754	-0.518759	0.00190666	0.0212982	Exon (uc003kqn.3/64848, exon 21 of 30)	uc003kqn.3	51892	ENSG00000047188	YTHDC2	YTH N6-methyladenosine RNA binding protein C2	4
chr5	114192735	114193724	-0.587957	0.00031081	0.0063745	Distal Intergenic	uc011cwc.2	311934	ENSG00000152503	TRIM36	tripartite motif containing 36	4
chr5	115208624	115209221	-0.94953	2.09941043867602e-07	4.90826166833875e-05	Intron (uc003krk.3/1176, intron 4 of 6)	uc003krl.3	31005	ENSG00000177879	AP3S1	adaptor related protein complex 3 subunit sigma 1	4
chr5	115228642	115229447	-0.849226	2.21869550009274e-05	0.00110233	Intron (uc003krk.3/1176, intron 4 of 6)	uc003krl.3	51023	ENSG00000177879	AP3S1	adaptor related protein complex 3 subunit sigma 1	4
chr5	115328401	115329346	-1.034	1.07588930217174e-08	8.84876407305732e-06	Promoter (1-2kb)	uc003krq.3	-1728	ENSG00000172901	LVRN	laeverin	4
chr5	115561419	115562333	-0.88765	5.32032501007561e-07	9.60318664318648e-05	Intron (uc003krt.1/51397, intron 5 of 6)	uc003krt.1	140692	ENSG00000145781	COMMD10	COMM domain containing 10	4
chr5	118230641	118231240	-0.893388	1.76558278871511e-06	0.000208032	Intron (uc003ksa.3/285605, intron 4 of 5)	uc021ycv.1	-79041	ENSG00000283498	MIR1244-2	microRNA 1244-2	4
chr5	119603612	119604362	-0.596641	0.000854832	0.0126012	Distal Intergenic	uc003ksp.3	-195657	ENSG00000184838	PRR16	proline rich 16	4
chr5	122290040	122290765	-0.593177	0.000682955	0.0108044	Intron (uc003ktf.2/28966, intron 3 of 5)	uc003kth.3	81660	ENSG00000168938	PPIC	peptidylprolyl isomerase C	4
chr5	124214935	124215903	-0.690532	1.43802630901981e-06	0.000180066	Distal Intergenic	uc003ktt.1	-130435	ENSG00000168916	ZNF608	zinc finger protein 608	4
chr5	126065790	126066534	-0.724652	8.965552543031e-05	0.0027963	Distal Intergenic	uc003kud.2	-45781	ENSG00000113368	LMNB1	lamin B1	4
chr5	126986385	126987309	-0.556189	0.000463872	0.00843119	Promoter (1-2kb)	uc003kum.4	-1398	ENSG00000205279	CTXN3	cortexin 3	4
chr5	130916037	130916840	-0.62152	0.00011908	0.00339284	Intron (uc003kvn.2/51735, intron 4 of 27)	uc003kvn.2	54089	ENSG00000158987	RAPGEF6	Rap guanine nucleotide exchange factor 6	4
chr5	131930416	131930894	-0.705371	0.000363737	0.00715355	Exon (uc003kxh.3/10111, exon 12 of 25)	uc003kxi.3	37800	ENSG00000113522	RAD50	RAD50 double strand break repair protein	4
chr5	137936594	137937097	0.503898	0.000903272	0.0130488	Distal Intergenic	uc011cyw.2	-25276	ENSG00000113013	HSPA9	heat shock protein family A (Hsp70) member 9	3
chr5	139264892	139265353	0.610534	0.000670258	0.0106753	Intron (uc003lev.2/9542, intron 2 of 10)	uc003leu.1	89486	ENSG00000146005	PSD2	pleckstrin and Sec7 domain containing 2	3
chr5	139565554	139566543	-0.867038	1.77571547242764e-08	1.15879093925691e-05	Intron (uc003lfd.3/84418, intron 1 of 2)	uc010jfi.3	10901	ENSG00000120306	CYSTM1	cysteine rich transmembrane module containing 1	4
chr5	139578830	139579545	-0.592594	8.0481416904946e-05	0.00260846	Intron (uc003lfd.3/84418, intron 2 of 2)	uc010jfi.3	24177	ENSG00000120306	CYSTM1	cysteine rich transmembrane module containing 1	4
chr5	139614966	139615564	-0.519627	0.00172009	0.0198874	Intron (uc003lfd.3/84418, intron 2 of 2)	uc010jfi.3	60313	ENSG00000120306	CYSTM1	cysteine rich transmembrane module containing 1	4
chr5	139926463	139927011	-0.724638	7.72825105955262e-05	0.00253382	Promoter (<=1kb)	uc003lfy.1	-240	ENSG00000243056	EIF4EBP3	eukaryotic translation initiation factor 4E binding protein 3	4
chr5	142663871	142664721	-0.540625	0.00115556	0.015438	Intron (uc003lmy.3/2908, intron 7 of 8)	uc031slp.1	115696	ENSG00000113580	NR3C1	nuclear receptor subfamily 3 group C member 1	4
chr5	145318710	145319640	-0.534288	0.000357561	0.00708731	Promoter (1-2kb)	uc011dbl.1	1324	ENSG00000156463	SH3RF2	SH3 domain containing ring finger 2	4
chr5	146747138	146748106	-0.772327	2.67556947832149e-05	0.00125231	Intron (uc003lom.2/202374, intron 8 of 10)	uc003lon.1	85154	ENSG00000113657	DPYSL3	dihydropyrimidinase like 3	4
chr5	149527467	149527983	0.52107	0.000242832	0.0054463	Intron (uc003lro.3/5159, intron 1 of 22)	uc003lro.3	7439	ENSG00000113721	PDGFRB	platelet derived growth factor receptor beta	3
chr5	157051888	157052725	-0.628458	0.000148851	0.00394617	3' UTR	uc003lxb.1	26703	ENSG00000039600	SOX30	SRY-box transcription factor 30	4
chr5	158642469	158643142	-0.644521	4.09296788508353e-05	0.00167137	Distal Intergenic	uc010jiq.2	-5408	ENSG00000145860	RNF145	ring finger protein 145	4
chr5	159278081	159278635	-0.589734	0.00238141	0.0247582	Distal Intergenic	uc003lxt.1	-65105	ENSG00000170214	ADRA1B	adrenoceptor alpha 1B	4
chr5	159687079	159687745	0.541024	7.45596104842472e-06	0.000546459	Intron (uc003lyb.1/79616, intron 4 of 6)	uc003lya.1	30642	ENSG00000170231	FABP6	fatty acid binding protein 6	3
chr5	162936269	162936941	-0.506542	0.000787938	0.0119579	Intron (uc003lzj.4/27430, intron 1 of 6)	uc003lzk.4	3735	ENSG00000038274	MAT2B	methionine adenosyltransferase 2 non-catalytic beta subunit	4
chr5	164447159	164448094	-0.919515	6.4210172561151e-08	2.4760318132842e-05	Distal Intergenic	uc003lzm.4	1502696	ENSG00000038274	MAT2B	methionine adenosyltransferase 2 non-catalytic beta subunit	4
chr5	169722000	169722752	-0.536326	0.00171791	0.0198799	Promoter (2-3kb)	uc003man.1	2070	ENSG00000043462	LCP2	lymphocyte cytosolic protein 2	4
chr5	175319426	175319979	-0.912336	6.01951352598662e-08	2.40313143518624e-05	Distal Intergenic	uc003mdf.1	20925	ENSG00000145920	CPLX2	complexin 2	4
chr5	17713468	17714236	-0.560159	0.00431589	0.0369296	Distal Intergenic	uc003jga.3	-326049	ENSG00000250822	LINC02111	long intergenic non-protein coding RNA 2111	4
chr5	178023134	178023844	-0.520972	0.00124444	0.0162068	Distal Intergenic	uc021yiz.1	-5578	ENSG00000050767	COL23A1	collagen type XXIII alpha 1 chain	4
chr5	178996549	178997289	0.604163	8.58056015294396e-06	0.000596665	Intron (uc003mka.2/80230, intron 5 of 17)	uc003mkc.2	9856	ENSG00000176783	RUFY1	RUN and FYVE domain containing 1	3
chr5	36561482	36562408	-0.748043	7.85515822473879e-06	0.000562753	Distal Intergenic	uc021xxn.1	-44049	ENSG00000079215	SLC1A3	solute carrier family 1 member 3	4
chr5	37436374	37436980	-0.504712	0.00719415	0.0517875	Intron (uc010iva.1/55100, intron 5 of 11)	uc003jkv.3	56962	ENSG00000082068	WDR70	WD repeat domain 70	4
chr5	39947945	39948685	-0.641773	1.88421048810355e-05	0.000979155	Distal Intergenic	uc003jlx.3	-522610	ENSG00000153071	DAB2	DAB adaptor protein 2	4
chr5	40585513	40586235	-0.68152	3.03321075192915e-05	0.00135853	Distal Intergenic	uc003jlz.3	-93797	ENSG00000171522	PTGER4	prostaglandin E receptor 4	4
chr5	42972242	42972966	0.657255	8.65113667002521e-08	2.93567671760635e-05	Distal Intergenic	uc003jnc.3	45947	ENSG00000177738	ANXA2R-OT1	ANXA2R overlapping transcript 1	3
chr5	44811684	44812430	-0.545514	0.000654274	0.0105395	Promoter (1-2kb)	uc003joi.1	1739	ENSG00000112996	MRPS30	mitochondrial ribosomal protein S30	4
chr5	484528	485280	0.54006	2.72071219143245e-06	0.00027396	Exon (uc003jbe.2/6550, exon 4 of 17)	uc031sim.1	-11448	ENSG00000188242	SLC9A3-OT1	SLC9A3 3' UTR overlapping transcript 1	3
chr5	49730677	49731559	-0.606573	0.00262886	0.0264712	Intron (uc003jom.3/133418, intron 1 of 8)	uc003jom.3	5675	ENSG00000170571	EMB	embigin	4
chr5	50029416	50030172	-0.702839	0.00018923	0.00462633	Intron (uc003jon.4/79668, intron 3 of 26)	uc003jop.3	66644	ENSG00000151883	PARP8	poly(ADP-ribose) polymerase family member 8	4
chr5	50045139	50045926	-0.611012	5.6506639380596e-05	0.00203154	Intron (uc003jon.4/79668, intron 3 of 26)	uc003jop.3	82367	ENSG00000151883	PARP8	poly(ADP-ribose) polymerase family member 8	4
chr5	50119505	50120058	-0.555935	0.000644963	0.0104719	Intron (uc003jon.4/79668, intron 18 of 26)	uc003jop.3	156733	ENSG00000151883	PARP8	poly(ADP-ribose) polymerase family member 8	4
chr5	53853062	53853538	-0.671973	0.000446265	0.00817046	Distal Intergenic	uc003jpi.4	39469	ENSG00000178996	SNX18	sorting nexin 18	4
chr5	56233195	56233780	-0.559373	0.000254009	0.00562633	5' UTR	uc003jqz.1	3180	ENSG00000155545	MIER3	MIER family member 3	4
chr5	56245713	56246321	-0.573041	0.00227231	0.0239616	Promoter (1-2kb)	uc003jra.1	1633	ENSG00000155545	MIER3	MIER family member 3	4
chr5	58339996	58340795	-0.635493	0.000199445	0.00478977	Intron (uc003jrv.2/5144, intron 5 of 14)	uc003jru.3	-4657	ENSG00000113448	PDE4D	phosphodiesterase 4D	4
chr5	58638498	58639001	-0.705498	3.78414017558517e-05	0.00157697	Intron (uc003jrw.2/5144, intron 1 of 14)	uc003jrw.2	13726	ENSG00000113448	PDE4D	phosphodiesterase 4D	4
chr5	59214318	59214826	-0.894529	2.29038748083699e-05	0.00112153	Intron (uc003jsb.3/5144, intron 3 of 16)	uc003jsa.2	-24697	ENSG00000113448	PDE4D	phosphodiesterase 4D	4
chr5	59418904	59419615	-0.947301	1.24647173198455e-05	0.000755317	Intron (uc003jsb.3/5144, intron 2 of 16)	uc003jse.1	138771	ENSG00000113448	PDE4D	phosphodiesterase 4D	4
chr5	59441722	59442570	-0.670416	4.52590747524427e-05	0.0017817	Intron (uc003jsb.3/5144, intron 2 of 16)	uc003jse.1	115816	ENSG00000113448	PDE4D	phosphodiesterase 4D	4
chr5	59515105	59515797	-0.79707	0.000106446	0.00312197	Intron (uc003jsb.3/5144, intron 1 of 16)	uc003jse.1	42589	ENSG00000113448	PDE4D	phosphodiesterase 4D	4
chr5	59517604	59518346	-0.665464	0.000293235	0.00612299	Intron (uc003jsb.3/5144, intron 1 of 16)	uc003jse.1	40040	ENSG00000113448	PDE4D	phosphodiesterase 4D	4
chr5	59543754	59544308	-0.634118	0.000276814	0.00591596	Intron (uc003jsb.3/5144, intron 1 of 16)	uc003jse.1	14078	ENSG00000113448	PDE4D	phosphodiesterase 4D	4
chr5	59581732	59582524	-0.618431	0.000106658	0.00312241	Intron (uc003jsb.3/5144, intron 1 of 16)	uc003jse.1	-23346	ENSG00000113448	PDE4D	phosphodiesterase 4D	4
chr5	61814366	61814955	-0.569049	0.000261199	0.00572948	Intron (uc003jtc.3/51194, intron 20 of 29)	uc003jtd.1	13681	ENSG00000086200	IPO11	importin 11	4
chr5	64120367	64121328	-0.613295	0.0001349	0.00370964	Intron (uc003jtm.3/10283, intron 10 of 10)	uc010iwt.1	55612	ENSG00000153015	CWC27	CWC27 spliceosome associated cyclophilin	4
chr5	64198524	64199416	-0.97666	1.24864826874262e-10	4.23716303515121e-07	Intron (uc003jtn.1/10283, intron 11 of 13)	uc010iwt.1	133769	ENSG00000153015	CWC27	CWC27 spliceosome associated cyclophilin	4
chr5	66709447	66710176	-0.640205	0.000151331	0.00399632	Distal Intergenic	uc003juy.2	-216830	ENSG00000134061	CD180	CD180 molecule	4
chr5	6767115	6767703	0.526073	0.000999811	0.0139965	Distal Intergenic	uc010itl.1	21014	ENSG00000112941	TENT4A	terminal nucleotidyltransferase 4A	3
chr5	68609032	68609777	-0.506151	0.000599321	0.00996267	Intron (uc003jvv.1/202243, intron 2 of 10)	uc003jvv.1	6630	ENSG00000183323	CCDC125	coiled-coil domain containing 125	4
chr5	72170261	72170943	-0.623275	0.000280651	0.00597841	Intron (uc011csi.1/3842, intron 5 of 8)	uc021yal.1	-3475	ENSG00000263593	MIR4804	microRNA 4804	4
chr5	73353954	73354439	0.618014	0.000130897	0.00363492	Distal Intergenic	uc003kda.4	172279	ENSG00000214944	ARHGEF28	Rho guanine nucleotide exchange factor 28	3
chr5	74343878	74344692	0.554647	1.70416821996165e-05	0.000920902	Distal Intergenic	uc003kdn.3	-17154	ENSG00000176928	GCNT4	glucosaminyl (N-acetyl) transferase 4	3
chr5	74746878	74747408	-0.508841	0.00176808	0.0202764	Intron (uc003kds.3/10087, intron 3 of 16)	uc003kds.3	60046	ENSG00000113163	CERT1	ceramide transporter 1	4
chr5	76100194	76100869	0.530406	2.26618691265466e-05	0.00111289	Distal Intergenic	uc003keo.3	-13964	ENSG00000164251	F2RL1	F2R like trypsin receptor 1	3
chr5	76449260	76449858	-0.562919	0.00152354	0.0183398	Distal Intergenic	uc003kfa.3	-56848	ENSG00000113231	PDE8B	phosphodiesterase 8B	4
chr5	76449863	76450807	-0.881349	1.69132162172287e-07	4.35135536022604e-05	Distal Intergenic	uc003kfa.3	-55899	ENSG00000113231	PDE8B	phosphodiesterase 8B	4
chr5	77262082	77262797	-0.687496	0.000103177	0.0030542	Distal Intergenic	uc003kfi.1	-189897	ENSG00000171530	TBCA	tubulin folding cofactor A	4
chr5	79664999	79665853	-0.627871	0.000131693	0.00365104	Distal Intergenic	uc010jaj.1	-17214	NA	CRSP8P	mediator complex subunit 27 pseudogene	4
chr5	79904779	79905372	-0.755369	0.000100833	0.00300351	Distal Intergenic	uc010jan.3	-38475	ENSG00000189127	ANKRD34B	ankyrin repeat domain 34B	4
chr5	79984136	79985115	-0.6549	9.31573626085456e-05	0.00286082	Intron (uc003kgz.4/4437, intron 8 of 23)	uc011ctm.2	-33336	ENSG00000228716	DHFR	dihydrofolate reductase	4
chr5	80593261	80593784	-0.902333	1.43280974684459e-06	0.000180066	Intron (uc011cto.1/26829, intron 1 of 1)	uc003khe.2	3604	ENSG00000247572	CKMT2-AS1	CKMT2 antisense RNA 1	4
chr5	86539074	86539602	-0.61416	0.000214008	0.00502222	Intron (uc003kit.3/uc003kit.3, intron 2 of 3)	uc003kiw.3	-24468	ENSG00000145715	RASA1	RAS p21 protein activator 1	4
chr5	86628832	86629389	-0.592652	0.00118667	0.0157054	Exon (uc003kiw.3/5921, exon 4 of 25)	uc011ctw.2	64091	ENSG00000145715	RASA1	RAS p21 protein activator 1	4
chr5	88102985	88103584	0.534176	0.000267529	0.0058017	Intron (uc003kji.2/4208, intron 1 of 8)	uc003kji.2	16160	ENSG00000081189	MEF2C	myocyte enhancer factor 2C	3
chr5	90409766	90410423	-0.759519	5.5799076201828e-05	0.0020208	Intron (uc003kjt.4/84059, intron 87 of 89)	uc003kjx.3	214687	ENSG00000164199	ADGRV1	adhesion G protein-coupled receptor V1	4
chr5	90485537	90486418	-0.751646	1.69190560360334e-06	0.000203593	Distal Intergenic	uc003kka.4	-189746	ENSG00000281357	ARRDC3-AS1	ARRDC3 antisense RNA 1	4
chr5	93883858	93884462	-0.983574	6.84616251992749e-08	2.6103109994519e-05	Intron (uc011cuk.2/285600, intron 2 of 20)	uc011cuk.2	69847	ENSG00000185261	KIAA0825	KIAA0825	4
chr5	94616108	94616941	0.52021	4.97390762254572e-05	0.00188672	Intron (uc003kkx.2/79772, intron 1 of 22)	uc003kkx.2	3338	ENSG00000175471	MCTP1	multiple C2 and transmembrane domain containing 1	3
chr5	95595312	95595979	-0.533415	0.00466784	0.0388517	Distal Intergenic	uc010jbi.2	152710	ENSG00000175426	PCSK1	proprotein convertase subtilisin/kexin type 1	4
chr5	95956945	95957836	-0.555209	0.000658563	0.010571	Distal Intergenic	uc003klt.3	-39905	ENSG00000153113	CAST	calpastatin	4
chr5	95981672	95982175	-0.624117	0.000371474	0.0072448	Distal Intergenic	uc003klt.3	-15566	ENSG00000153113	CAST	calpastatin	4
chr5	96370740	96371484	-0.652884	0.0001676	0.0042509	Distal Intergenic	uc003kmw.1	76584	ENSG00000113441	LNPEP	leucyl and cystinyl aminopeptidase	4
chr5	98255042	98255568	-0.654586	3.22280051442015e-05	0.00140388	Intron (uc003knf.3/1105, intron 1 of 34)	uc003knf.3	6670	ENSG00000153922	CHD1	chromodomain helicase DNA binding protein 1	4
chr6	105158749	105159504	-0.527584	0.00131968	0.016848	Distal Intergenic	uc010kcx.1	73690	ENSG00000085382	HACE1	HECT domain and ankyrin repeat containing E3 ubiquitin protein ligase 1	4
chr6	107962557	107963351	-0.575779	0.000554508	0.00949378	Intron (uc003prx.3/55084, intron 6 of 6)	uc003pry.4	90248	ENSG00000146285	SCML4	Scm polycomb group protein like 4	4
chr6	109394891	109395483	-0.840046	6.37808361701275e-06	0.000495945	Intron (uc003psu.3/27244, intron 1 of 9)	uc003psu.3	20225	ENSG00000080546	SESN1	sestrin 1	4
chr6	109653724	109654552	-0.565907	0.000904623	0.0130517	Distal Intergenic	uc010kdm.1	38218	ENSG00000203799	CCDC162P	coiled-coil domain containing 162, pseudogene	4
chr6	110151779	110152339	-0.723458	4.35267372022722e-05	0.00173565	Distal Intergenic	uc011eau.1	139355	ENSG00000112367	FIG4	FIG4 phosphoinositide 5-phosphatase	4
chr6	110941787	110942476	-0.586012	0.000695769	0.010956	Exon (uc011eax.1/23097, exon 9 of 10)	uc011eax.1	22045	ENSG00000155111	CDK19	cyclin dependent kinase 19	4
chr6	110973570	110974225	-0.60153	0.000136384	0.00373531	Intron (uc003puh.1/23097, intron 4 of 12)	uc011eax.1	-9049	ENSG00000155111	CDK19	cyclin dependent kinase 19	4
chr6	111139984	111140949	-0.510827	0.000415343	0.00781711	Intron (uc011eay.1/262, intron 1 of 8)	uc003pui.1	-3147	ENSG00000155111	CDK19	cyclin dependent kinase 19	4
chr6	111768172	111768707	-0.509366	0.00196071	0.0216689	Intron (uc003pux.4/5980, intron 3 of 33)	uc003pux.4	35725	ENSG00000009413	REV3L	REV3 like, DNA directed polymerase zeta catalytic subunit	4
chr6	112121014	112121840	0.506071	3.99574777816767e-06	0.000363517	Intron (uc003pvk.3/2534, intron 2 of 13)	uc003pvj.3	-5930	ENSG00000010810	FYN	FYN proto-oncogene, Src family tyrosine kinase	3
chr6	113807776	113808406	-0.643332	0.000387316	0.00745472	Distal Intergenic	uc003pvy.4	-370121	ENSG00000277443	MARCKS	myristoylated alanine rich protein kinase C substrate	4
chr6	114214836	114215564	-0.53432	0.000345584	0.00690858	Distal Intergenic	uc003pwb.2	-9987	ENSG00000175967	LINC02880	long intergenic non-protein coding RNA 2880	4
chr6	11509536	11510284	-1.10383	4.79221053895832e-10	8.41438028417775e-07	Intron (uc003mzz.1/uc003mzz.1, intron 4 of 4)	uc010jpa.4	-28176	ENSG00000205269	TMEM170B	transmembrane protein 170B	4
chr6	119788978	119789710	-0.689784	4.55351937631091e-05	0.00179049	Intron (uc003pyn.3/285762, intron 3 of 5)	uc003pyn.3	22757	NA	LOC285762	uncharacterized LOC285762	4
chr6	125365490	125366053	-0.653219	0.000410538	0.00776508	Intron (uc003pzr.3/154214, intron 1 of 5)	uc003pzt.3	60976	ENSG00000146373	RNF217	ring finger protein 217	4
chr6	126103421	126104184	-0.544068	0.00111227	0.0150494	Promoter (1-2kb)	uc010kes.3	1114	ENSG00000111912	NCOA7	nuclear receptor coactivator 7	4
chr6	126188596	126189410	-0.507311	0.000166398	0.00424042	Intron (uc003qae.4/135112, intron 4 of 16)	uc003qak.3	-50960	ENSG00000111912	NCOA7	nuclear receptor coactivator 7	4
chr6	126688918	126689636	-0.740467	1.63281416810555e-05	0.000892237	Distal Intergenic	uc003qao.3	27665	ENSG00000203760	CENPW	centromere protein W	4
chr6	127621078	127621645	-0.523001	0.00265559	0.0266928	Intron (uc003qax.3/55862, intron 5 of 5)	uc021zex.1	33095	ENSG00000118518	RNF146	ring finger protein 146	4
chr6	12944734	12945348	0.588396	1.33851316969754e-06	0.000173363	Intron (uc011dir.2/221692, intron 4 of 11)	uc003nai.3	226192	ENSG00000112137	PHACTR1	phosphatase and actin regulator 1	3
chr6	13044715	13045271	0.559849	0.000106973	0.00312663	Intron (uc011dir.2/221692, intron 4 of 11)	uc003nak.1	250547	ENSG00000215022	LOC100130357	uncharacterized LOC100130357	3
chr6	130804110	130804963	-0.551384	0.00418798	0.0362261	Distal Intergenic	uc003qcb.3	45848	ENSG00000164484	TMEM200A	transmembrane protein 200A	4
chr6	13229509	13230484	-0.544443	0.000303768	0.00626498	Exon (uc011dir.2/221692, exon 11 of 12)	uc003nak.1	65334	ENSG00000215022	LOC100130357	uncharacterized LOC100130357	4
chr6	134743590	134744266	-0.669787	1.70426795255389e-05	0.000920902	Distal Intergenic	uc003qet.3	-14588	ENSG00000236700	LINC01010	long intergenic non-protein coding RNA 1010	4
chr6	139177719	139178327	-0.539648	0.00116775	0.0155275	Intron (uc003qif.2/345930, intron 10 of 21)	uc011edq.1	42091	ENSG00000203734	ECT2L	epithelial cell transforming 2 like	4
chr6	140701953	140702850	-0.762355	5.31190229205945e-05	0.00195503	Distal Intergenic	uc021zgd.1	175564	ENSG00000263514	MIR3668	microRNA 3668	4
chr6	140703371	140704159	-0.793367	5.06425897837965e-05	0.00190522	Distal Intergenic	uc021zgd.1	176982	ENSG00000263514	MIR3668	microRNA 3668	4
chr6	144217340	144218191	-0.589326	0.000424028	0.00792344	Intron (uc010khj.3/153918, intron 6 of 9)	uc011edy.2	31767	ENSG00000118491	ZC2HC1B	zinc finger C2HC-type containing 1B	4
chr6	144224167	144224866	-0.610519	0.000446456	0.00817046	Exon (uc010khj.3/153918, exon 8 of 10)	uc011edy.2	38594	ENSG00000118491	ZC2HC1B	zinc finger C2HC-type containing 1B	4
chr6	146234245	146234797	-0.635991	4.83422702359483e-05	0.0018487	Exon (uc003qle.3/257218, exon 24 of 30)	uc003qli.1	13675	ENSG00000146414	SHPRH	SNF2 histone linker PHD RING helicase	4
chr6	147508189	147508693	-0.501796	0.00324329	0.0305716	Intron (uc003qlt.2/729178, intron 1 of 10)	uc003qlz.3	-16801	ENSG00000164506	STXBP5	syntaxin binding protein 5	4
chr6	150702825	150703643	0.537983	0.00210786	0.0227724	Intron (uc003qnu.2/389434, intron 1 of 4)	uc010kik.2	12797	ENSG00000009765	IYD	iodotyrosine deiodinase	3
chr6	151801779	151802509	-0.801774	1.51868517588656e-06	0.000186047	Distal Intergenic	uc003qol.3	-12666	ENSG00000120262	CCDC170	coiled-coil domain containing 170	4
chr6	151873162	151873777	-0.672071	6.08970773845956e-05	0.002137	Intron (uc003qol.3/80129, intron 5 of 10)	uc003qol.3	57987	ENSG00000120262	CCDC170	coiled-coil domain containing 170	4
chr6	152662535	152663443	-0.653194	1.06049939210194e-05	0.000680892	Intron (uc003qot.4/23345, intron 73 of 145)	uc010kiz.4	-7127	ENSG00000131018	SYNE1	spectrin repeat containing nuclear envelope protein 1	4
chr6	152871710	152872664	-0.861622	1.06961629616731e-06	0.000150828	Intron (uc003qot.4/23345, intron 2 of 145)	uc003qox.1	-67326	ENSG00000131018	SYNE1	spectrin repeat containing nuclear envelope protein 1	4
chr6	152909045	152909701	-0.762389	1.03670741811722e-05	0.000672651	Intron (uc003qot.4/23345, intron 2 of 145)	uc003qpa.1	39988	ENSG00000131018	SYNE1	spectrin repeat containing nuclear envelope protein 1	4
chr6	152919093	152919689	0.638684	9.14921989092432e-06	0.000614791	Intron (uc003qot.4/23345, intron 2 of 145)	uc003qpa.1	30000	ENSG00000131018	SYNE1	spectrin repeat containing nuclear envelope protein 1	3
chr6	153603465	153603875	1.28913	0.000494548	0.00883048	Distal Intergenic	uc003qpm.3	-151076	ENSG00000091844	RGS17	regulator of G protein signaling 17	3
chr6	15813275	15814198	-0.671736	6.54896349037832e-06	0.000503929	Distal Intergenic	uc010jph.3	-149986	ENSG00000047579	DTNBP1	dystrobrevin binding protein 1	4
chr6	158780388	158781028	0.532192	5.04741720175162e-05	0.00190522	Intron (uc011efo.2/56995, intron 1 of 7)	uc003qrg.3	46696	ENSG00000130338	TULP4	TUB like protein 4	3
chr6	159087314	159088095	-0.531484	0.000687876	0.0108649	Intron (uc003qro.3/94120, intron 6 of 16)	uc011efq.2	3532	ENSG00000164674	SYTL3	synaptotagmin like 3	4
chr6	160437147	160437838	-0.54201	0.00236515	0.0246193	Intron (uc003qta.3/3482, intron 4 of 47)	uc031sqy.1	-8451	ENSG00000268257	AIRN	antisense of IGF2R non-protein coding RNA	4
chr6	163860175	163860989	0.757244	1.9858758277993e-11	1.16712997953374e-07	Intron (uc003que.3/9444, intron 1 of 5)	uc003quj.3	24500	ENSG00000112531	QKI	QKI, KH domain containing RNA binding	3
chr6	1673809	1674558	-0.657919	5.78273100932836e-05	0.00206342	Intron (uc021ykn.1/2762, intron 9 of 10)	uc003mtp.3	63128	ENSG00000054598	FOXC1	forkhead box C1	4
chr6	20306574	20307155	0.517675	0.00109448	0.0148739	Distal Intergenic	uc011dji.2	-93879	ENSG00000172197	MBOAT1	membrane bound O-acyltransferase domain containing 1	3
chr6	20377446	20378025	-0.578886	0.0019994	0.0219785	Distal Intergenic	uc003ncz.2	-24112	ENSG00000112242	E2F3	E2F transcription factor 3	4
chr6	23520835	23521565	-0.708889	8.39238415687594e-05	0.00268172	Distal Intergenic	uc003ndv.3	-604849	ENSG00000152954	NRSN1	neurensin 1	4
chr6	2656726	2657330	-0.628408	0.000512625	0.00906012	Distal Intergenic	uc003mtw.2	-21428	ENSG00000164385	LINC01600	long intergenic non-protein coding RNA 1600	4
chr6	35797624	35798224	-0.552087	0.000595842	0.00994554	Distal Intergenic	uc003olg.1	24553	ENSG00000197753	LHFPL5	LHFPL tetraspan subfamily member 5	4
chr6	3624159	3625026	0.624599	7.37470495816201e-06	0.000542849	Distal Intergenic	uc003mvt.2	127220	ENSG00000168994	PXDC1	PX domain containing 1	3
chr6	36336608	36337256	-0.53147	0.000539002	0.00933878	Exon (uc003olz.2/51513, exon 6 of 8)	uc003olz.2	18321	ENSG00000010030	ETV7	ETS variant transcription factor 7	4
chr6	42577907	42578853	-0.568103	0.000423646	0.00792066	Intron (uc003osf.3/23304, intron 7 of 11)	uc011dus.2	-3956	ENSG00000024048	UBR2	ubiquitin protein ligase E3 component n-recognin 2	4
chr6	42888901	42889641	0.682717	3.34187781089276e-08	1.74466587130515e-05	Intron (uc011duz.1/171558, intron 1 of 2)	uc021yzp.1	5174	ENSG00000171611	PTCRA	pre T cell antigen receptor alpha	3
chr6	44395129	44395948	-0.65328	4.77194861815372e-05	0.00183804	Intron (uc003oxl.3/988, intron 13 of 15)	uc021zaa.1	-7430	ENSG00000266619	MIR4642	microRNA 4642	4
chr6	44617095	44617757	-0.571073	0.00058378	0.00979238	Distal Intergenic	uc021zaa.1	213717	ENSG00000266619	MIR4642	microRNA 4642	4
chr6	45489932	45490773	-0.612557	2.54863661663728e-06	0.000262874	Intron (uc011dvx.2/860, intron 7 of 8)	uc003oxt.3	100018	ENSG00000124813	RUNX2	RUNX family transcription factor 2	4
chr6	46093144	46094013	-0.684673	5.60655072844707e-05	0.00202612	Distal Intergenic	uc003oxy.3	-3688	ENSG00000001561	ENPP4	ectonucleotide pyrophosphatase/phosphodiesterase 4	4
chr6	46256221	46256661	-0.545933	0.0036461	0.0329762	Intron (uc003oyb.2/10231, intron 1 of 3)	uc003oyb.2	36968	ENSG00000172348	RCAN2	regulator of calcineurin 2	4
chr6	46903710	46904425	-0.553879	0.00101067	0.0140788	Intron (uc003oyq.3/221395, intron 1 of 20)	uc003oyr.2	-13996	ENSG00000069122	ADGRF5	adhesion G protein-coupled receptor F5	4
chr6	52629084	52629578	0.528944	0.000749005	0.0115583	Promoter (<=1kb)	uc003pay.3	-723	ENSG00000244067	GSTA2	glutathione S-transferase alpha 2	3
chr6	53018780	53019535	-0.67774	8.01267862389534e-05	0.00260194	Distal Intergenic	uc010jzr.2	-5156	ENSG00000137270	GCM1	glial cells missing transcription factor 1	4
chr6	64284021	64284790	-0.739621	3.67566069697415e-05	0.00153798	Promoter (2-3kb)	uc003pel.3	2101	ENSG00000112245	PTP4A1	protein tyrosine phosphatase 4A1	4
chr6	64337172	64337762	-0.73374	3.13744267901495e-05	0.00138332	Distal Intergenic	uc003pem.2	-7963	ENSG00000118482	PHF3	PHD finger protein 3	4
chr6	64516597	64517313	-0.771192	3.78744598361871e-05	0.00157697	Intron (uc011dxt.1/346007, intron 16 of 23)	uc003pep.1	160165	ENSG00000118482	PHF3	PHD finger protein 3	4
chr6	671594	672303	-0.558335	0.00334076	0.0312386	Intron (uc003mtd.4/55770, intron 1 of 27)	uc003mtg.3	-14630	ENSG00000188996	HUS1B	HUS1 checkpoint clamp component B	4
chr6	70397175	70397808	-0.789524	3.01777323890959e-05	0.00135636	Intron (uc003pez.3/55788, intron 13 of 14)	uc003pez.3	102749	ENSG00000168216	LMBRD1	LMBR1 domain containing 1	4
chr6	71131140	71132036	-0.681419	0.000701773	0.0110199	Intron (uc003pfh.3/57579, intron 1 of 20)	uc003pfj.3	-4106	ENSG00000082269	FAM135A	family with sequence similarity 135 member A	4
chr6	73517471	73518323	-0.571023	0.00137567	0.0173217	Intron (uc003pgj.4/56479, intron 1 of 8)	uc021zbr.1	159153	ENSG00000266180	MIR4282	microRNA 4282	4
chr6	73622783	73623781	-0.740793	1.21539050162872e-05	0.000741782	Intron (uc003pgj.4/56479, intron 1 of 8)	uc021zbr.1	53695	ENSG00000266180	MIR4282	microRNA 4282	4
chr6	80712667	80713600	-0.51725	0.00199592	0.0219616	Promoter (<=1kb)	uc003pjb.4	-722	ENSG00000112742	TTK	TTK protein kinase	4
chr6	83074806	83075791	-0.561681	0.00339279	0.0315064	Promoter (<=1kb)	uc003pjo.3	845	ENSG00000146242	TPBG	trophoblast glycoprotein	4
chr6	88233416	88234240	-0.764569	1.88371043154585e-05	0.000979155	Intron (uc003pmc.3/57038, intron 10 of 18)	uc011dzj.2	50773	ENSG00000164414	SLC35A1	solute carrier family 35 member A1	4
chr6	88973307	88974271	-0.517676	0.000908239	0.0130871	Distal Intergenic	uc011dzt.2	-97540	ENSG00000118432	CNR1	cannabinoid receptor 1	4
chr6	97541306	97541842	-0.636546	0.000224429	0.00519848	Intron (uc003poy.3/114792, intron 6 of 6)	uc003ppa.2	83230	ENSG00000186231	KLHL32	kelch like family member 32	4
chr6	97613098	97613669	-0.502612	0.00667314	0.0493479	Exon (uc011eaf.2/253714, exon 19 of 23)	uc011eaf.2	116760	ENSG00000146263	MMS22L	MMS22 like, DNA repair protein	4
chr6	97649128	97649846	-0.557717	0.000406988	0.00772413	Intron (uc021zda.1/100302287, intron 1 of 1)	uc011eaf.2	80583	ENSG00000146263	MMS22L	MMS22 like, DNA repair protein	4
chr6	99998148	99998596	-0.577535	0.00148882	0.0180887	Exon (uc003pqd.3/892, exon 8 of 12)	uc003pqd.3	18094	ENSG00000112237	CCNC	cyclin C	4
chr7	102721422	102722118	-0.559299	0.00119536	0.0157834	Intron (uc003vaw.2/83787, intron 2 of 6)	uc011kli.2	6094	ENSG00000170632	ARMC10	armadillo repeat containing 10	4
chr7	104546813	104547546	-0.514631	0.00258274	0.0260997	3' UTR	uc003vch.1	19546	ENSG00000225329	LHFPL3-AS2	LHFPL3 antisense RNA 2	4
chr7	107037384	107037879	-0.556165	0.00152947	0.0183949	Intron (uc003vec.2/10466, intron 7 of 21)	uc003vef.3	-72623	ENSG00000172209	GPR22	G protein-coupled receptor 22	4
chr7	112424427	112425100	-0.671983	2.86071283644681e-05	0.00131006	5' UTR	uc003vgn.3	5378	ENSG00000146802	TMEM168	transmembrane protein 168	4
chr7	115737517	115738083	-0.527638	0.00247168	0.0254163	Intron (uc011kmw.2/22797, intron 3 of 8)	uc011kmw.2	61867	ENSG00000105967	TFEC	transcription factor EC	4
chr7	116769594	116770329	-0.560356	0.000244081	0.00545989	5' UTR	uc003vix.1	9979	ENSG00000004866	ST7	suppression of tumorigenicity 7	4
chr7	120450386	120450883	-0.642543	0.000363236	0.00715355	5' UTR	uc010lkj.3	3331	ENSG00000106025	TSPAN12	tetraspanin 12	4
chr7	127665191	127665791	-0.535459	0.000219509	0.00511496	Intron (uc003vmi.3/27044, intron 16 of 23)	uc003vmk.3	5211	ENSG00000128594	LRRC4	leucine rich repeat containing 4	4
chr7	128319031	128319786	-0.543374	0.000210169	0.00496456	Intron (uc010llm.1/346653, intron 3 of 4)	uc010lln.2	6685	ENSG00000205085	GARIN1A	golgi associated RAB2 interactor 1A	4
chr7	129358742	129359726	-0.547262	0.000182977	0.00452562	Intron (uc003voz.3/4899, intron 9 of 10)	uc031szc.1	-36380	ENSG00000212238	RNA5SP244	RNA, 5S ribosomal pseudogene 244	4
chr7	130904774	130905567	-0.515683	0.00286296	0.0280867	Intron (uc011kpl.2/4289, intron 2 of 18)	uc010lmh.2	-107028	ENSG00000128585	MKLN1	muskelin 1	4
chr7	132173865	132174429	0.598653	1.46613115837125e-06	0.000181576	Exon (uc003vra.4/91584, exon 3 of 32)	uc003vra.4	86894	ENSG00000221866	PLXNA4	plexin A4	3
chr7	134548620	134549447	0.502999	0.000665092	0.0106402	Intron (uc003vry.3/800, intron 2 of 10)	uc003vsc.3	-26704	ENSG00000122786	CALD1	caldesmon 1	3
chr7	134872890	134873445	0.529323	0.00247545	0.0254474	Exon (uc010lmq.2/29062, exon 10 of 12)	uc003vso.3	-17312	ENSG00000122783	CYREN	cell cycle regulator of NHEJ	3
chr7	139027107	139027965	-0.722029	2.21146772466146e-06	0.000241299	Promoter (1-2kb)	uc003vuw.5	1229	ENSG00000164898	FMC1	formation of mitochondrial complex V assembly factor 1 homolog	4
chr7	140014419	140015408	-0.636243	0.000245285	0.0054688	Distal Intergenic	uc003vvo.3	82903	ENSG00000157800	SLC37A3	solute carrier family 37 member 3	4
chr7	140683108	140683953	-0.925735	4.13235254985469e-09	4.52345972344416e-06	Distal Intergenic	uc003vwd.4	30526	ENSG00000090263	MRPS33	mitochondrial ribosomal protein S33	4
chr7	155555395	155556317	0.593034	6.24454688207852e-08	2.46398202205177e-05	Intron (uc010lqk.1/155435, intron 14 of 17)	uc003wmg.2	16115	ENSG00000184863	RBM33	RNA binding motif protein 33	3
chr7	156820317	156821067	-0.669249	0.000140437	0.00380997	Distal Intergenic	uc003wne.2	16766	ENSG00000243479	MNX1-AS1	MNX1 antisense RNA 1 (head to head)	4
chr7	157170949	157171471	0.662621	1.32905982727751e-07	3.93861660563942e-05	Intron (uc003wnj.3/10049, intron 5 of 7)	uc031szu.1	-32444	ENSG00000105993	DNAJB6	DnaJ heat shock protein family (Hsp40) member B6	3
chr7	158606186	158607024	0.548946	2.93630710438823e-05	0.00133209	Intron (uc003wob.1/57488, intron 1 of 21)	uc003woc.1	4417	ENSG00000117868	ESYT2	extended synaptotagmin 2	3
chr7	16197119	16198040	-0.504055	0.00152705	0.0183755	Intron (uc010ktx.2/729920, intron 9 of 9)	uc003stf.3	-52071	ENSG00000229688	CRPPA-AS1	CRPPA antisense RNA 1	4
chr7	17162467	17163397	-0.65483	9.70920487246303e-05	0.00293647	Distal Intergenic	uc011jxz.1	-174879	ENSG00000106546	AHR	aryl hydrocarbon receptor	4
chr7	18378379	18379344	-1.05102	4.21282051451779e-10	8.40928537292039e-07	Intron (uc011jya.2/9734, intron 2 of 12)	uc003sua.1	48334	ENSG00000048052	HDAC9	histone deacetylase 9	4
chr7	22014741	22015496	-0.66464	4.03154637272793e-05	0.00165625	Distal Intergenic	uc010kul.3	-29199	ENSG00000164649	CDCA7L	cell division cycle associated 7 like	4
chr7	24719916	24720506	0.561245	0.00720982	0.0518673	Exon (uc003swx.3/51678, exon 12 of 13)	uc010kus.1	76577	ENSG00000105928	GSDME	gasdermin E	3
chr7	25300719	25301458	-0.666942	8.4470661315837e-05	0.00269383	Distal Intergenic	uc003sxo.3	-32614	ENSG00000105954	NPVF	neuropeptide VF precursor	4
chr7	25345750	25346624	-0.715199	7.05383691471095e-06	0.000529524	Distal Intergenic	uc003sxo.3	-77645	ENSG00000105954	NPVF	neuropeptide VF precursor	4
chr7	26644471	26644986	-0.643952	0.000657638	0.0105708	Distal Intergenic	uc003syb.3	-32504	ENSG00000222004	LINC02860	long intergenic non-protein coding RNA 2860	4
chr7	2810140	2810788	0.533845	2.02642390178834e-05	0.00103135	Intron (uc003smt.3/2768, intron 3 of 4)	uc003smt.3	44105	ENSG00000146535	GNA12	G protein subunit alpha 12	3
chr7	31921123	31921914	-0.569022	0.000185925	0.00457518	Intron (uc003tcm.2/5137, intron 2 of 17)	uc003tcm.2	188552	ENSG00000154678	PDE1C	phosphodiesterase 1C	4
chr7	32697449	32698407	-0.551009	0.000442524	0.00813888	Intron (uc011kai.2/23080, intron 10 of 11)	uc003tcw.3	60373	NA	DPY19L1P1	DPY19L1 pseudogene 1	4
chr7	32718651	32719618	-0.526735	0.00159265	0.0189223	Exon (uc003tcw.3/100129460, exon 3 of 17)	uc003tcw.3	39162	NA	DPY19L1P1	DPY19L1 pseudogene 1	4
chr7	33068157	33068641	0.699714	6.39678491965511e-07	0.000109235	Intron (uc011kai.2/23080, intron 10 of 11)	uc003tdi.4	12136	ENSG00000122643	NT5C3A	5'-nucleotidase, cytosolic IIIA	3
chr7	37666658	37667426	-1.01043	6.0131102190523e-08	2.40313143518624e-05	Distal Intergenic	uc003tfm.1	-112570	ENSG00000187037	GPR141	G protein-coupled receptor 141	4
chr7	39497755	39498585	0.5872	6.62357310515115e-07	0.000110721	Intron (uc003thb.2/11281, intron 9 of 10)	uc031sxa.1	-51810	ENSG00000224122	POU6F2-AS1	POU6F2 antisense RNA 1	3
chr7	40634762	40635405	-0.661367	0.000255255	0.00563922	Intron (uc003thn.2/79783, intron 12 of 13)	uc003thp.2	-197651	ENSG00000175600	SUGCT	succinyl-CoA:glutarate-CoA transferase	4
chr7	41849571	41850339	0.570113	7.65440444948663e-06	0.000553826	Distal Intergenic	uc003thr.3	-106865	ENSG00000122641	INHBA	inhibin subunit beta A	3
chr7	42975365	42976050	-0.668421	1.82276976922061e-05	0.000966467	Exon (uc003tib.3/64983, exon 2 of 3)	uc003tib.3	3426	ENSG00000106591	MRPL32	mitochondrial ribosomal protein L32	4
chr7	43693878	43694316	-0.572892	0.000665362	0.0106402	Intron (uc003tij.4/55744, intron 1 of 8)	uc003tih.3	71186	ENSG00000164543	STK17A	serine/threonine kinase 17a	4
chr7	47847417	47848239	-0.516692	0.000887896	0.0129202	Exon (uc003tny.2/168507, exon 52 of 57)	uc003toa.1	12528	ENSG00000136275	PKD1L1-AS1	PKD1L1 antisense RNA 1	4
chr7	47852091	47852767	-0.537661	0.000201974	0.00481983	Exon (uc003tny.2/168507, exon 49 of 57)	uc003tob.3	14299	ENSG00000158683	PKD1L1	polycystin 1 like 1, transient receptor potential channel interacting	4
chr7	4847918	4848463	0.597495	0.000891238	0.0129522	Intron (uc003sng.1/55698, intron 9 of 15)	uc003snh.1	-4219	ENSG00000157927	RADIL	Rap associating with DIL domain	3
chr7	5271761	5272475	0.53037	3.20966364851976e-05	0.00139996	3' UTR	uc003soa.3	17861	ENSG00000157954	WIPI2	WD repeat domain, phosphoinositide interacting 2	3
chr7	5675985	5676616	0.676283	4.20230501189514e-08	1.99724245654143e-05	Intron (uc010ksz.2/54476, intron 14 of 15)	uc003sov.3	33482	ENSG00000075618	FSCN1	fascin actin-bundling protein 1	3
chr7	69047161	69048042	-0.844294	4.99263247450408e-08	2.07888559675681e-05	Distal Intergenic	uc003tvv.4	-15863	ENSG00000158321	AUTS2	activator of transcription and developmental regulator AUTS2	4
chr7	73153918	73154643	0.547898	3.13891256057433e-06	0.000302602	Promoter (<=1kb)	uc003tzf.3	-728	ENSG00000106077	ABHD11	abhydrolase domain containing 11	3
chr7	73264579	73265218	0.696917	1.32270339657447e-06	0.000172633	Distal Intergenic	uc011kfd.1	-7724	ENSG00000165171	METTL27	methyltransferase like 27	3
chr7	73608634	73609406	0.503437	0.000137501	0.00374796	Exon (uc003uad.1/7458, exon 6 of 7)	uc022afx.1	3106	ENSG00000207741	MIR590	microRNA 590	3
chr7	74065467	74066001	0.577049	9.83219334111328e-05	0.00295631	Distal Intergenic	uc003uat.3	-6029	ENSG00000263001	GTF2I	general transcription factor IIi	3
chr7	76177828	76178380	0.519959	0.00520282	0.0419564	Promoter (<=1kb)	uc003ufs.2	-278	ENSG00000290873	LINC03009	long intergenic non-protein coding RNA 3009	3
chr7	7635297	7635694	-0.580679	0.00365017	0.0329955	Intron (uc003srf.3/54468, intron 10 of 12)	uc010ktq.3	10030	ENSG00000164654	MIOS	meiosis regulator for oocyte development	4
chr7	78933814	78934681	-0.603263	0.000188903	0.00462499	Intron (uc003ugx.3/9863, intron 1 of 21)	uc022agq.1	-147592	ENSG00000234456	MAGI2-AS3	MAGI2 antisense RNA 3	4
chr7	7935935	7936780	-0.632836	0.000670388	0.0106753	Distal Intergenic	uc003srk.4	-71594	ENSG00000106415	GLCCI1	glucocorticoid induced 1	4
chr7	80354416	80354987	-0.526905	0.0036927	0.033247	Distal Intergenic	uc022agv.1	78448	ENSG00000135218	CD36	CD36 molecule (CD36 blood group)	4
chr7	80551367	80552232	-0.682589	5.32539990657038e-06	0.000436734	Promoter (<=1kb)	uc011kgw.2	0	ENSG00000075223	SEMA3C	semaphorin 3C	4
chr7	80743731	80744382	-0.617374	0.00120957	0.0159214	Distal Intergenic	uc011kgw.2	-192056	ENSG00000075223	SEMA3C	semaphorin 3C	4
chr7	81411723	81412556	-0.641641	0.000145144	0.00388431	Distal Intergenic	uc022agw.1	-12271	ENSG00000019991	HGF	hepatocyte growth factor	4
chr7	8227487	8228213	-0.61487	9.01547229290816e-05	0.00280668	Intron (uc010ktr.3/3382, intron 5 of 13)	uc010ktr.3	47357	ENSG00000003147	ICA1	islet cell autoantigen 1	4
chr7	8285085	8286037	-0.839397	7.64009599315804e-08	2.77900065532855e-05	Intron (uc003srm.3/3382, intron 1 of 13)	uc010ktr.3	-9515	ENSG00000003147	ICA1	islet cell autoantigen 1	4
chr7	83564750	83565550	-0.949579	2.19016319662483e-07	5.05585019824946e-05	Distal Intergenic	uc003uhz.3	258667	ENSG00000075213	SEMA3A	semaphorin 3A	4
chr7	87920762	87921481	-0.623528	0.000139939	0.00380388	Intron (uc003ujs.3/79689, intron 1 of 4)	uc003ujs.3	14747	ENSG00000127954	STEAP4	STEAP4 metalloreductase	4
chr7	87951786	87952619	-0.509078	0.00160102	0.0189696	Distal Intergenic	uc022agz.1	-15558	ENSG00000127954	STEAP4	STEAP4 metalloreductase	4
chr7	89947325	89947695	-0.909263	1.12195088971807e-06	0.000154169	Distal Intergenic	uc003uki.1	-21995	ENSG00000105793	GTPBP10	GTP binding protein 10	4
chr7	90295501	90296295	-0.633059	5.93398125046673e-05	0.00209754	5' UTR	uc003ukz.1	-42417	ENSG00000058091	CDK14	cyclin dependent kinase 14	4
chr7	90401664	90402235	-0.658178	4.32994842609171e-06	0.000382637	Intron (uc003ukt.1/5218, intron 7 of 7)	uc011khl.1	62488	ENSG00000058091	CDK14	cyclin dependent kinase 14	4
chr7	92158886	92159767	-0.655437	0.000156021	0.00406949	Promoter (<=1kb)	uc003uma.3	799	ENSG00000127993	RBM48	RNA binding motif protein 48	4
chr7	95888635	95889218	-0.543299	0.00113116	0.0152321	Intron (uc003uof.4/10165, intron 3 of 17)	uc022aho.1	-39567	ENSG00000208025	MIR591	microRNA 591	4
chr7	99094706	99095178	0.520755	0.000861425	0.0126625	Promoter (2-3kb)	uc003uqs.3	2699	ENSG00000160908	ZNF394	zinc finger protein 394	3
chr8	10038055	10038641	-0.536069	0.000512249	0.00905819	Intron (uc003wsx.3/4482, intron 1 of 5)	uc003wsz.3	84989	ENSG00000175806	MSRA	methionine sulfoxide reductase A	4
chr8	10210141	10210643	0.619211	2.19579769201324e-05	0.00109416	Intron (uc003wsx.3/4482, intron 5 of 5)	uc003wta.3	-172413	ENSG00000184647	PRSS55	serine protease 55	3
chr8	102215775	102216490	-0.517757	0.000959579	0.0135846	Promoter (1-2kb)	uc003yka.3	1470	ENSG00000120963	ZNF706	zinc finger protein 706	4
chr8	104438161	104438848	-0.598172	0.000714248	0.0111744	Exon (uc003ylm.1/25879, exon 2 of 7)	uc031tca.1	-10598	ENSG00000164933	SLC25A32	solute carrier family 25 member 32	4
chr8	105175457	105176319	-1.02557	8.47744165182114e-08	2.90579297992827e-05	Intron (uc003ylp.3/9699, intron 19 of 23)	uc003ylx.2	-175705	ENSG00000164935	DCSTAMP	dendrocyte expressed seven transmembrane protein	4
chr8	105509087	105509652	0.535085	0.00222412	0.0236298	Promoter (<=1kb)	uc003ylz.3	-717	ENSG00000147650	LRP12	LDL receptor related protein 12	3
chr8	108478744	108479241	0.545613	0.000539125	0.00933878	Intron (uc003ymn.3/284, intron 1 of 8)	uc003ymn.3	31013	ENSG00000154188	ANGPT1	angiopoietin 1	3
chr8	108915981	108916864	-0.510449	0.00226391	0.0238879	Intron (uc003ymq.3/340419, intron 4 of 4)	uc003ymq.3	177303	ENSG00000147655	RSPO2	R-spondin 2	4
chr8	117177961	117178550	-0.673178	0.000577723	0.00970998	Intron (uc031tcc.1/100859921, intron 4 of 13)	uc031tcc.1	158747	ENSG00000249917	LINC00536	long intergenic non-protein coding RNA 536	4
chr8	120777772	120778418	-0.759025	4.12865095153578e-05	0.00167786	Intron (uc003you.3/6873, intron 18 of 25)	uc003you.3	66656	ENSG00000064313	TAF2	TATA-box binding protein associated factor 2	4
chr8	121539781	121540314	-0.694081	5.05391572366041e-05	0.00190522	Distal Intergenic	uc010mdf.3	-82134	ENSG00000172172	MRPL13	mitochondrial ribosomal protein L13	4
chr8	121816067	121816834	-0.535146	0.000201685	0.00481927	Intron (uc010mdg.3/6641, intron 1 of 6)	uc010mdg.3	7475	ENSG00000172164	SNTB1	syntrophin beta 1	4
chr8	122133686	122134603	-0.593188	0.000213385	0.00501108	Distal Intergenic	uc003ype.3	-309377	ENSG00000172164	SNTB1	syntrophin beta 1	4
chr8	122331696	122332385	-0.548832	0.0016438	0.0192826	Distal Intergenic	uc022baf.1	-319201	NA	HAS2-AS1	HAS2 antisense RNA 1	4
chr8	122451977	122452679	-0.526305	0.00111064	0.0150393	Distal Intergenic	uc022baf.1	-198907	NA	HAS2-AS1	HAS2 antisense RNA 1	4
chr8	125722703	125723271	0.54253	1.28494451749002e-05	0.000773177	Intron (uc003yrj.2/9788, intron 1 of 13)	uc003yrj.2	17459	ENSG00000170873	MTSS1	MTSS I-BAR domain containing 1	3
chr8	126221961	126222507	-0.879184	8.33425311554715e-06	0.000584328	Intron (uc003yrw.2/286053, intron 5 of 7)	uc003yrw.2	117878	ENSG00000156831	NSMCE2	NSE2 (MMS21) homolog, SMC5-SMC6 complex SUMO ligase	4
chr8	126308609	126309476	-0.533641	5.03464134430723e-05	0.00190428	Intron (uc003yrw.2/286053, intron 5 of 7)	uc003yrx.3	-133087	ENSG00000173334	TRIB1	tribbles pseudokinase 1	4
chr8	129021802	129022344	-0.568201	0.000503634	0.0089572	Promoter (<=1kb)	uc022bbh.1	658	ENSG00000283200	MIR1206	microRNA 1206	4
chr8	129255229	129256081	-0.61838	1.50759151304454e-05	0.000848401	Distal Intergenic	uc022bbk.1	92867	ENSG00000221261	MIR1208	microRNA 1208	4
chr8	130605680	130606523	0.526292	1.75201610144691e-05	0.000937743	Distal Intergenic	uc003ysr.3	192611	ENSG00000147697	GSDMC	gasdermin C	3
chr8	131221948	131222496	-0.526588	0.00724875	0.052026	Intron (uc003yta.2/50807, intron 5 of 29)	uc003ysz.2	-28822	ENSG00000153317	ASAP1	ArfGAP with SH3 domain, ankyrin repeat and PH domain 1	4
chr8	132827676	132828427	-0.886248	2.4478012223469e-06	0.000255581	Distal Intergenic	uc003yte.3	-87929	ENSG00000132294	EFR3A	EFR3 homolog A	4
chr8	142030191	142030951	0.551888	7.70289476792398e-06	0.000556149	Distal Intergenic	uc011ljr.2	-18779	ENSG00000169398	PTK2	protein tyrosine kinase 2	3
chr8	16210628	16211446	-1.15048	1.15199004948677e-07	3.61959540178555e-05	Distal Intergenic	uc011kxz.2	-160328	ENSG00000038945	MSR1	macrophage scavenger receptor 1	4
chr8	17198546	17199239	-0.692618	6.38724035510649e-05	0.00220943	5' UTR	uc003wxn.3	7351	ENSG00000003987	MTMR7	myotubularin related protein 7	4
chr8	17813896	17814520	-0.559516	0.00346642	0.0318952	Exon (uc010lta.1/5108, exon 12 of 15)	uc011kyi.2	-12566	ENSG00000078674	PCM1	pericentriolar material 1	4
chr8	18847646	18848181	0.539164	0.000574756	0.00968409	Intron (uc003wza.3/23362, intron 1 of 15)	uc003wza.3	23015	ENSG00000156011	PSD3	pleckstrin and Sec7 domain containing 3	3
chr8	19923836	19924341	-0.636922	0.00049445	0.00883048	Distal Intergenic	uc003wzm.3	116376	ENSG00000036565	SLC18A1	solute carrier family 18 member A1	4
chr8	20047022	20047630	-0.572867	0.00176237	0.0202315	Distal Intergenic	uc011kyr.2	-6305	ENSG00000036565	SLC18A1	solute carrier family 18 member A1	4
chr8	25064120	25064889	-0.819288	4.9116935894029e-08	2.07888559675681e-05	Intron (uc003xef.3/80005, intron 1 of 10)	uc003xeg.3	21833	ENSG00000147459	DOCK5	dedicator of cytokinesis 5	4
chr8	25345964	25346936	-0.532399	0.00378572	0.0338154	Exon (uc003xep.1/157313, exon 13 of 15)	uc003xer.1	20231	ENSG00000184661	CDCA2	cell division cycle associated 2	4
chr8	25373470	25373890	0.614922	0.00058095	0.00975455	Intron (uc003xek.3/5520, intron 7 of 10)	uc003xer.1	47737	ENSG00000184661	CDCA2	cell division cycle associated 2	3
chr8	26376007	26376722	-0.9627	2.80445265718552e-07	6.06041977997813e-05	Intron (uc003xfa.3/1808, intron 1 of 13)	uc003xfa.3	4298	ENSG00000092964	DPYSL2	dihydropyrimidinase like 2	4
chr8	28607816	28608474	0.538709	1.63093242739587e-05	0.000892237	3' UTR	uc031tar.1	48826	ENSG00000012232	EXTL3	exostosin like glycosyltransferase 3	3
chr8	30479168	30479782	-0.633029	0.000222957	0.00516792	Intron (uc003xig.3/2961, intron 3 of 7)	uc022atn.1	-16335	ENSG00000253457	SMIM18	small integral membrane protein 18	4
chr8	32430224	32431014	-0.513471	0.00159334	0.0189223	Intron (uc022ats.1/3084, intron 1 of 10)	uc010lvp.2	-22332	ENSG00000157168	NRG1	neuregulin 1	4
chr8	38195542	38196112	-0.566333	0.000825962	0.0123275	Exon (uc003xli.3/54904, exon 3 of 24)	uc003xli.3	43678	ENSG00000147548	NSD3	nuclear receptor binding SET domain protein 3	4
chr8	41072434	41073422	-0.703096	0.000160086	0.00413335	Distal Intergenic	uc003xnt.3	93568	ENSG00000104332	SFRP1	secreted frizzled related protein 1	4
chr8	41278175	41279082	-0.504016	0.00110054	0.0149323	Distal Intergenic	uc003xnu.3	-68999	ENSG00000147533	GOLGA7	golgin A7	4
chr8	48223780	48224659	-0.569813	0.0020903	0.0226404	Intron (uc011lcz.2/23514, intron 5 of 7)	uc011lde.1	17324	ENSG00000164808	SPIDR	scaffold protein involved in DNA repair	4
chr8	50173740	50174457	0.510976	0.00122161	0.0159993	Distal Intergenic	uc031tbc.1	188840	ENSG00000168333	PPDPFL	pancreatic progenitor cell differentiation and proliferation factor like	3
chr8	53309022	53309688	-0.643399	0.000619368	0.0101742	Intron (uc003xra.2/9705, intron 2 of 25)	uc010lyb.2	12621	ENSG00000147488	ST18	ST18 C2H2C-type zinc finger transcription factor	4
chr8	58350907	58351551	-0.562039	0.00396039	0.0347715	Distal Intergenic	uc003xtg.3	158805	ENSG00000215117	LINC00588	long intergenic non-protein coding RNA 588	4
chr8	61730609	61731206	-0.555772	0.00110489	0.0149794	Promoter (1-2kb)	uc003xuf.3	1663	ENSG00000171316	CHD7	chromodomain helicase DNA binding protein 7	4
chr8	66970105	66970809	-0.525297	0.00184422	0.0208815	Exon (uc003xvt.1/85479, exon 4 of 7)	uc003xvt.1	36314	ENSG00000147570	DNAJC5B	DnaJ heat shock protein family (Hsp40) member C5 beta	4
chr8	67557029	67557821	-0.543085	0.00101763	0.0141642	Intron (uc003xwn.3/80124, intron 2 of 2)	uc003xwn.3	21631	ENSG00000175073	VCPIP1	valosin containing protein interacting protein 1	4
chr8	68416894	68417800	-0.52097	0.00180293	0.0205718	Intron (uc003xxq.4/57094, intron 6 of 10)	uc003xxo.2	-160982	ENSG00000066777	ARFGEF1	ADP ribosylation factor guanine nucleotide exchange factor 1	4
chr8	68481769	68482752	-0.714089	2.97374190091125e-06	0.000293028	Intron (uc003xxq.4/57094, intron 2 of 10)	uc003xxq.4	175868	ENSG00000165078	CPA6	carboxypeptidase A6	4
chr8	72762803	72763607	-0.551978	0.000133198	0.00368072	Intron (uc011lff.2/100132891, intron 2 of 4)	uc003xyx.1	-6072	ENSG00000178860	MSC	musculin	4
chr8	72774078	72774859	-0.520184	0.00155814	0.018608	Intron (uc011lff.2/100132891, intron 2 of 4)	uc003xyx.1	-17347	ENSG00000178860	MSC	musculin	4
chr8	87543209	87544041	-0.587942	9.91307333659325e-05	0.00297165	Exon (uc003ydv.2/8895, exon 5 of 17)	uc003ydw.1	-15493	ENSG00000085719	CPNE3	copine 3	4
chr8	90993209	90994030	-0.601411	8.94631588090752e-05	0.00279544	Promoter (2-3kb)	uc003yei.1	2869	ENSG00000104320	NBN	nibrin	4
chr8	95680569	95681472	-0.527726	0.00307451	0.0295466	Intron (uc003ygq.4/54845, intron 10 of 15)	uc003ygw.3	22173	ENSG00000104413	ESRP1	epithelial splicing regulatory protein 1	4
chr8	97535924	97536802	-0.827224	8.67942577597175e-07	0.00013267	Intron (uc003yhv.1/6383, intron 1 of 4)	uc003yhv.1	30042	ENSG00000169439	SDC2	syndecan 2	4
chr9	101820721	101821380	-0.576909	0.000266464	0.0058	Intron (uc004azb.2/1306, intron 35 of 41)	uc004azc.3	-46032	ENSG00000106799	TGFBR1	transforming growth factor beta receptor 1	4
chr9	101921701	101922508	-0.62714	0.000127579	0.00356834	Distal Intergenic	uc011lvc.2	31503	ENSG00000106799	TGFBR1	transforming growth factor beta receptor 1	4
chr9	102372276	102373049	-0.702803	0.000381022	0.00737149	Intron (uc004bad.1/uc004bad.1, intron 3 of 6)	uc004bae.3	-211088	ENSG00000119508	NR4A3	nuclear receptor subfamily 4 group A member 3	4
chr9	103133403	103133965	-0.699297	0.000229228	0.00527007	Intron (uc004bau.3/uc004bau.3, intron 2 of 3)	uc011lvh.1	-18144	ENSG00000136891	TEX10	testis expressed 10	4
chr9	110611242	110612057	-0.674374	0.000746262	0.0115265	Distal Intergenic	uc031tes.1	-359195	ENSG00000136826	KLF4	KLF transcription factor 4	4
chr9	110752964	110753620	-0.534544	0.00163888	0.0192635	Distal Intergenic	uc031tes.1	-500917	ENSG00000136826	KLF4	KLF transcription factor 4	4
chr9	110829168	110829741	-0.51486	0.00837549	0.0570438	Distal Intergenic	uc031tes.1	-577121	ENSG00000136826	KLF4	KLF transcription factor 4	4
chr9	110984468	110985059	-0.585977	0.000242598	0.0054463	Distal Intergenic	uc004bdi.3	633216	ENSG00000148156	ACTL7B	actin like 7B	4
chr9	114439516	114440075	-0.875636	2.08549540303082e-06	0.000231565	Distal Intergenic	uc011lws.2	15665	ENSG00000242616	GNG10	G protein subunit gamma 10	4
chr9	114525864	114526620	-0.523895	0.00351552	0.0321899	Intron (uc004bfr.3/158401, intron 3 of 25)	uc010mug.4	-4051	ENSG00000165181	SHOC1	shortage in chiasmata 1	4
chr9	114545856	114546390	-0.584163	0.000522395	0.00918019	Promoter (<=1kb)	uc004bfr.3	-77	ENSG00000165181	SHOC1	shortage in chiasmata 1	4
chr9	120469267	120469931	-0.537083	0.00210752	0.0227724	Promoter (2-3kb)	uc004bkb.4	2814	ENSG00000136869	TLR4	toll like receptor 4	4
chr9	123862002	123862544	0.502195	0.000478205	0.00861382	Intron (uc004bkw.2/11064, intron 7 of 9)	uc004bkx.1	11428	ENSG00000119397	CNTRL	centriolin	3
chr9	123960300	123960941	-0.550892	0.000547533	0.00943687	Promoter (2-3kb)	uc004bld.1	-2820	ENSG00000148180	GSN	gelsolin	4
chr9	126605864	126606484	-0.592571	0.00133539	0.0169975	Intron (uc004bnz.1/57706, intron 2 of 21)	uc004bny.1	-45070	ENSG00000119522	DENND1A	DENN domain containing 1A	4
chr9	126664240	126665237	-0.534224	0.000833241	0.012396	Intron (uc004bnz.1/57706, intron 1 of 21)	uc004bnz.1	27180	ENSG00000119522	DENND1A	DENN domain containing 1A	4
chr9	126926968	126927600	-0.532202	0.00103106	0.014305	Distal Intergenic	uc004bof.3	-92285	ENSG00000119408	NEK6	NIMA related kinase 6	4
chr9	127687961	127688648	-0.505228	0.000514732	0.00908307	Promoter (1-2kb)	uc010mws.3	1916	ENSG00000136935	GOLGA1	golgin A1	4
chr9	127799868	127800443	0.693704	1.44575862849885e-06	0.000180369	Intron (uc004bpd.3/286205, intron 4 of 18)	uc004bpc.3	-96482	ENSG00000136935	GOLGA1	golgin A1	3
chr9	129612452	129613227	0.603136	7.57394652907949e-06	0.000549176	Distal Intergenic	uc004bqm.4	-9717	ENSG00000177125	ZBTB34	zinc finger and BTB domain containing 34	3
chr9	130895554	130895970	-0.607709	8.73365969695343e-05	0.00274924	Distal Intergenic	uc004btn.3	4746	ENSG00000232850	PTGES2-AS1	PTGES2 antisense RNA 1 (head to head)	4
chr9	131042769	131043498	0.51432	3.43707263712391e-05	0.00147087	Intron (uc010mxx.1/375757, intron 2 of 3)	uc004bup.3	4344	ENSG00000175854	SWI5	SWI5 homologous recombination repair protein	3
chr9	140609805	140610351	0.552876	0.000204203	0.00485935	Intron (uc004coa.3/79813, intron 2 of 15)	uc010ncn.1	-22703	ENSG00000181090	EHMT1	euchromatic histone lysine methyltransferase 1	3
chr9	14245268	14245997	0.598858	0.00011076	0.00322897	Intron (uc003zle.3/4781, intron 2 of 8)	uc003zld.3	-64471	ENSG00000147862	NFIB	nuclear factor I B	3
chr9	15128534	15128920	0.605664	0.000782214	0.0119083	Intron (uc003zln.1/uc003zln.1, intron 1 of 9)	uc003zlp.2	59210	ENSG00000155158	TTC39B	tetratricopeptide repeat domain 39B	3
chr9	20529991	20530835	-0.559362	0.00014315	0.00384458	Intron (uc011lne.1/4300, intron 1 of 9)	uc022bea.1	-27651	ENSG00000264941	MIR4474	microRNA 4474	4
chr9	3231880	3232600	-0.733457	1.007690899664e-05	0.000660135	Intron (uc003zhr.3/5991, intron 16 of 17)	uc003zht.1	256828	ENSG00000080298	RFX3	regulatory factor X3	4
chr9	3243813	3244549	-0.599794	8.39272034015254e-05	0.00268172	Intron (uc003zhr.3/5991, intron 16 of 17)	uc003zht.1	244879	ENSG00000080298	RFX3	regulatory factor X3	4
chr9	3262406	3263235	-0.597852	0.0008781	0.0128222	Exon (uc003zhr.3/5991, exon 14 of 18)	uc003zht.1	226193	ENSG00000080298	RFX3	regulatory factor X3	4
chr9	3289885	3290677	-0.547434	0.000873655	0.0127897	Intron (uc003zhr.3/5991, intron 7 of 17)	uc003zht.1	198751	ENSG00000080298	RFX3	regulatory factor X3	4
chr9	3345710	3346319	-0.58538	0.000162893	0.0041781	Intron (uc003zhr.3/5991, intron 4 of 17)	uc003zht.1	143109	ENSG00000080298	RFX3	regulatory factor X3	4
chr9	37172305	37172796	-0.506081	0.00636753	0.0478785	Intron (uc003zzq.3/84186, intron 2 of 8)	uc031tds.1	51672	ENSG00000147905	ZCCHC7	zinc finger CCHC-type containing 7	4
chr9	37796656	37797214	-0.7547	4.51751713614576e-05	0.0017817	Intron (uc004aan.1/uc004aan.1, intron 1 of 1)	uc010mlz.3	-3337	ENSG00000122741	DCAF10	DDB1 and CUL4 associated factor 10	4
chr9	5079342	5080284	-0.567903	7.5209607516934e-05	0.00249235	Exon (uc010mhm.3/3717, exon 16 of 24)	uc003ziw.3	94097	ENSG00000096968	JAK2	Janus kinase 2	4
chr9	586568	587347	-0.614182	5.13935271329486e-05	0.00192052	Intron (uc003zgl.2/23189, intron 5 of 15)	uc003zgp.1	17107	ENSG00000107104	KANK1	KN motif and ankyrin repeat domains 1	4
chr9	71179240	71180093	-0.510357	0.000291047	0.00610408	Distal Intergenic	uc004agt.3	-23457	ENSG00000181778	TMEM252	transmembrane protein 252	4
chr9	71727512	71728268	0.547365	7.17632712981089e-05	0.00241829	Distal Intergenic	uc011lrs.2	-7912	ENSG00000119139	TJP2	tight junction protein 2	3
chr9	77495122	77495963	-0.6848	0.000273225	0.00587554	Intron (uc004ajk.1/140803, intron 1 of 38)	uc004ajk.1	6300	ENSG00000119121	TRPM6	transient receptor potential cation channel subfamily M member 6	4
chr9	78731161	78732118	-0.795568	3.10878705633037e-05	0.00137668	Intron (uc004ajy.2/5125, intron 9 of 13)	uc004akb.3	-64196	ENSG00000099139	PCSK5	proprotein convertase subtilisin/kexin type 5	4
chr9	80711764	80712515	-0.53165	0.000725001	0.0113062	Distal Intergenic	uc004akw.3	-65545	ENSG00000156052	GNAQ	G protein subunit alpha q	4
chr9	83748019	83748647	-0.544879	0.000617038	0.0101594	Distal Intergenic	uc004aly.3	554949	ENSG00000196781	TLE1	TLE family member 1, transcriptional corepressor	4
chr9	87007995	87008867	-0.911042	1.4064101165242e-07	4.07907016189165e-05	Distal Intergenic	uc004anu.2	-24582	ENSG00000197506	SLC28A3	solute carrier family 28 member 3	4
chr9	88891548	88891918	0.690593	2.4200547784636e-06	0.000254248	Intron (uc010mqd.1/51280, intron 1 of 6)	uc010mqd.1	5572	ENSG00000135052	GOLM1	golgi membrane protein 1	3
chr9	92509984	92510822	0.578525	9.4339071241891e-07	0.000141027	Distal Intergenic	uc004aqs.2	255286	ENSG00000237372	LINC03062	long intergenic non-protein coding RNA 3062	3
